# Supplementary material for: Genetic barriers more than environmental associations explain Serratia marcescens population structure
Source: Commun Biol. 2024 Apr 17;7:468. doi: 10.1038/s42003-024-06069-w (PMC11023947; doi:10.1038/s42003-024-06069-w)
Supplement: Supplementary file 3 — Supplementary Data 1 [file 42003_2024_6069_MOESM3_ESM.xlsx]

## Sheet: SMA_Metadata.ALL.hosp_names.acc
Supplementary Data 1. Table which sums up metadata, quality check selection steps and cluster assignment starting from the preliminary collection of 1113 Serratia marcescens genomes
Genome_ID	Sequenced._or_Public.database	Assembly_accession	Biosample	BioProject_ID	Collection_Date	Collection_Year	Country	Hospital	Host	Origin	Assembly_size	Contigs	Mean_contig_length	Longest_contig_length	Shortest_contig_length	N_count	Gaps	N50	N50n	N70	N70n	N90	N90n	ORF_number	Assembly_size_score	Contigs_number_score	N_count_score	ORF_number_score	N50_score	Quality_score	Assembly_Quality_check	X16S_Silva_species	ANI_group	Taxonomy_check	Cluster
EXT_SMA_1263833.3	Public database	GCA_000342205.1	SAMN02470620	PRJNA182128	NA	2011	Taiwan	NA	Human, Homo sapiens	Clinical	5519124	83	66495.5	490848	203	0	0	220690	10	97248	18	40795	34	5158	1	1	1	0	1	4	Passed	Serratia_marcescens	1	Passed	5
EXT_SMA_1357297.3	Public database	GCA_000465615.1	SAMN02469683	PRJNA211617	NA	2005	India	NA	NA	Environment	5083006	62	81984	470761	204	0	0	189845	10	127036	16	65508	27	4705	1	1	1	1	1	5	Passed	Serratia_marcescens	1	Passed	5
EXT_SMA_1400186.3	Public database	GCA_000521925.1	SAMN02356583	PRJNA219251	2013-01-01	2013	USA	NA	Human, Homo sapiens	Clinical	5320938	14	380067	1212794	845	1	1	940008	3	500995	5	247617	7	4831	1	1	1	1	1	5	Passed	Serratia_marcescens	1	Passed	1
EXT_SMA_1400187.3	Public database	GCA_000521905.1	SAMN02356590	PRJNA219258	2013-01-01	2013	USA	NA	Human, Homo sapiens	Clinical	5117017	14	365501	1413300	35277	1	1	685952	3	584927	4	144901	8	4698	1	1	1	1	1	5	Passed	Serratia_sp._LS-1	1	Passed	3
EXT_SMA_1445864.3	Public database	GCA_000633715.1	SAMN02581399	PRJNA234266	2013-09-18	2013	USA	NA	Human, Homo sapiens	Clinical	5273645	40	131841	1060241	1983	0	0	394707	4	225326	8	69586	17	4863	1	1	1	1	1	5	Passed	NA	1	Passed	1
EXT_SMA_1445865.4	Public database	GCA_000633695.1	SAMN02581400	PRJNA234267	2013-09-18	2013	USA	NA	Human, Homo sapiens	Clinical	5046123	34	148415	508700	2197	0	0	253459	7	171586	12	66623	20	4658	1	1	1	1	1	5	Passed	NA	1	Passed	3
EXT_SMA_211759.10	Public database	GCF_001317085.1	SAMN04011449	PRJNA287968	2013-03-24	2013	South Africa	NA	Human, Homo sapiens	Clinical	6759248	1182	5718.48	112733	234	0	0	31749	60	16182	117	2061	347	7213	0	0	1	0	0	1	Not_passed	NA	NA	Not_passed	NA
EXT_SMA_211759.11	Public database	GCF_001317205.1	SAMN04011457	PRJNA287968	2013-04-18	2013	South Africa	NA	Human, Homo sapiens	Clinical	6036332	880	6859.47	275365	206	0	0	49223	33	26140	65	5358	151	6128	0	0	1	0	0	1	Not_passed	NA	NA	Not_passed	NA
EXT_SMA_211759.17	Public database	GCF_001908015.1	SAMN06054350	PRJNA354941	2012-10-11	2012	Russia	NA	Human, Homo sapiens	Clinical	5149784	101	50988	323253	502	0	0	100707	16	79024	28	35550	46	4718	1	1	1	1	1	5	Passed	Serratia_marcescens	1	Passed	1
EXT_SMA_211759.18	Public database	GCF_001908035.1	SAMN06054327	PRJNA354941	2009-09-11	2009	Russia	NA	Human, Homo sapiens	Clinical	5030431	28	179658	1299369	974	0	0	376992	3	231714	7	118481	12	4652	1	1	1	1	1	5	Passed	Serratia_sp._LS-1	1	Passed	1
EXT_SMA_211759.19	Public database	GCA_003425745.1	SAMN07427768	PRJNA396530	NA	2016	Argentina	NA	Human, Homo sapiens	Clinical	5134970	67	76641.3	395049	590	0	0	204237	9	128324	16	58079	27	4788	1	1	1	1	1	5	Passed	Serratia_marcescens	1	Passed	3
EXT_SMA_211759.20	Public database	GCA_003602305.1	SAMN10077436	PRJNA489566	1970-11-04	1970	Spain	NA	NA	Clinical	5035259	22	228875	2452664	531	394	4	515500	2	324619	4	168668	8	4579	1	1	1	0	1	4	Passed	Serratia_marcescens	1	Passed	1
EXT_SMA_211759.21	Public database	GCA_003605795.1	SAMN10077187	PRJNA489566	2016-12-09	2016	Spain	NA	Human, Homo sapiens	Clinical	5058029	23	219914	1188678	240	387	5	518444	3	345838	5	141955	9	4603	1	1	1	1	1	5	Passed	Serratia_marcescens	1	Passed	1
EXT_SMA_211759.22	Public database	GCA_003626775.1	SAMN10077437	PRJNA489566	1970-11-06	1970	Spain	NA	NA	Clinical	4576336	22	208015	2135873	531	209	3	410810	2	325957	4	168668	8	4172	0	1	1	0	1	3	Not_passed	NA	NA	Not_passed	NA
EXT_SMA_211759.23	Public database	GCA_003703735.1	SAMN10077521	PRJNA489566	1970-11-15	1970	Spain	NA	NA	Clinical	5239974	23	227825	2937699	208	196	2	2937699	1	276531	3	168670	7	4761	1	1	1	1	1	5	Passed	Serratia_marcescens	1	Passed	1
EXT_SMA_211759.24	Public database	GCA_004109385.1	SAMN10055403	PRJNA489566	2016-12-08	2016	Spain	NA	Human, Homo sapiens	Clinical	5102783	22	231945	2371968	504	296	3	600674	2	329061	4	184058	8	4639	1	1	1	1	1	5	Passed	Serratia_sp._LS-1	1	Passed	1
EXT_SMA_211759.25	Public database	GCA_004378065.1	SAMN10077438	PRJNA489566	1970-11-13	1970	Spain	NA	NA	Clinical	5018728	65	77211.2	495713	549	394	4	156929	11	119168	18	57630	29	4615	1	1	1	1	1	5	Passed	Serratia_marcescens	1	Passed	4
EXT_SMA_211759.26	Public database	GCA_008011855.1	SAMN12274630	PRJNA554602	2015-05-02	2015	Germany	NA	NA	Environment	5291685	33	160354	1847248	507	0	0	524298	3	272387	6	142263	11	4881	1	1	1	1	1	5	Passed	Serratia_marcescens	1	Passed	2
EXT_SMA_211759.27	Public database	GCA_008011865.1	SAMN12274631	PRJNA554602	2015-05-02	2015	Germany	NA	NA	Environment	5632436	68	82829.9	1277571	550	0	0	256234	6	207522	11	65400	20	5338	1	1	1	0	1	4	Passed	Serratia_marcescens	1	Passed	5
EXT_SMA_211759.3	Public database	GCF_001051865.1	SAMN03769462	PRJNA286707	2014-03-20	2014	Australia	NA	Human, Homo sapiens	Clinical	5201657	20	260083	2496172	215	0	0	946166	2	517151	3	279115	6	4749	1	1	1	1	1	5	Passed	Serratia_marcescens	1	Passed	2
EXT_SMA_211760.18	Public database	GCA_004684145.1	SAMN11295457	PRJNA530115	1998-01-01	1998	Japan	NA	NA	Environment	4940099	463	10669.8	67793	500	0	0	18628	80	12720	143	5254	263	4656	0	0	1	1	0	2	Not_passed	NA	NA	Not_passed	NA
EXT_SMA_211760.19	Public database	GCA_007280475.1	SAMN12275715	PRJNA554602	2015-05-02	2015	Germany	NA	NA	Environment	5177508	32	161797	1543859	504	0	0	376690	4	246978	7	130084	12	4814	1	1	1	1	1	5	Passed	Serratia_marcescens	1	Passed	5
EXT_SMA_211760.20	Public database	GCA_008011745.1	SAMN12274637	PRJNA554602	2015-05-02	2015	Germany	NA	NA	Environment	5633077	72	78237.2	1278027	512	0	0	256234	6	207522	11	65400	20	5342	1	1	1	0	1	4	Passed	Serratia_marcescens	1	Passed	5
EXT_SMA_211760.21	Public database	GCA_008011755.1	SAMN12274636	PRJNA554602	2015-05-02	2015	Germany	NA	NA	Environment	5097266	24	212386	1164769	562	0	0	683995	3	294648	6	171443	10	4721	1	1	1	1	1	5	Passed	Serratia_marcescens	1	Passed	5
EXT_SMA_211760.22	Public database	GCA_008011775.1	SAMN12274635	PRJNA554602	2015-05-02	2015	Germany	NA	NA	Environment	5178327	33	156919	1610080	504	0	0	392589	3	249269	7	221626	11	4817	1	1	1	1	1	5	Passed	Serratia_marcescens	1	Passed	5
EXT_SMA_615.101	Public database	GCA_000783615.1	SAMN02934533	PRJNA231221	2013-11-03	2013	USA	NA	Human, Homo sapiens	Clinical	5381785	14	384413	2601183	2891	0	0	728701	2	693661	3	298840	5	5545	1	1	1	0	1	4	Passed	Serratia_marcescens	1	Passed	4
EXT_SMA_615.102	Public database	GCF_000783915.1	SAMN02934514	PRJNA231221	2013-10-19	2013	USA	NA	Human, Homo sapiens	Clinical	5248255	1	5248255	5248255	5248255	0	0	5248255	1	5248255	1	5248255	1	4780	1	1	1	1	1	5	Passed	Serratia_marcescens	1	Passed	1
EXT_SMA_615.1023	Public database	GCA_008830745.1	SAMN12868621	PRJNA574763	NA	2017	France	NA	Human, Homo sapiens	Clinical	5435751	50	108715	960629	308	2633	16	287012	6	222732	10	75807	17	5026	1	1	1	1	1	5	Passed	Serratia_marcescens	1	Passed	2
EXT_SMA_615.1024	Public database	GCA_008868645.1	SAMN12877156	PRJNA575056	NA	2019	France	NA	Human, Homo sapiens	Clinical	5098637	31	164472	683775	241	0	0	385182	5	257585	9	100303	15	4656	1	1	1	1	1	5	Passed	Serratia_marcescens	1	Passed	1
EXT_SMA_615.1025	Public database	GCA_008931425.1	SAMN12289419	PRJNA550014	2012-10-12	2012	Australia	NA	NA	Clinical	5763442	5	1.15269e+06	5419694	2694	0	0	5419694	1	5419694	1	5419694	1	5364	1	1	1	0	1	4	Passed	Serratia_marcescens	1	Passed	4
EXT_SMA_615.103	Public database	GCF_000783975.1	SAMN02934511	PRJNA231221	2013-10-15	2013	USA	NA	Human, Homo sapiens	Clinical	5136411	4	1.2841e+06	4661944	37614	0	0	4661944	1	4661944	1	4661944	1	4778	1	1	1	1	1	5	Passed	Serratia_marcescens	1	Passed	3
EXT_SMA_615.104	Public database	GCF_001007555.1	SAMN03610504	PRJNA282428	NA	1990	USA	NA	NA	Environment	5484396	63	87053.9	897417	223	1556	23	632250	4	254269	8	120278	13	5088	1	1	1	1	1	5	Passed	Serratia_marcescens	1	Passed	3
EXT_SMA_615.105	Public database	GCF_001022215.1	SAMN03733805	PRJNA246471	2011-12-01	2011	USA	NA	Human, Homo sapiens	Clinical	5828402	6	971400	5477084	3223	0	0	5477084	1	5477084	1	5477084	1	5399	1	1	1	0	1	4	Passed	Serratia_marcescens	1	Passed	4
EXT_SMA_615.106	Public database	GCF_001030265.1	SAMN03280199	PRJNA271899	NA	2014	USA	NA	Human, Homo sapiens	Clinical	5659252	13	435327	3034746	1491	29569	23	3034746	1	1992219	2	341677	3	5213	1	1	0	0	1	3	Not_passed	NA	NA	Not_passed	NA
EXT_SMA_615.107	Public database	GCA_001034375.1	SAMN03280432	PRJNA271899	NA	2014	USA	NA	Human, Homo sapiens	Clinical	5620047	10	562005	4500978	2651	23504	35	4500978	1	4500978	1	328446	3	5176	1	1	0	0	1	3	Not_passed	NA	NA	Not_passed	NA
EXT_SMA_615.1082	Public database	GCA_009833165.1	SAMN13544575	PRJNA595033	2018-12-17	2018	China	NA	Human, Homo sapiens	Clinical	5440154	85	64001.8	561944	235	383	6	184150	9	128307	16	54120	28	5034	1	1	1	1	1	5	Passed	Serratia_sp._LS-1	1	Passed	1
EXT_SMA_615.1083	Public database	GCA_009833175.1	SAMN13544576	PRJNA595033	2018-12-25	2018	China	NA	Human, Homo sapiens	Clinical	5450270	86	63375.2	625572	235	747	7	198637	8	132700	15	60124	25	5048	1	1	1	1	1	5	Passed	Serratia_marcescens	1	Passed	1
EXT_SMA_615.1084	Public database	GCA_009833185.1	SAMN13544577	PRJNA595033	2019-01-10	2019	China	NA	Human, Homo sapiens	Clinical	5442338	80	68029.2	642057	237	920	13	184152	8	128406	15	58441	25	5030	1	1	1	1	1	5	Passed	Serratia_sp._LS-1	1	Passed	1
EXT_SMA_615.1085	Public database	GCA_009833195.1	SAMN13544580	PRJNA595033	2019-02-27	2019	China	NA	Human, Homo sapiens	Clinical	5388610	50	107772	1481502	212	230	5	433715	3	279712	6	94156	13	5013	1	1	1	1	1	5	Passed	Serratia_marcescens	1	Passed	3
EXT_SMA_615.1086	Public database	GCA_009833265.1	SAMN13544566	PRJNA595033	2018-09-23	2018	China	NA	Human, Homo sapiens	Clinical	5438717	88	61803.6	625578	212	1264	12	183873	9	128666	16	54120	27	5035	1	1	1	1	1	5	Passed	Serratia_marcescens	1	Passed	1
EXT_SMA_615.1087	Public database	GCA_009833205.1	SAMN13544574	PRJNA595033	2018-12-05	2018	China	NA	Human, Homo sapiens	Clinical	5438353	86	63236.7	642180	234	839	9	198637	7	143323	13	58410	24	5037	1	1	1	1	1	5	Passed	Serratia_marcescens	1	Passed	1
EXT_SMA_615.1088	Public database	GCA_009833285.1	SAMN13544569	PRJNA595033	2018-10-12	2018	China	NA	Human, Homo sapiens	Clinical	5440510	85	64006	641909	235	1155	13	198637	7	143453	13	58410	24	5030	1	1	1	1	1	5	Passed	Serratia_sp._LS-1	1	Passed	1
EXT_SMA_615.1089	Public database	GCA_009833305.1	SAMN13544564	PRJNA595033	2018-08-24	2018	China	NA	Human, Homo sapiens	Clinical	5454925	94	58031.1	642053	235	601	8	184010	8	127207	15	54120	27	5057	1	1	1	1	1	5	Passed	Serratia_sp._LS-1	1	Passed	1
EXT_SMA_615.1090	Public database	GCA_009833295.1	SAMN13544556	PRJNA595033	2018-06-04	2018	China	NA	Human, Homo sapiens	Clinical	5355917	74	72377.3	625666	212	442	8	184011	8	132510	14	68007	24	4930	1	1	1	1	1	5	Passed	Serratia_sp._LS-1	1	Passed	1
EXT_SMA_615.1091	Public database	GCA_009833365.1	SAMN13544549	PRJNA595033	2018-04-28	2018	China	NA	Human, Homo sapiens	Clinical	5445682	79	68932.7	642145	234	516	6	193593	7	127207	15	60113	25	5033	1	1	1	1	1	5	Passed	Serratia_marcescens	1	Passed	1
EXT_SMA_615.1092	Public database	GCA_009833345.1	SAMN13544567	PRJNA595033	2018-09-30	2018	China	NA	Human, Homo sapiens	Clinical	5440917	82	66352.6	625561	235	1075	12	198637	8	143453	14	58410	25	5030	1	1	1	1	1	5	Passed	Serratia_marcescens	1	Passed	1
EXT_SMA_615.1093	Public database	GCA_009833385.1	SAMN13544545	PRJNA595033	2018-04-17	2018	China	NA	Human, Homo sapiens	Clinical	5450586	83	65669.7	642053	235	963	10	198637	7	142879	13	60125	23	5044	1	1	1	1	1	5	Passed	Serratia_marcescens	1	Passed	1
EXT_SMA_615.1094	Public database	GCA_009833405.1	SAMN13544548	PRJNA595033	2018-04-20	2018	China	NA	Human, Homo sapiens	Clinical	5449781	92	59236.8	642210	234	380	5	180684	9	128307	16	58410	27	5047	1	1	1	1	1	5	Passed	Serratia_marcescens	1	Passed	1
EXT_SMA_615.1095	Public database	GCA_009833425.1	SAMN13544578	PRJNA595033	2019-02-07	2019	China	NA	Human, Homo sapiens	Clinical	5438009	88	61795.6	641909	235	404	9	184011	8	119671	16	54120	28	5032	1	1	1	1	1	5	Passed	Serratia_sp._LS-1	1	Passed	1
EXT_SMA_615.1096	Public database	GCA_009833465.1	SAMN13544579	PRJNA595033	2019-01-31	2015	China	NA	Human, Homo sapiens	Clinical	5440409	83	65547.1	642047	234	593	8	184074	8	128307	15	58410	25	5028	1	1	1	1	1	5	Passed	Serratia_sp._LS-1	1	Passed	1
EXT_SMA_615.1097	Public database	GCA_009833525.1	SAMN13544573	PRJNA595033	2018-12-04	2018	China	NA	Human, Homo sapiens	Clinical	5439988	84	64761.8	642021	235	1018	13	184125	8	128405	15	54120	26	5035	1	1	1	1	1	5	Passed	Serratia_sp._LS-1	1	Passed	1
EXT_SMA_615.1098	Public database	GCA_009833535.1	SAMN13544572	PRJNA595033	2018-11-12	2018	China	NA	Human, Homo sapiens	Clinical	5439045	87	62517.8	642054	235	246	6	184011	8	127652	15	58410	26	5029	1	1	1	1	1	5	Passed	Serratia_marcescens	1	Passed	1
EXT_SMA_615.1099	Public database	GCA_009833545.1	SAMN13544571	PRJNA595033	2018-10-31	2015	China	NA	Human, Homo sapiens	Clinical	5439994	79	68860.7	642133	203	491	5	198637	7	143453	13	60126	23	5022	1	1	1	1	1	5	Passed	Serratia_marcescens	1	Passed	1
EXT_SMA_615.1100	Public database	GCA_009833585.1	SAMN13544570	PRJNA595033	2018-10-17	2018	China	NA	Human, Homo sapiens	Clinical	5443524	86	63296.8	641984	234	710	10	183955	8	128307	15	54120	26	5038	1	1	1	1	1	5	Passed	Serratia_sp._LS-1	1	Passed	1
EXT_SMA_615.1101	Public database	GCA_009833625.1	SAMN13544565	PRJNA595033	2018-09-14	2018	China	NA	Human, Homo sapiens	Clinical	5450761	90	60564	642180	235	440	6	193593	8	143453	14	60112	24	5043	1	1	1	1	1	5	Passed	Serratia_sp._LS-1	1	Passed	1
EXT_SMA_615.1102	Public database	GCA_009833595.1	SAMN13544568	PRJNA595033	2018-09-27	2018	China	NA	Human, Homo sapiens	Clinical	5439129	85	63989.8	642073	235	969	11	193593	8	132702	14	58410	26	5029	1	1	1	1	1	5	Passed	Serratia_marcescens	1	Passed	1
EXT_SMA_615.1103	Public database	GCA_009833635.1	SAMN13544562	PRJNA595033	2018-07-09	2018	China	NA	Human, Homo sapiens	Clinical	5454443	92	59287.4	641983	235	710	9	184365	8	128285	15	58410	26	5051	1	1	1	1	1	5	Passed	Serratia_sp._LS-1	1	Passed	1
EXT_SMA_615.1104	Public database	GCA_009833655.1	SAMN13544563	PRJNA595033	2018-08-22	2018	China	NA	Human, Homo sapiens	Clinical	5451070	84	64893.7	625737	235	498	5	184011	9	128307	16	58410	27	5042	1	1	1	1	1	5	Passed	Serratia_marcescens	1	Passed	1
EXT_SMA_615.1105	Public database	GCA_009833675.1	SAMN13544560	PRJNA595033	2018-07-04	2018	China	NA	Human, Homo sapiens	Clinical	5453798	84	64926.2	642130	212	673	10	198637	7	143453	13	60126	23	5050	1	1	1	1	1	5	Passed	Serratia_marcescens	1	Passed	1
EXT_SMA_615.1106	Public database	GCA_009833725.1	SAMN13544559	PRJNA595033	2018-06-26	2018	China	NA	Human, Homo sapiens	Clinical	5353925	78	68640.1	641918	204	613	8	193593	7	127207	15	65889	25	4936	1	1	1	1	1	5	Passed	Serratia_marcescens	1	Passed	1
EXT_SMA_615.1107	Public database	GCA_009833705.1	SAMN13544561	PRJNA595033	2018-07-10	2018	China	NA	Human, Homo sapiens	Clinical	5441407	90	60460.1	641981	216	564	7	184011	8	127237	15	54120	26	5045	1	1	1	1	1	5	Passed	Serratia_marcescens	1	Passed	1
EXT_SMA_615.1108	Public database	GCA_009833745.1	SAMN13544557	PRJNA595033	2018-06-16	2018	China	NA	Human, Homo sapiens	Clinical	5450562	84	64887.6	625648	235	1274	12	198637	7	134298	14	58410	24	5041	1	1	1	1	1	5	Passed	Serratia_marcescens	1	Passed	1
EXT_SMA_615.1109	Public database	GCA_009833755.1	SAMN13544558	PRJNA595033	2018-06-15	2018	China	NA	Human, Homo sapiens	Clinical	5451110	85	64130.7	641981	235	980	14	184011	8	134290	14	60125	24	5044	1	1	1	1	1	5	Passed	Serratia_marcescens	1	Passed	1
EXT_SMA_615.1110	Public database	GCA_009833765.1	SAMN13544555	PRJNA595033	2018-05-28	2018	China	NA	Human, Homo sapiens	Clinical	5466992	106	51575.4	642060	235	761	12	184011	8	127290	15	54120	26	5066	1	1	1	1	1	5	Passed	Serratia_marcescens	1	Passed	1
EXT_SMA_615.1111	Public database	GCA_009833815.1	SAMN13544553	PRJNA595033	2018-05-17	2018	China	NA	Human, Homo sapiens	Clinical	5451083	89	61248.1	641981	235	842	10	198637	7	132702	14	60129	24	5046	1	1	1	1	1	5	Passed	Serratia_marcescens	1	Passed	1
EXT_SMA_615.1112	Public database	GCA_009833805.1	SAMN13544554	PRJNA595033	2018-05-17	2018	China	NA	Human, Homo sapiens	Clinical	5446011	85	64070.7	641981	207	748	9	198637	7	127372	14	60125	25	5038	1	1	1	1	1	5	Passed	Serratia_marcescens	1	Passed	1
EXT_SMA_615.1113	Public database	GCA_009833865.1	SAMN13544551	PRJNA595033	2018-04-30	2018	China	NA	Human, Homo sapiens	Clinical	5446028	81	67234.9	641981	235	39	3	184011	8	128307	15	60125	25	5036	1	1	1	1	1	5	Passed	Serratia_marcescens	1	Passed	1
EXT_SMA_615.1114	Public database	GCA_009833845.1	SAMN13544550	PRJNA595033	2018-04-26	2018	China	NA	Human, Homo sapiens	Clinical	5445292	81	67225.8	641981	234	416	6	193593	7	132702	14	54120	25	5035	1	1	1	1	1	5	Passed	Serratia_marcescens	1	Passed	1
EXT_SMA_615.1115	Public database	GCA_009833875.1	SAMN13544552	PRJNA595033	2018-05-18	2018	China	NA	Human, Homo sapiens	Clinical	5355230	69	77612	625510	235	579	9	193593	8	132702	15	90637	24	4927	1	1	1	1	1	5	Passed	Serratia_sp._LS-1	1	Passed	1
EXT_SMA_615.1116	Public database	GCA_009833915.1	SAMN13544546	PRJNA595033	2018-04-13	2018	China	NA	Human, Homo sapiens	Clinical	5449770	98	55609.9	625666	235	367	7	183939	9	127207	17	44219	30	5050	1	1	1	1	1	5	Passed	Serratia_marcescens	1	Passed	1
EXT_SMA_615.1117	Public database	GCA_009833905.1	SAMN13544547	PRJNA595033	2018-04-12	2018	China	NA	Human, Homo sapiens	Clinical	5449056	85	64106.5	641981	234	423	7	183939	8	128307	15	58410	25	5043	1	1	1	1	1	5	Passed	Serratia_marcescens	1	Passed	1
EXT_SMA_615.1118	Public database	GCA_009834305.1	SAMN10393815	PRJNA504482	2011-02-23	2011	USA	NA	Honey bee, Apis mellifera	Animal	5276341	1	5276341	5276341	5276341	0	0	5276341	1	5276341	1	5276341	1	4823	1	1	1	1	1	5	Passed	Serratia_marcescens	1	Passed	4
EXT_SMA_615.1119	Public database	GCA_009858195.1	SAMN13676638	PRJNA597508	2018-10-21	2018	China	NA	Human, Homo sapiens	Clinical	5165500	2	2582750	5122776	42724	0	0	5122776	1	5122776	1	5122776	1	4671	1	1	1	1	1	5	Passed	Serratia_marcescens	1	Passed	1
EXT_SMA_615.1120	Public database	GCA_009900725.1	SAMN13812493	PRJNA600309	2018-01-01	2018	China	NA	NA	Environment	5369635	32	167801	1604096	625	0	0	1284674	2	320370	5	185292	9	4965	1	1	1	1	1	5	Passed	Serratia_marcescens	1	Passed	5
EXT_SMA_615.1121	Public database	GCA_009909345.1	SAMN13840998	PRJNA595033	2019-02-27	2019	China	NA	Human, Homo sapiens	Clinical	5428798	3	1.8096e+06	5331789	2953	0	0	5331789	1	5331789	1	5331789	1	5001	1	1	1	1	1	5	Passed	Serratia_marcescens	1	Passed	3
EXT_SMA_615.1122	Public database	GCA_009909365.1	SAMN13840997	PRJNA595033	2018-12-25	2018	China	NA	Human, Homo sapiens	Clinical	5534941	3	1.84498e+06	5428813	2953	0	0	5428813	1	5428813	1	5428813	1	5079	1	1	1	1	1	5	Passed	Serratia_marcescens	1	Passed	1
EXT_SMA_615.1123	Public database	GCA_009909385.1	SAMN13840995	PRJNA595033	2018-09-05	2018	China	NA	Human, Homo sapiens	Clinical	5535124	3	1.84504e+06	5429004	2953	0	0	5429004	1	5429004	1	5429004	1	5075	1	1	1	1	1	5	Passed	Serratia_marcescens	1	Passed	1
EXT_SMA_615.1124	Public database	GCA_009909405.1	SAMN13840996	PRJNA595033	2018-12-17	2018	China	NA	Human, Homo sapiens	Clinical	5522536	3	1.84085e+06	5416416	2953	0	0	5416416	1	5416416	1	5416416	1	5062	1	1	1	1	1	5	Passed	Serratia_marcescens	1	Passed	1
EXT_SMA_615.1125	Public database	GCA_009909425.1	SAMN13840994	PRJNA595033	2018-06-16	2018	China	NA	Human, Homo sapiens	Clinical	5533861	3	1.84462e+06	5427741	2953	0	0	5427741	1	5427741	1	5427741	1	5072	1	1	1	1	1	5	Passed	Serratia_marcescens	1	Passed	1
EXT_SMA_615.1163	Public database	GCA_009936295.1	SAMD00191436	PRJDB8907	2019-03-27	2019	Japan	NA	NA	NA	5148533	1	5148533	5148533	5148533	0	0	5148533	1	5148533	1	5148533	1	4721	1	1	1	1	1	5	Passed	Serratia_marcescens	1	Passed	5
EXT_SMA_615.1167	Public database	GCA_010078255.1	SAMN13897181	PRJNA602517	NA	2018	USA	NA	Human, Homo sapiens	Clinical	4865490	57	85359.5	474397	243	0	0	248177	8	191931	12	52521	22	4463	0	1	1	0	1	3	Not_passed	NA	NA	Not_passed	NA
EXT_SMA_615.1168	Public database	GCA_010078355.1	SAMN13897180	PRJNA602517	NA	2018	USA	NA	Human, Homo sapiens	Clinical	5158147	31	166392	974058	531	300	3	494987	4	283096	7	120096	11	4684	1	1	1	1	1	5	Passed	Serratia_marcescens	1	Passed	1
EXT_SMA_615.1169	Public database	GCA_010078335.1	SAMN13897179	PRJNA602517	NA	2018	USA	NA	Human, Homo sapiens	Clinical	5275834	62	85094.1	515956	209	0	0	223695	9	175484	14	72095	24	4815	1	1	1	1	1	5	Passed	Serratia_marcescens	1	Passed	1
EXT_SMA_615.1170	Public database	GCA_010092645.1	SAMN13897186	PRJNA602517	NA	2018	USA	NA	Human, Homo sapiens	Clinical	5263562	56	93992.2	500055	587	120	3	257007	8	164377	13	72372	22	4813	1	1	1	1	1	5	Passed	Serratia_marcescens	1	Passed	1
EXT_SMA_615.1171	Public database	GCA_010092665.1	SAMN13897184	PRJNA602517	NA	2018	USA	NA	Human, Homo sapiens	Clinical	5084743	85	59820.5	471405	480	140	5	251543	8	134956	14	62148	24	4672	1	1	1	1	1	5	Passed	Serratia_marcescens	1	Passed	1
EXT_SMA_615.1172	Public database	GCA_010092755.1	SAMN13897176	PRJNA602517	NA	2018	USA	NA	Human, Homo sapiens	Clinical	5150929	33	156089	593644	531	210	3	283246	7	242158	11	108209	17	4685	1	1	1	1	1	5	Passed	Serratia_marcescens	1	Passed	1
EXT_SMA_615.1173	Public database	GCA_010092675.1	SAMN13897185	PRJNA602517	NA	2018	USA	NA	Human, Homo sapiens	Clinical	5263048	57	92334.2	503168	579	100	1	257058	8	176154	13	65327	22	4815	1	1	1	1	1	5	Passed	Serratia_marcescens	1	Passed	1
EXT_SMA_615.1174	Public database	GCA_010092745.1	SAMN13897183	PRJNA602517	NA	2018	USA	NA	Human, Homo sapiens	Clinical	5258903	56	93909	516123	625	110	2	223714	10	140347	16	49084	29	4810	1	1	1	1	1	5	Passed	Serratia_marcescens	1	Passed	1
EXT_SMA_615.1175	Public database	GCA_010092765.1	SAMN13897182	PRJNA602517	NA	2018	USA	NA	Human, Homo sapiens	Clinical	5262210	52	101196	514962	616	240	6	179566	9	119519	16	65327	27	4809	1	1	1	1	1	5	Passed	Serratia_marcescens	1	Passed	1
EXT_SMA_615.1176	Public database	GCA_010499355.1	SAMN14013648	PRJNA605065	2017-11-12	2017	China	NA	Human, Homo sapiens	Clinical	5114138	19	269165	2885709	552	10	1	2885709	1	416982	3	229902	6	4698	1	1	1	1	1	5	Passed	Serratia_sp._LS-1	1	Passed	3
EXT_SMA_615.1177	Public database	GCA_010499335.1	SAMN14013653	PRJNA605065	2019-04-03	2019	China	NA	Human, Homo sapiens	Clinical	5058527	17	297560	2811980	1349	0	0	2811980	1	358658	3	203152	7	4619	1	1	1	1	1	5	Passed	Serratia_sp._LS-1	1	Passed	1
EXT_SMA_615.1178	Public database	GCA_010499345.1	SAMN14013649	PRJNA605065	2017-11-20	2017	China	NA	Human, Homo sapiens	Clinical	5113006	19	269106	2885709	586	0	0	2885709	1	416982	3	229683	6	4699	1	1	1	1	1	5	Passed	Serratia_sp._LS-1	1	Passed	3
EXT_SMA_615.1179	Public database	GCA_010499325.1	SAMN14013654	PRJNA605065	2019-04-02	2019	China	NA	Human, Homo sapiens	Clinical	5061891	21	241042	1947894	1052	0	0	864018	2	357829	4	203011	8	4626	1	1	1	1	1	5	Passed	Serratia_sp._LS-1	1	Passed	1
EXT_SMA_615.1180	Public database	GCA_010499315.1	SAMN14013650	PRJNA605065	2017-11-12	2017	China	NA	Human, Homo sapiens	Clinical	5113703	19	269142	2885928	518	0	0	2885928	1	416982	3	229897	6	4699	1	1	1	1	1	5	Passed	Serratia_sp._LS-1	1	Passed	3
EXT_SMA_615.1181	Public database	GCA_010499415.1	SAMN14013646	PRJNA605065	2017-11-08	2017	China	NA	Human, Homo sapiens	Clinical	5114102	20	255705	2885936	518	0	0	2885936	1	416982	3	229902	6	4701	1	1	1	1	1	5	Passed	Serratia_sp._LS-1	1	Passed	3
EXT_SMA_615.1182	Public database	GCA_010499445.1	SAMN14013647	PRJNA605065	2017-10-19	2017	China	NA	Human, Homo sapiens	Clinical	5114002	19	269158	2886084	586	10	1	2886084	1	416982	3	229877	6	4697	1	1	1	1	1	5	Passed	Serratia_sp._LS-1	1	Passed	3
EXT_SMA_615.1183	Public database	GCA_010588255.1	SAMN12250809	PRJNA553678	2016-04-23	2016	USA	NA	Human, Homo sapiens	Clinical	5422295	773	7014.61	864984	200	786	8	300843	5	262003	9	90788	18	5409	1	0	1	0	1	3	Not_passed		NA	Not_passed	NA
EXT_SMA_615.1184	Public database	GCA_010590205.1	SAMN12250789	PRJNA553678	2016-01-20	2016	USA	NA	Human, Homo sapiens	Clinical	5235069	355	14746.7	688175	200	773	8	280126	6	229089	10	90064	17	4963	1	0	1	1	1	4	Passed	Serratia_sp._LS-1	1	Passed	1
EXT_SMA_615.1185	Public database	GCA_010590285.1	SAMN12250785	PRJNA553678	2015-07-23	2015	USA	NA	Human, Homo sapiens	Clinical	5401177	304	17767	730136	201	679	7	260124	8	189984	12	70445	21	5211	1	0	1	0	1	3	Not_passed	NA	NA	Not_passed	NA
EXT_SMA_615.1186	Public database	GCA_010590485.1	SAMN12250773	PRJNA553678	2015-09-08	2015	USA	NA	Human, Homo sapiens	Clinical	5197038	526	9880.3	917586	200	682	7	388913	4	279485	7	119544	12	5112	1	0	1	1	1	4	Passed	Serratia_marcescens	1	Passed	1
EXT_SMA_615.1187	Public database	GCA_010590545.1	SAMN12250771	PRJNA553678	2015-08-05	2015	USA	NA	Human, Homo sapiens	Clinical	5962438	749	7960.53	1017604	200	788	8	249114	7	171818	13	55241	26	5883	1	0	1	0	1	3	Not_passed	NA	NA	Not_passed	NA
EXT_SMA_615.1188	Public database	GCA_010590895.1	SAMN12250752	PRJNA553678	2015-02-03	2015	USA	NA	Human, Homo sapiens	Clinical	5184686	443	11703.6	729048	200	690	7	273949	6	228850	10	89075	17	5029	1	0	1	1	1	4	Passed	Serratia_sp._LS-1	1	Passed	1
EXT_SMA_615.1189	Public database	GCA_010590935.1	SAMN12250750	PRJNA553678	2015-01-31	2015	USA	NA	Human, Homo sapiens	Clinical	5258677	432	12172.9	682141	200	985	10	330658	6	246021	10	75129	18	5063	1	0	1	1	1	4	Passed	Serratia_sp._LS-1	1	Passed	1
EXT_SMA_615.1190	Public database	GCA_010590995.1	SAMN12250747	PRJNA553678	2015-01-26	2015	USA	NA	Human, Homo sapiens	Clinical	5381074	510	10551.1	1107821	200	875	9	282573	5	244268	9	93538	15	5254	1	0	1	0	1	3	Not_passed	NA	NA	Not_passed	NA
EXT_SMA_615.1191	Public database	GCA_010591095.1	SAMN12250741	PRJNA553678	2016-03-30	2016	USA	NA	Human, Homo sapiens	Clinical	5472968	1083	5053.53	521503	200	689	7	251663	9	124789	15	40824	29	5698	1	0	1	0	1	3	Not_passed	NA	NA	Not_passed	NA
EXT_SMA_615.1193	Public database	GCA_010592785.1	SAMN12250707	PRJNA553678	2015-10-14	2015	USA	NA	Human, Homo sapiens	Clinical	5493783	1644	3341.72	395622	200	683	7	210239	10	126691	17	44707	29	6144	1	0	1	0	1	3	Not_passed	NA	NA	Not_passed	NA
EXT_SMA_615.1194	Public database	GCA_010594485.1	SAMN12250694	PRJNA553678	2016-06-08	2016	USA	NA	Human, Homo sapiens	Clinical	5404097	1423	3797.68	652914	200	1069	11	244451	7	141527	13	50708	24	5885	1	0	1	0	1	3	Not_passed	NA	NA	Not_passed	NA
EXT_SMA_615.1195	Public database	GCA_010597575.1	SAMN12250652	PRJNA553678	2014-05-22	2014	USA	NA	Human, Homo sapiens	Clinical	5296537	334	15857.9	905007	200	681	7	336743	5	247351	9	89790	17	5055	1	0	1	1	1	4	Passed	Serratia_marcescens	1	Passed	1
EXT_SMA_615.1196	Public database	GCA_010597835.1	SAMN12250641	PRJNA553678	2016-04-14	2016	USA	NA	Human, Homo sapiens	Clinical	5245449	259	20252.7	588467	200	482	5	233117	9	161686	14	42898	28	4916	1	0	1	1	1	4	Passed	Serratia_marcescens	1	Passed	1
EXT_SMA_615.1197	Public database	GCA_010597745.1	SAMN12250642	PRJNA553678	2016-05-02	2016	USA	NA	Human, Homo sapiens	Clinical	5214702	748	6971.53	488134	200	700	9	165074	10	89605	19	34797	36	5283	1	0	1	0	1	3	Not_passed	NA	NA	Not_passed	NA
EXT_SMA_615.1198	Public database	GCA_010598015.1	SAMN12250628	PRJNA553678	2015-07-26	2015	USA	NA	Human, Homo sapiens	Clinical	5146431	243	21178.7	1242479	200	680	7	390371	4	266823	7	101073	14	4832	1	0	1	1	1	4	Passed	Serratia_marcescens	1	Passed	1
EXT_SMA_615.1199	Public database	GCA_010598185.1	SAMN12250617	PRJNA553678	2015-10-06	2015	USA	NA	Human, Homo sapiens	Clinical	5119603	577	8872.8	1097352	200	867	9	391542	4	186726	8	71903	15	5075	1	0	1	1	1	4	Passed	Serratia_marcescens	1	Passed	5
EXT_SMA_615.1200	Public database	GCA_010598195.1	SAMN12250616	PRJNA553678	2015-10-06	2015	USA	NA	Human, Homo sapiens	Clinical	5035979	326	15447.8	283253	200	871	9	129442	13	94002	22	37701	39	4812	1	0	1	1	1	4	Passed	Serratia_marcescens	1	Passed	5
EXT_SMA_615.1201	Public database	GCA_010598525.1	SAMN12250588	PRJNA553678	2016-04-21	2016	USA	NA	Human, Homo sapiens	Clinical	5437237	1327	4097.39	266158	200	296	3	113578	17	71545	30	21753	55	5604	1	0	1	0	1	3	Not_passed	NA	NA	Not_passed	NA
EXT_SMA_615.1202	Public database	GCA_010598685.1	SAMN12250579	PRJNA553678	2015-12-01	2015	USA	NA	Human, Homo sapiens	Clinical	5417058	318	17034.8	344949	201	584	6	91997	20	58533	35	30491	60	5107	1	0	1	1	1	4	Passed	Serratia_marcescens	1	Passed	1
EXT_SMA_615.1203	Public database	GCA_010598745.1	SAMN12250578	PRJNA553678	2015-11-24	2015	USA	NA	Human, Homo sapiens	Clinical	5300353	267	19851.5	222005	202	685	7	77762	22	44860	40	21673	72	5010	1	0	1	1	1	4	Passed	Serratia_sp._LS-1	1	Passed	3
EXT_SMA_615.1204	Public database	GCA_010598915.1	SAMN12250569	PRJNA553678	2015-09-09	2015	USA	NA	Human, Homo sapiens	Clinical	5161750	349	14790.1	310751	201	585	6	74286	21	51902	37	24440	64	4875	1	0	1	1	0	3	Not_passed	NA	NA	Not_passed	NA
EXT_SMA_615.1207	Public database	GCA_010612285.1	SAMN12250777	PRJNA553678	2015-05-05	2015	USA	NA	Human, Homo sapiens	Clinical	5328634	680	7836.23	1103067	200	874	9	368461	5	244019	9	90520	16	5310	1	0	1	0	1	3	Not_passed	NA	NA	Not_passed	NA
EXT_SMA_615.1208	Public database	GCA_010612385.1	SAMN12250618	PRJNA553678	2015-11-04	2015	USA	NA	Human, Homo sapiens	Clinical	5163457	325	15887.6	576919	200	783	8	171471	10	89020	18	48842	34	4839	1	0	1	1	1	4	Passed	Serratia_marcescens	1	Passed	2
EXT_SMA_615.1209	Public database	GCA_010612345.1	SAMN12250643	PRJNA553678	2015-07-13	2015	USA	NA	Human, Homo sapiens	Clinical	5192887	332	15641.2	997061	200	295	3	244446	6	138703	12	65997	22	4970	1	0	1	1	1	4	Passed	Serratia_marcescens	1	Passed	2
EXT_SMA_615.1210	Public database	GCA_010612305.1	SAMN12250705	PRJNA553678	2015-10-02	2015	USA	NA	Human, Homo sapiens	Clinical	5501671	1728	3183.84	886995	200	687	7	341076	5	197284	10	51298	20	6275	1	0	1	0	1	3	Not_passed	NA	NA	Not_passed	NA
EXT_SMA_615.1211	Public database	GCA_011029435.1	SAMN14120149	PRJNA607022	2018-11-10	2018	Lebanon	NA	Human, Homo sapiens	Clinical	5202747	55	94595.4	1003897	239	0	0	321658	5	257578	9	87093	15	4836	1	1	1	1	1	5	Passed	Serratia_sp._LS-1	1	Passed	5
EXT_SMA_615.1212	Public database	GCA_011029825.1	SAMN14120116	PRJNA607022	2017-01-16	2017	Lebanon	NA	Human, Homo sapiens	Clinical	5326467	219	24321.8	775284	253	0	0	292820	6	241173	10	79029	19	4990	1	0	1	1	1	4	Passed	Serratia_marcescens	1	Passed	1
EXT_SMA_615.1213	Public database	GCA_011602465.1	SAMN14360500	PRJNA612043	NA	2010	Brazil	NA	Jatropha curcas	Environment	5088390	1	5088390	5088390	5088390	0	0	5088390	1	5088390	1	5088390	1	4675	1	1	1	1	1	5	Passed	Serratia_marcescens	1	Passed	5
EXT_SMA_615.1214	Public database	GCA_011684105.1	SAMN13921475	PRJNA603151	2018-04-18	2018	South Africa	NA	Bos taurus	Animal	5105593	55	92829	646685	250	7	3	279673	6	234215	10	119999	16	4736	1	1	1	1	1	5	Passed	Serratia_marcescens	1	Passed	5
EXT_SMA_615.1221	Public database	GCA_009938955.1	SAMN13897187	PRJNA602517	NA	2018	USA	NA	Human, Homo sapiens	Clinical	5264876	44	119656	528667	513	100	1	343134	6	248131	10	101898	17	4811	1	1	1	1	1	5	Passed	Serratia_marcescens	1	Passed	1
EXT_SMA_615.1222	Public database	GCA_009939145.1	SAMN13897178	PRJNA602517	NA	2018	USA	NA	Human, Homo sapiens	Clinical	5158419	34	151718	862427	531	200	2	286001	5	226296	9	108209	16	4690	1	1	1	1	1	5	Passed	Serratia_marcescens	1	Passed	1
EXT_SMA_615.1223	Public database	GCA_009939185.1	SAMN13897177	PRJNA602517	NA	2018	USA	NA	Human, Homo sapiens	Clinical	5138268	52	98812.9	636371	515	100	1	206243	8	191755	13	52713	24	4709	1	1	1	1	1	5	Passed	Serratia_marcescens	1	Passed	1
EXT_SMA_615.1224	Public database	GCA_010599015.1	SAMN12250559	PRJNA553678	2015-06-29	2015	USA	NA	Human, Homo sapiens	Clinical	5653739	602	9391.59	365803	201	580	6	133861	14	80621	24	26356	49	5608	1	0	1	0	1	3	Not_passed	NA	NA	Not_passed	NA
EXT_SMA_615.1225	Public database	GCA_010602435.1	SAMN12250615	PRJNA553678	2015-09-21	2015	USA	NA	Human, Homo sapiens	Clinical	5424918	620	8749.87	728300	200	644	9	211698	8	126558	15	48879	26	5359	1	0	1	0	1	3	Not_passed	NA	NA	Not_passed	NA
EXT_SMA_615.1226	Public database	GCA_011769885.1	SAMN14265996	PRJNA609916	NA	2017	USA	NA	Human, Homo sapiens	Clinical	5217372	1	5217372	5217372	5217372	0	0	5217372	1	5217372	1	5217372	1	4761	1	1	1	1	1	5	Passed	Serratia_marcescens	1	Passed	2
EXT_SMA_615.1229	Public database	GCA_012952305.1	SAMN14265995	PRJNA609916	NA	2017	USA	NA	Human, Homo sapiens	Clinical	5522801	3	1.84093e+06	5330366	4165	0	0	5330366	1	5330366	1	5330366	1	5097	1	1	1	1	1	5	Passed	Serratia_marcescens	1	Passed	4
EXT_SMA_615.1230	Public database	GCA_012956545.1	SAMN14602427	PRJNA625530	2019-01-11	2019	USA	NA	Human, Homo sapiens	Clinical	5078866	40	126972	2452649	207	6	1	674682	2	587339	3	291262	5	4673	1	1	1	1	1	5	Passed	Serratia_sp._LS-1	1	Passed	3
EXT_SMA_615.1232	Public database	GCA_013047045.1	SAMN06043775	PRJNA354236	2016-01-01	2016	USA	NA	Human, Homo sapiens	Clinical	5350717	61	87716.7	598152	620	1774	29	221555	8	129924	14	56106	25	4981	1	1	1	1	1	5	Passed	Serratia_marcescens	1	Passed	3
EXT_SMA_615.1233	Public database	GCA_013112395.1	SAMN14863985	PRJNA631457	2014-10-01	2014	China	NA	NA	Environment	5407775	1	5407775	5407775	5407775	0	0	5407775	1	5407775	1	5407775	1	4975	1	1	1	1	1	5	Passed	Serratia_marcescens	1	Passed	5
EXT_SMA_615.1234	Public database	GCA_013122155.1	SAMN14859508	PRJNA631339	2016-07-25	2016	China	NA	Fruit fly, Drosophila melanogaster	Animal	5263176	3	1754392	5074453	87789	0	0	5074453	1	5074453	1	5074453	1	4802	1	1	1	1	1	5	Passed	Serratia_sp._LS-1	1	Passed	5
EXT_SMA_615.1235	Public database	GCA_013169055.1	SAMN11394260	PRJNA391501	2013-09-14	2013	Colombia	NA	Human, Homo sapiens	Clinical	5483071	95	57716.5	579019	317	0	0	284393	7	203451	11	52318	21	5174	1	1	1	0	1	4	Passed	Serratia_marcescens	1	Passed	1
EXT_SMA_615.1236	Public database	GCA_013169905.1	SAMN07291399	PRJNA391501	2013-11-22	2013	Colombia	NA	Human, Homo sapiens	Clinical	5712433	228	25054.5	233387	253	0	0	65982	26	37258	52	17709	95	5431	1	0	1	0	0	2	Not_passed	NA	NA	Not_passed	NA
EXT_SMA_615.1237	Public database	GCA_013169995.1	SAMN07291394	PRJNA391501	2015-02-06	2015	Colombia	NA	Human, Homo sapiens	Clinical	5229698	149	35098.6	200892	232	0	0	92824	22	53750	36	25669	64	4889	1	0	1	1	1	4	Passed	Serratia_marcescens	1	Passed	4
EXT_SMA_615.1238	Public database	GCA_013169945.1	SAMN07291396	PRJNA391501	2015-08-17	2015	Colombia	NA	Human, Homo sapiens	Clinical	5693599	371	15346.6	166003	212	0	0	49023	34	34710	61	12326	111	5504	1	0	1	0	0	2	Not_passed	NA	NA	Not_passed	NA
EXT_SMA_615.1239	Public database	GCA_013170015.1	SAMN07291395	PRJNA391501	2014-05-20	2014	Colombia	NA	Human, Homo sapiens	Clinical	5189594	173	29997.7	200882	302	0	0	75556	23	43730	41	19039	74	4851	1	0	1	1	0	3	Not_passed	NA	NA	Not_passed	NA
EXT_SMA_615.1240	Public database	GCA_013170095.1	SAMN07291389	PRJNA391501	2014-11-28	2014	Colombia	NA	Human, Homo sapiens	Clinical	5409539	71	76190.7	552266	317	0	0	225526	8	202363	13	61069	22	5065	1	1	1	1	1	5	Passed	Serratia_marcescens	1	Passed	1
EXT_SMA_615.1268	Public database	GCA_012956635.1	SAMN14595346	PRJNA420811	NA	2018	Brazil	NA	NA	Environment	5499825	121	45453.1	573844	244	0	0	158833	11	124172	19	43580	33	5200	1	0	1	0	1	3	Not_passed	NA	NA	Not_passed	NA
EXT_SMA_615.1269	Public database	GCA_013256815.1	SAMN15009256	PRJNA634799	2019-08-15	2019	China	NA	insect	Animal	5315350	2	2657675	5171649	143701	0	0	5171649	1	5171649	1	5171649	1	4899	1	1	1	1	1	5	Passed	Serratia_marcescens	1	Passed	2
EXT_SMA_615.1270	Public database	GCA_013277695.1	SAMN14120178	PRJNA607033	2009-09-10	2009	France	NA	Dog, Canis lupus familiaris	Animal	5246941	34	154322	1238511	213	0	0	429619	4	271486	7	224891	11	4879	1	1	1	1	1	5	Passed	Serratia_marcescens	1	Passed	4
EXT_SMA_615.1271	Public database	GCA_013277705.1	SAMN14120180	PRJNA607033	2017-01-16	2017	France	NA	Felis silvestris	Animal	5217992	56	93178.4	1107298	213	0	0	429619	4	282196	7	224891	11	4864	1	1	1	1	1	5	Passed	Serratia_marcescens	1	Passed	4
EXT_SMA_615.1272	Public database	GCA_013280415.1	SAMN14120181	PRJNA607033	2018-09-14	2018	France	NA	Dog, Canis lupus familiaris	Animal	5156974	31	166354	2560180	223	0	0	543477	2	327051	4	215370	8	4715	1	1	1	1	1	5	Passed	Serratia_marcescens	1	Passed	1
EXT_SMA_615.1273	Public database	GCA_013277715.1	SAMN14120179	PRJNA607033	2014-08-25	2014	France	NA	Felis silvestris	Animal	5156262	25	206250	1330326	555	0	0	543476	3	353106	5	257941	8	4704	1	1	1	1	1	5	Passed	Serratia_marcescens	1	Passed	1
EXT_SMA_615.1274	Public database	GCA_013277725.1	SAMN14120182	PRJNA607033	2019-01-07	2019	France	NA	NA	NA	5156249	25	206250	1330339	555	0	0	543475	3	353055	6	257941	9	4707	1	1	1	1	1	5	Passed	Serratia_marcescens	1	Passed	1
EXT_SMA_615.1275	Public database	GCA_013302905.1	SAMN14615110	PRJNA629086	2018-09-11	2018	China	NA	beef cattle	Animal	5164210	105	49182.9	417468	309	0	0	150116	12	90726	21	42384	36	4760	1	1	1	1	1	5	Passed	Serratia_marcescens	1	Passed	2
EXT_SMA_615.1276	Public database	GCA_013309735.1	SAMN13761921	PRJNA599605	2016-12-13	2016	Spain	NA	Human, Homo sapiens	Clinical	5382294	378	14238.9	511360	204	0	0	174953	10	104814	18	44651	32	5169	1	0	1	0	1	3	Not_passed	NA	NA	Not_passed	NA
EXT_SMA_615.1277	Public database	GCA_013309755.1	SAMN13761919	PRJNA599605	2017-11-27	2017	Spain	NA	Human, Homo sapiens	Clinical	5220115	42	124288	1080014	210	0	0	376085	5	273604	8	141716	12	4765	1	1	1	1	1	5	Passed	NA	1	Passed	1
EXT_SMA_615.1278	Public database	GCA_013309805.1	SAMN13761917	PRJNA599605	2017-03-09	2017	Spain	NA	Human, Homo sapiens	Clinical	5188123	796	6517.74	1613010	200	0	0	520624	3	314136	6	120817	10	5277	1	0	1	0	1	3	Not_passed	NA	NA	Not_passed	NA
EXT_SMA_615.1279	Public database	GCA_013309775.1	SAMN13761918	PRJNA599605	2018-01-22	2018	Spain	NA	Human, Homo sapiens	Clinical	5229608	99	52824.3	542463	202	0	0	282455	7	185221	12	84198	20	4812	1	1	1	1	1	5	Passed	NA	1	Passed	1
EXT_SMA_615.1280	Public database	GCA_013309765.1	SAMN13761920	PRJNA599605	2018-10-01	2018	Spain	NA	Human, Homo sapiens	Clinical	5003173	106	47199.8	520956	200	0	0	320559	6	202722	10	120817	16	4708	1	1	1	1	1	5	Passed	Serratia_marcescens	1	Passed	4
EXT_SMA_615.1282	Public database	GCA_013367735.1	SAMN15196985	PRJNA638538	2014-06-04	2014	China	NA	NA	Environment	4925622	1	4925622	4925622	4925622	0	0	4925622	1	4925622	1	4925622	1	4497	0	1	1	0	1	3	Not_passed	NA	NA	Not_passed	NA
EXT_SMA_615.1283	Public database	GCA_013369025.1	SAMN11650967	PRJNA542556	2017-12-01	2017	China	NA	NA	Environment	5080643	51	99620.4	948234	210	0	0	455500	4	262890	8	73554	13	4729	1	1	1	1	1	5	Passed	NA	1	Passed	5
EXT_SMA_615.1284	Public database	GCA_013369395.1	SAMN11650966	PRJNA542556	2017-12-01	2017	China	NA	NA	Environment	5075193	48	105733	993931	302	16	14	599890	3	315589	6	92745	12	4731	1	1	1	1	1	5	Passed	NA	1	Passed	5
EXT_SMA_615.1291	Public database	GCA_013377375.1	SAMN11633367	PRJNA542556	2015-09-01	2015	China	NA	NA	Environment	5117289	1	5117289	5117289	5117289	0	0	5117289	1	5117289	1	5117289	1	4710	1	1	1	1	1	5	Passed	Serratia_marcescens	1	Passed	5
EXT_SMA_615.1292	Public database	GCA_013425845.1	SAMN15470909	PRJNA644677	NA	2013	Brazil	NA	Human, Homo sapiens	Clinical	5209716	1	5209716	5209716	5209716	14555	161	5209716	1	5209716	1	5209716	1	5338	1	1	0	0	1	3	Not_passed	NA	NA	Not_passed	NA
EXT_SMA_615.1293	Public database	GCA_013425865.1	SAMN15470908	PRJNA644677	NA	2013	Brazil	NA	Human, Homo sapiens	Clinical	5215968	1	5215968	5215968	5215968	15701	173	5215968	1	5215968	1	5215968	1	5167	1	1	0	0	1	3	Not_passed	NA	NA	Not_passed	NA
EXT_SMA_615.1294	Public database	GCA_013425885.1	SAMN15470907	PRJNA644677	NA	2013	Brazil	NA	Human, Homo sapiens	Clinical	5226346	1	5226346	5226346	5226346	22236	237	5226346	1	5226346	1	5226346	1	5181	1	1	0	0	1	3	Not_passed	NA	NA	Not_passed	NA
EXT_SMA_615.1295	Public database	GCA_013426135.1	SAMN14999148	PRJNA634544	NA	2010	Canada	NA	Human, Homo sapiens	Clinical	5642069	1	5642069	5642069	5642069	0	0	5642069	1	5642069	1	5642069	1	5212	1	1	1	0	1	4	Passed	Serratia_marcescens	1	Passed	1
EXT_SMA_615.1296	Public database	GCA_013426155.1	SAMN14998449	PRJNA634532	NA	2010	Canada	NA	Human, Homo sapiens	Clinical	5492570	2	2746285	5352713	139857	0	0	5352713	1	5352713	1	5352713	1	5108	1	1	1	1	1	5	Passed	Serratia_marcescens	1	Passed	4
EXT_SMA_615.1346	Public database	GCA_014595515.1	SAMN15643306	PRJNA648651	NA	2009	Japan	NA	Human, Homo sapiens	Clinical	5676295	588	9653.56	855622	303	0	0	347546	5	213528	9	79046	17	5496	1	0	1	0	1	3	Not_passed	NA	NA	Not_passed	NA
EXT_SMA_615.1347	Public database	GCA_014595555.1	SAMN15644193	PRJNA648651	NA	2009	Japan	NA	Human, Homo sapiens	Clinical	5600798	412	13594.2	1245509	340	0	0	699039	3	266828	6	90293	13	5463	1	0	1	0	1	3	Not_passed	NA	NA	Not_passed	NA
EXT_SMA_615.1348	Public database	GCA_014595565.2	SAMN15643300	PRJNA648651	NA	2009	Japan	NA	Human, Homo sapiens	Clinical	5422651	171	31711.4	1923497	300	0	0	339567	3	252129	6	119694	12	5047	1	0	1	1	1	4	Passed	Serratia_sp._LS-1	1	Passed	1
EXT_SMA_615.1349	Public database	GCA_014595635.1	SAMN15644196	PRJNA648651	NA	2009	Japan	NA	Human, Homo sapiens	Clinical	5270260	43	122564	1246202	303	0	0	693044	3	266828	6	127644	11	4875	1	1	1	1	1	5	Passed	Serratia_sp._LS-1	1	Passed	1
EXT_SMA_615.1350	Public database	GCA_014595605.1	SAMN15644198	PRJNA648651	NA	2009	Japan	NA	Human, Homo sapiens	Clinical	5355024	97	55206.4	1923497	300	0	0	333052	3	250859	6	120120	11	5027	1	1	1	1	1	5	Passed	Serratia_marcescens	1	Passed	1
EXT_SMA_615.1351	Public database	GCA_014596125.1	SAMN15643305	PRJNA648651	NA	2009	Japan	NA	Human, Homo sapiens	Clinical	5275135	42	125598	1279970	298	0	0	664466	3	266828	6	127644	11	4884	1	1	1	1	1	5	Passed	Serratia_sp._LS-1	1	Passed	1
EXT_SMA_615.1352	Public database	GCA_014596145.2	SAMN15644289	PRJNA648651	NA	2010	Japan	NA	Human, Homo sapiens	Clinical	5397726	100	53977.3	1922914	300	0	0	335137	3	250766	6	119694	12	5054	1	1	1	1	1	5	Passed	Serratia_sp._LS-1	1	Passed	1
EXT_SMA_615.1353	Public database	GCA_014596155.1	SAMN15644204	PRJNA648651	NA	2009	Japan	NA	Human, Homo sapiens	Clinical	5436537	118	46072.3	822595	302	0	0	333052	5	247595	9	119694	15	5142	1	0	1	0	1	3	Not_passed	NA	NA	Not_passed	NA
EXT_SMA_615.1354	Public database	GCA_014596165.2	SAMN15644291	PRJNA648651	NA	2010	Japan	NA	Human, Homo sapiens	Clinical	5637880	355	15881.4	784273	302	0	0	317957	6	243938	10	79061	18	5248	1	0	1	0	1	3	Not_passed	NA	NA	Not_passed	NA
EXT_SMA_615.1355	Public database	GCA_014596205.1	SAMN15644290	PRJNA648651	NA	2010	Japan	NA	Human, Homo sapiens	Clinical	5390712	100	53907.1	785859	299	0	0	261749	6	232419	11	116165	17	5088	1	1	1	1	1	5	Passed	Serratia_sp._LS-1	1	Passed	1
EXT_SMA_615.1356	Public database	GCA_014596225.1	SAMN15644295	PRJNA648651	NA	2010	Japan	NA	Human, Homo sapiens	Clinical	5343868	69	77447.4	1889450	302	0	0	335137	3	250859	6	120120	11	4997	1	1	1	1	1	5	Passed	Serratia_sp._LS-1	1	Passed	1
EXT_SMA_615.1357	Public database	GCA_014596245.1	SAMN15644296	PRJNA648651	NA	2010	Japan	NA	Human, Homo sapiens	Clinical	5116723	40	127918	1246204	302	0	0	658990	3	266828	6	93475	12	4729	1	1	1	1	1	5	Passed	Serratia_sp._LS-1	1	Passed	1
EXT_SMA_615.1358	Public database	GCA_014840835.1	SAMN10086742	PRJNA342326	NA	2015	Pakistan	NA	Human, Homo sapiens	Clinical	5120902	31	165190	949649	518	0	0	334321	5	262301	9	148453	13	4649	1	1	1	1	1	5	Passed	Serratia_marcescens	1	Passed	1
EXT_SMA_615.1367	Public database	GCA_014947025.1	SAMN10086812	PRJNA342326	NA	2004	Pakistan	NA	Human, Homo sapiens	Clinical	5011472	27	185610	1002212	729	0	0	331295	5	238749	9	204577	13	4587	1	1	1	0	1	4	Passed	Serratia_marcescens	1	Passed	2
EXT_SMA_615.1368	Public database	GCA_014947035.1	SAMN10086662	PRJNA342326	NA	1998	Pakistan	NA	Human, Homo sapiens	Clinical	5263971	37	142269	980879	685	0	0	301908	6	237811	10	155141	15	4876	1	1	1	1	1	5	Passed	Serratia_marcescens	1	Passed	2
EXT_SMA_615.1369	Public database	GCA_014947055.1	SAMN10086695	PRJNA342326	NA	2004	Pakistan	NA	Human, Homo sapiens	Clinical	5011382	29	172806	587302	729	0	0	301743	7	241226	10	126266	16	4588	1	1	1	0	1	4	Passed	Serratia_marcescens	1	Passed	2
EXT_SMA_615.1370	Public database	GCA_015074945.1	SAMN14835601	PRJNA630425	NA	1988	Greece	NA	Human, Homo sapiens	Clinical	5399348	2	2699674	5315598	83750	0	0	5315598	1	5315598	1	5315598	1	4941	1	1	1	1	1	5	Passed	Serratia_marcescens	1	Passed	1
EXT_SMA_615.1371	Public database	GCA_015160915.1	SAMN16268784	PRJNA386063	2009-05-01	2009	China	NA	silkworm	Animal	5063945	2	2.53197e+06	4994354	69591	0	0	4994354	1	4994354	1	4994354	1	4646	1	1	1	1	1	5	Passed	Serratia_marcescens	1	Passed	5
EXT_SMA_615.1372	Public database	GCA_015209035.1	SAMN12706427	PRJNA564235	2019-02-19	2019	South Africa	NA	Human, Homo sapiens	Clinical	5431380	74	73397	514900	533	0	0	172767	9	105162	16	49909	30	5084	1	1	1	1	1	5	Passed	NA	1	Passed	1
EXT_SMA_615.1373	Public database	GCA_015350645.1	SAMN16633034	PRJNA674022	2018-12-01	2018	Spain	NA	Human, Homo sapiens	Clinical	4615693	272	16969.5	113810	979	213	211	29860	46	19809	84	7452	157	4562	0	0	1	0	0	1	Not_passed	NA	NA	Not_passed	NA
EXT_SMA_615.1374	Public database	GCA_015548865.1	SAMN15533233	PRJNA637878	2018-08-24	2018	USA	NA	Human, Homo sapiens	Clinical	5388384	64	84193.5	383841	1013	946	8	187763	11	133020	18	57870	29	5064	1	1	1	1	1	5	Passed	uncultured_bacterium	4	Not_passed	NA
EXT_SMA_615.141	Public database	GCA_001280365.1	SAMN04029108	PRJNA294721	NA	2013	South Korea	NA	Black nightshade, Solanum nigrum	Environment	5127030	1	5127030	5127030	5127030	0	0	5127030	1	5127030	1	5127030	1	4686	1	1	1	1	1	5	Passed	Serratia_marcescens	1	Passed	3
EXT_SMA_615.142	Public database	GCA_001294565.1	SAMN03733572	PRJNA284857	2005-08-01	2005	Mexico	NA	Human, Homo sapiens	Clinical	5233369	2	2.61668e+06	5207023	26346	0	0	5207023	1	5207023	1	5207023	1	4797	1	1	1	1	1	5	Passed	Serratia_marcescens	1	Passed	1
EXT_SMA_615.1421	Public database	GCA_015708655.1	SAMN15078591	PRJNA636510	2014-06-03	2014	USA	NA	Curculio caryae	Animal	5158598	1	5158598	5158598	5158598	0	0	5158598	1	5158598	1	5158598	1	4726	1	1	1	1	1	5	Passed	Serratia_marcescens	1	Passed	5
EXT_SMA_615.144	Public database	GCA_001417865.1	SAMN04214975	PRJNA299742	NA	2011	China	NA	Maize, Zea mays	Environment	5594610	2	2797305	5471439	123171	0	0	5471439	1	5471439	1	5471439	1	5191	1	1	1	0	1	4	Passed	Serratia_marcescens	1	Passed	5
EXT_SMA_615.1442	Public database	GCA_016771695.1	SAMN17050144	PRJNA680915	2019-03-18	2019	Germany	NA	NA	Environment	5248648	27	194394	2884332	1079	0	0	2884332	1	280057	3	121282	8	4877	1	1	1	1	1	5	Passed	Serratia_marcescens	1	Passed	4
EXT_SMA_615.1451	Public database	GCA_017114625.1	SAMN15649034	PRJNA648275	2018-08-12	2018	France	NA	Homo sapiens	Clinical	5350347	57	93865.7	465009	211	387	4	271177	8	183862	13	86988	22	4968	1	1	1	1	1	5	Passed	Serratia_marcescens	1	Passed	1
EXT_SMA_615.1452	Public database	GCA_017114645.1	SAMN15649032	PRJNA648275	2018-08-10	2018	France	NA	Environnment	Environment	5365782	70	76654	414406	284	299	3	236714	9	119836	15	62236	26	4994	1	1	1	1	1	5	Passed	Serratia_marcescens	1	Passed	1
EXT_SMA_615.1453	Public database	GCA_017114665.1	SAMN15649031	PRJNA648275	2018-08-05	2018	France	NA	Hom sapiens	Clinical	5381319	57	94409.1	540031	255	292	3	251689	8	131469	14	77844	25	5001	1	1	1	1	1	5	Passed	Serratia_marcescens	1	Passed	1
EXT_SMA_615.1454	Public database	GCA_017114675.1	SAMN15649033	PRJNA648275	2018-08-12	2018	France	NA	Hom sapiens	Clinical	5377079	68	79074.7	427792	211	395	5	264293	8	157760	13	57135	24	5004	1	1	1	1	1	5	Passed	Serratia_marcescens	1	Passed	1
EXT_SMA_615.1455	Public database	GCA_017114705.1	SAMN15649029	PRJNA648275	2018-07-07	2018	France	NA	Hom sapiens	Clinical	5372243	57	94249.9	574609	224	401	5	249071	8	168071	13	80510	22	4998	1	1	1	1	1	5	Passed	Serratia_marcescens	1	Passed	1
EXT_SMA_615.1456	Public database	GCA_017114725.1	SAMN15649030	PRJNA648275	2018-07-09	2018	France	NA	Hom sapiens	Clinical	5384454	74	72762.9	539449	211	301	4	265478	8	155168	13	69587	24	5014	1	1	1	1	1	5	Passed	NA	1	Passed	1
EXT_SMA_615.1457	Public database	GCA_017114745.1	SAMN15649028	PRJNA648275	2018-05-29	2018	France	NA	Hom sapiens	Clinical	5377049	56	96018.7	1063546	273	388	4	265478	6	184446	10	80510	21	5001	1	1	1	1	1	5	Passed	Serratia_marcescens	1	Passed	1
EXT_SMA_615.1458	Public database	GCA_017114785.1	SAMN15649027	PRJNA648275	2018-08-09	2018	France	NA	Hom sapiens	Clinical	5372505	64	83945.4	634765	284	394	4	236714	8	167269	13	80510	22	4999	1	1	1	1	1	5	Passed	Serratia_marcescens	1	Passed	1
EXT_SMA_615.1459	Public database	GCA_017114815.1	SAMN15649024	PRJNA648275	2018-02-21	2018	France	NA	Hom sapiens	Clinical	5395278	92	58644.3	557748	257	197	2	302107	7	191226	12	45385	23	5059	1	1	1	1	1	5	Passed	Serratia_marcescens	1	Passed	4
EXT_SMA_615.1460	Public database	GCA_017114805.1	SAMN15649025	PRJNA648275	2018-03-05	2018	France	NA	Hom sapiens	Clinical	5401837	56	96461.4	552443	241	393	4	252350	8	176552	13	72963	23	4934	1	1	1	1	1	5	Passed	Serratia_marcescens	1	Passed	1
EXT_SMA_615.1461	Public database	GCA_017114765.1	SAMN15649026	PRJNA648275	2018-04-05	2018	France	NA	Hom sapiens	Clinical	5367066	54	99390.1	1060440	224	293	3	251865	6	167158	12	80510	21	4985	1	1	1	1	1	5	Passed	Serratia_marcescens	1	Passed	1
EXT_SMA_615.1462	Public database	GCA_017142405.1	SAMN17317342	PRJNA692233	2019-10-17	2019	USA	NA	Homo sapiens	Clinical	5839544	13	449196	5235632	409	0	0	5235632	1	5235632	1	369008	2	5500	1	1	1	0	1	4	Passed	Serratia_marcescens	1	Passed	4
EXT_SMA_615.1463	Public database	GCA_017565255.1	SAMN15390306	PRJNA642229	NA	2016	China	NA	Anopheles sinensis	Animal	5475170	114	48027.8	895542	203	1022	26	360075	5	157924	10	92447	19	5148	1	1	1	0	1	4	Passed	Serratia_marcescens	1	Passed	4
EXT_SMA_615.1464	Public database	GCA_017571205.1	SAMN18092185	PRJNA705564	NA	2018	South Africa	NA	Homo sapiens	Clinical	4398439	256	17181.4	91514	1036	0	0	28407	50	20631	87	8651	153	9326	0	0	1	0	0	1	Not_passed	NA	NA	Not_passed	NA
EXT_SMA_615.147	Public database	GCF_001536325.1	SAMEA2274027	PRJEB5065	NA	2008	United Kingdom	NA	Human, Homo sapiens	Clinical	5215518	16	325970	2917099	347	5678	23	2917099	1	355121	3	273198	6	4819	1	1	1	1	1	5	Passed	Serratia_marcescens	1	Passed	1
EXT_SMA_615.148	Public database	GCF_001536345.1	SAMEA2273934	PRJEB5065	NA	2003	United Kingdom	NA	Human, Homo sapiens	Clinical	5162922	18	286829	1537370	303	6450	25	1068454	2	416221	4	157999	8	4764	1	1	0	1	1	4	Not_passed	NA	NA	Not_passed	NA
EXT_SMA_615.149	Public database	GCF_001536365.1	SAMEA2274052	PRJEB5065	NA	2009	United Kingdom	NA	Human, Homo sapiens	Clinical	5264793	22	239309	3056571	446	6411	14	3056571	1	631937	2	200134	6	4809	1	1	0	1	1	4	Not_passed	NA	NA	Not_passed	NA
EXT_SMA_615.150	Public database	GCF_001536385.1	SAMEA2273999	PRJEB5065	NA	2006	United Kingdom	NA	Human, Homo sapiens	Clinical	5105706	18	283650	2535495	771	4841	18	611058	2	338385	4	240068	7	4696	1	1	1	1	1	5	Passed	Serratia_marcescens	1	Passed	1
EXT_SMA_615.151	Public database	GCF_001536405.1	SAMEA2274000	PRJEB5065	NA	2006	United Kingdom	NA	Human, Homo sapiens	Clinical	5107714	15	340514	2246984	776	7363	26	658795	2	522888	4	224603	7	4692	1	1	0	1	1	4	Not_passed	NA	NA	Not_passed	NA
EXT_SMA_615.152	Public database	GCF_001536425.1	SAMEA2274070	PRJEB5065	NA	2010	United Kingdom	NA	Human, Homo sapiens	Clinical	5105012	27	189075	1938992	303	2572	9	532130	3	328320	5	202804	9	4642	1	1	1	1	1	5	Passed	Serratia_marcescens	1	Passed	1
EXT_SMA_615.153	Public database	GCF_001536445.1	SAMEA2273929	PRJEB5065	NA	2003	United Kingdom	NA	Human, Homo sapiens	Clinical	5097892	15	339859	2486125	354	4181	15	563600	2	329249	4	262027	7	4690	1	1	1	1	1	5	Passed	Serratia_marcescens	1	Passed	1
EXT_SMA_615.154	Public database	GCF_001536465.1	SAMEA2273937	PRJEB5065	NA	2004	United Kingdom	NA	Human, Homo sapiens	Clinical	5272999	25	210920	2220399	358	3047	13	596158	2	340045	4	119878	9	4825	1	1	1	1	1	5	Passed	Serratia_marcescens	1	Passed	1
EXT_SMA_615.155	Public database	GCF_001536485.1	SAMEA2273888	PRJEB5065	NA	2001	United Kingdom	NA	Human, Homo sapiens	Clinical	5339660	27	197765	2036400	499	10608	37	784889	2	366794	4	236764	8	4931	1	1	0	1	1	4	Not_passed	NA	NA	Not_passed	NA
EXT_SMA_615.156	Public database	GCF_001536505.1	SAMEA2273930	PRJEB5065	NA	2003	United Kingdom	NA	Human, Homo sapiens	Clinical	5190412	16	324401	2525912	303	5685	21	611377	2	291872	4	205530	8	4795	1	1	1	1	1	5	Passed	Serratia_marcescens	1	Passed	1
EXT_SMA_615.157	Public database	GCF_001536525.1	SAMEA2274024	PRJEB5065	NA	2008	United Kingdom	NA	Human, Homo sapiens	Clinical	5354060	29	184623	1707115	382	5581	23	603722	3	314544	5	100530	10	4931	1	1	1	1	1	5	Passed	Serratia_marcescens	1	Passed	1
EXT_SMA_615.158	Public database	GCF_001536545.1	SAMEA2274066	PRJEB5065	NA	2010	United Kingdom	NA	Human, Homo sapiens	Clinical	5010307	17	294724	1557723	330	5803	22	1410443	2	408507	4	244324	7	4568	1	1	1	0	1	4	Passed	Serratia_marcescens	1	Passed	1
EXT_SMA_615.159	Public database	GCF_001536565.1	SAMEA2274071	PRJEB5065	NA	2010	United Kingdom	NA	Human, Homo sapiens	Clinical	5053824	22	229719	2711437	348	1591	9	2711437	1	377963	3	202110	7	4631	1	1	1	1	1	5	Passed	Serratia_marcescens	1	Passed	1
EXT_SMA_615.160	Public database	GCF_001536585.1	SAMEA2273994	PRJEB5065	NA	2006	United Kingdom	NA	Human, Homo sapiens	Clinical	5125109	15	341674	1432515	3515	3425	15	1245836	2	381904	4	236085	8	4700	1	1	1	1	1	5	Passed	Serratia_marcescens	1	Passed	1
EXT_SMA_615.161	Public database	GCF_001536605.1	SAMEA2274096	PRJEB5065	NA	2008	United Kingdom	NA	Human, Homo sapiens	Clinical	5129963	29	176895	1030518	359	1387	8	889931	3	293236	5	119229	9	4710	1	1	1	1	1	5	Passed	Serratia_marcescens	1	Passed	4
EXT_SMA_615.162	Public database	GCF_001536625.1	SAMEA2274031	PRJEB5065	NA	2008	United Kingdom	NA	Human, Homo sapiens	Clinical	5007512	15	333834	1558513	306	2228	9	1237101	2	408555	4	244511	8	4564	1	1	1	0	1	4	Passed	Serratia_marcescens	1	Passed	1
EXT_SMA_615.163	Public database	GCF_001536645.1	SAMEA2274049	PRJEB5065	NA	2009	United Kingdom	NA	Human, Homo sapiens	Clinical	5010658	18	278370	1237934	358	3122	14	600625	3	408475	5	233807	9	4572	1	1	1	0	1	4	Passed	Serratia_marcescens	1	Passed	1
EXT_SMA_615.164	Public database	GCF_001536665.1	SAMEA2274032	PRJEB5065	NA	2008	United Kingdom	NA	Human, Homo sapiens	Clinical	5107773	32	159618	590058	363	3840	16	366635	6	275769	9	152478	14	4636	1	1	1	1	1	5	Passed	Serratia_marcescens	1	Passed	1
EXT_SMA_615.165	Public database	GCF_001536685.1	SAMEA2273955	PRJEB5065	NA	2004	United Kingdom	NA	Human, Homo sapiens	Clinical	5148880	32	160902	792204	490	4526	18	400078	5	303185	8	102284	14	4694	1	1	1	1	1	5	Passed	Serratia_marcescens	1	Passed	1
EXT_SMA_615.166	Public database	GCF_001536705.1	SAMEA2274036	PRJEB5065	NA	2008	United Kingdom	NA	Human, Homo sapiens	Clinical	4988854	15	332590	1566844	681	4119	16	1221392	2	563581	4	237527	7	4578	0	1	1	0	1	3	Not_passed		NA	Not_passed	NA
EXT_SMA_615.167	Public database	GCF_001536725.1	SAMEA2273979	PRJEB5065	NA	2005	United Kingdom	NA	Human, Homo sapiens	Clinical	5156554	17	303327	1537601	476	4764	21	563445	3	444145	5	237112	8	4759	1	1	1	1	1	5	Passed	Serratia_marcescens	1	Passed	1
EXT_SMA_615.168	Public database	GCF_001536745.1	SAMEA2274064	PRJEB5065	NA	2010	United Kingdom	NA	Human, Homo sapiens	Clinical	5355544	27	198353	1248191	358	4495	19	596318	3	383478	5	205361	9	4934	1	1	1	1	1	5	Passed	Serratia_marcescens	1	Passed	1
EXT_SMA_615.169	Public database	GCF_001536765.1	SAMEA2273932	PRJEB5065	NA	2003	United Kingdom	NA	Human, Homo sapiens	Clinical	5106188	15	340413	3063933	2248	4545	19	3063933	1	611321	2	171628	6	4694	1	1	1	1	1	5	Passed	Serratia_marcescens	1	Passed	1
EXT_SMA_615.1695	Public database	GCA_018373515.1	SAMN17801503	PRJNA698986	NA	NA	USA	NA	Homo sapiens	Clinical	5132172	45	114048	1117854	1032	0	0	336997	5	208500	9	88631	16	4722	1	1	1	1	1	5	Passed	NA	1	Passed	1
EXT_SMA_615.1696	Public database	GCA_018421085.1	SAMN17373099	PRJNA692829	NA	2019	Germany	NA	Homo sapiens	Clinical	5603657	71	78924.8	716199	212	395	5	252062	7	158049	13	88826	22	5266	1	1	1	0	1	4	Passed	Serratia_marcescens	1	Passed	1
EXT_SMA_615.1697	Public database	GCA_018423285.1	SAMN17372985	PRJNA692829	NA	2019	Germany	NA	Homo sapiens	Clinical	5419426	705	7687.13	93968	206	1473	53	24846	69	15501	127	5238	240	5335	1	0	1	0	0	2	Not_passed	NA	NA	Not_passed	NA
EXT_SMA_615.1698	Public database	GCA_018438845.1	SAMN17371850	PRJNA692829	NA	2018	Germany	NA	Homo sapiens	Clinical	5418357	708	7653.05	66853	227	719	4	14119	111	8543	208	3761	394	5564	1	0	1	0	0	2	Not_passed	NA	NA	Not_passed	NA
EXT_SMA_615.1699	Public database	GCA_018439325.1	SAMN17371825	PRJNA692829	NA	2017	Germany	NA	Homo sapiens	Clinical	5499223	47	117005	938677	212	491	6	312321	5	247794	9	89952	16	5109	1	1	1	1	1	5	Passed	Serratia_marcescens	1	Passed	1
EXT_SMA_615.170	Public database	GCF_001536845.1	SAMEA2274001	PRJEB5065	NA	2006	United Kingdom	NA	Human, Homo sapiens	Clinical	5363427	26	206286	1489171	358	6347	28	430727	4	404838	6	198903	10	4957	1	1	0	1	1	4	Not_passed	NA	NA	Not_passed	NA
EXT_SMA_615.1700	Public database	GCA_018439525.1	SAMN17371816	PRJNA692829	NA	2017	Germany	NA	Homo sapiens	Clinical	5464351	54	101192	811490	212	390	4	274102	6	252062	10	69055	18	5071	1	1	1	1	1	5	Passed	Serratia_marcescens	1	Passed	1
EXT_SMA_615.1701	Public database	GCA_018440225.1	SAMN17371779	PRJNA692829	NA	2017	Germany	NA	Homo sapiens	Clinical	5175872	108	47924.7	385345	201	0	0	150755	12	90842	21	36138	39	4753	1	1	1	1	1	5	Passed	Serratia_marcescens	1	Passed	1
EXT_SMA_615.1702	Public database	GCA_018441125.1	SAMN17372156	PRJNA692829	NA	2019	Germany	NA	Homo sapiens	Clinical	5559061	167	33287.8	223077	238	258	8	93227	21	52373	37	19146	73	5202	1	0	1	0	1	3	Not_passed	NA	NA	Not_passed	NA
EXT_SMA_615.1703	Public database	GCA_018441325.1	SAMN17372118	PRJNA692829	NA	2019	Germany	NA	Homo sapiens	Clinical	5539766	233	23775.8	182105	200	279	10	70761	28	41997	49	18300	87	5251	1	0	1	0	0	2	Not_passed	NA	NA	Not_passed	NA
EXT_SMA_615.1704	Public database	GCA_018441345.1	SAMN17372119	PRJNA692829	NA	2019	Germany	NA	Homo sapiens	Clinical	5590359	1313	4257.7	103688	200	2	1	15049	106	9054	200	2492	407	6150	1	0	1	0	0	2	Not_passed	NA	NA	Not_passed	NA
EXT_SMA_615.1705	Public database	GCA_018441625.1	SAMN17372086	PRJNA692829	NA	2018	Germany	NA	Homo sapiens	Clinical	5210558	59	88314.5	551197	434	502	3	259750	7	174379	12	55996	21	4812	1	1	1	1	1	5	Passed	Serratia_marcescens	1	Passed	2
EXT_SMA_615.1706	Public database	GCA_018442825.1	SAMN17372023	PRJNA692829	NA	2018	Germany	NA	Homo sapiens	Clinical	5482203	116	47260.4	529191	209	295	3	198717	8	99936	16	58823	30	5104	1	0	1	1	1	4	Passed	Serratia_marcescens	1	Passed	1
EXT_SMA_615.1707	Public database	GCA_018442885.1	SAMN17372021	PRJNA692829	NA	2017	Germany	NA	Homo sapiens	Clinical	5470432	65	84160.5	811232	209	399	5	362627	6	240524	10	88826	17	5080	1	1	1	1	1	5	Passed	Serratia_marcescens	1	Passed	1
EXT_SMA_615.1708	Public database	GCA_018442865.1	SAMN17372022	PRJNA692829	NA	2018	Germany	NA	Homo sapiens	Clinical	5478914	125	43831.3	415664	204	291	3	147685	11	88270	20	36206	38	5075	1	0	1	1	1	4	Passed	Serratia_marcescens	1	Passed	1
EXT_SMA_615.1709	Public database	GCA_018442905.1	SAMN17372019	PRJNA692829	NA	2018	Germany	NA	Homo sapiens	Clinical	5555477	74	75074	556304	229	398	4	235957	9	139188	15	66400	27	5192	1	1	1	0	1	4	Passed	Serratia_marcescens	1	Passed	1
EXT_SMA_615.171	Public database	GCF_001536895.1	SAMEA2274022	PRJEB5065	NA	2007	United Kingdom	NA	Human, Homo sapiens	Clinical	5125667	17	301510	1426045	620	5919	22	1155385	2	467109	4	236091	8	4706	1	1	0	1	1	4	Not_passed	NA	NA	Not_passed	NA
EXT_SMA_615.1710	Public database	GCA_018442925.1	SAMN17372020	PRJNA692829	NA	2018	Germany	NA	Homo sapiens	Clinical	5438515	79	68842	640332	209	304	4	252062	7	144133	13	68637	24	5039	1	1	1	1	1	5	Passed	Serratia_marcescens	1	Passed	1
EXT_SMA_615.1711	Public database	GCA_018444085.1	SAMN17371975	PRJNA692829	NA	2017	Germany	NA	Homo sapiens	Clinical	5195189	59	88054.1	889345	343	695	7	258142	6	176812	11	76744	19	4835	1	1	1	1	1	5	Passed	Serratia_marcescens	1	Passed	5
EXT_SMA_615.1712	Public database	GCA_018446395.1	SAMN17372170	PRJNA692829	NA	2019	Germany	NA	Homo sapiens	Clinical	5889230	989	5954.73	86639	397	0	0	22632	78	12326	149	2257	333	6254	1	0	1	0	0	2	Not_passed	NA	NA	Not_passed	NA
EXT_SMA_615.1713	Public database	GCA_018446495.1	SAMN17372169	PRJNA692829	NA	2019	Germany	NA	Homo sapiens	Clinical	5407286	1055	5125.39	97196	200	200	2	8613	182	5528	338	2474	615	5928	1	0	1	0	0	2	Not_passed	NA	NA	Not_passed	NA
EXT_SMA_615.1714	Public database	GCA_018446535.1	SAMN17372158	PRJNA692829	NA	2019	Germany	NA	Homo sapiens	Clinical	5558875	69	80563.4	727601	200	490	5	326858	6	229238	10	69541	20	5204	1	1	1	0	1	4	Passed	Serratia_marcescens	1	Passed	1
EXT_SMA_615.1715	Public database	GCA_018446715.1	SAMN17372148	PRJNA692829	NA	2019	Germany	NA	Homo sapiens	Clinical	5571297	61	91332.7	715949	200	398	4	252162	6	228856	10	99083	18	5225	1	1	1	0	1	4	Passed	Serratia_marcescens	1	Passed	1
EXT_SMA_615.1716	Public database	GCA_018446955.1	SAMN17372129	PRJNA692829	NA	2018	Germany	NA	Homo sapiens	Clinical	5411015	70	77300.2	580551	212	688	4	285992	7	175168	12	92359	19	5043	1	1	1	1	1	5	Passed	Serratia_marcescens	1	Passed	4
EXT_SMA_615.1717	Public database	GCA_018502425.1	SAMN19232019	PRJNA729113	2019-02-17	2019	Canada	NA	Homo sapiens newborn	Clinical	5198006	1	5198006	5198006	5198006	286812	868	5198006	1	5198006	1	5198006	1	4668	1	1	0	1	1	4	Not_passed	NA	NA	Not_passed	NA
EXT_SMA_615.1718	Public database	GCA_018502405.1	SAMN19232018	PRJNA729113	2019-01-23	2019	Canada	NA	Homo sapiens newborn	Clinical	5165738	1	5165738	5165738	5165738	336613	46	5165738	1	5165738	1	5165738	1	4431	1	1	0	0	1	3	Not_passed	NA	NA	Not_passed	NA
EXT_SMA_615.1719	Public database	GCA_018502465.1	SAMN19232021	PRJNA729113	2019-04-09	2019	Canada	NA	NA	Clinical	5280158	1	5280158	5280158	5280158	278590	48	5280158	1	5280158	1	5280158	1	4587	1	1	0	0	1	3	Not_passed	NA	NA	Not_passed	NA
EXT_SMA_615.172	Public database	GCF_001536945.1	SAMEA2274038	PRJEB5065	NA	2008	United Kingdom	NA	Human, Homo sapiens	Clinical	5127978	14	366284	3154172	2890	3792	16	3154172	1	563457	2	202439	6	4728	1	1	1	1	1	5	Passed	Serratia_marcescens	1	Passed	1
EXT_SMA_615.1720	Public database	GCA_018502445.1	SAMN19232020	PRJNA729113	2019-02-19	2019	Canada	NA	Homo sapiens newborn	Clinical	5227183	1	5227183	5227183	5227183	324534	1325	5227183	1	5227183	1	5227183	1	4757	1	1	0	1	1	4	Not_passed	NA	NA	Not_passed	NA
EXT_SMA_615.173	Public database	GCF_001536965.1	SAMEA2274014	PRJEB5065	NA	2007	United Kingdom	NA	Human, Homo sapiens	Clinical	5150245	19	271066	2415230	345	3653	14	577115	2	387023	4	243718	7	4749	1	1	1	1	1	5	Passed	Serratia_marcescens	1	Passed	1
EXT_SMA_615.174	Public database	GCF_001536985.1	SAMEA2273947	PRJEB5065	NA	2004	United Kingdom	NA	Human, Homo sapiens	Clinical	5162340	20	258117	1849164	412	3816	15	929738	2	365860	4	300594	7	4675	1	1	1	1	1	5	Passed	Serratia_marcescens	1	Passed	1
EXT_SMA_615.1746	Public database	GCA_019344315.1	SAMN16456043	PRJNA669584	2018-09-11	2018	Germany	NA	NA	Environment	5528408	2	2764204	5440698	87710	0	0	5440698	1	5440698	1	5440698	1	5093	1	1	1	1	1	5	Passed	Serratia_marcescens	1	Passed	4
EXT_SMA_615.175	Public database	GCF_001537005.1	SAMEA2274023	PRJEB5065	NA	2007	United Kingdom	NA	Human, Homo sapiens	Clinical	5202521	19	273817	2511278	1019	3908	17	563256	2	325103	4	158266	8	4831	1	1	1	1	1	5	Passed	Serratia_marcescens	1	Passed	1
EXT_SMA_615.176	Public database	GCF_001537025.1	SAMEA2273919	PRJEB5065	NA	2003	United Kingdom	NA	Human, Homo sapiens	Clinical	5281803	28	188636	1496983	338	5159	22	1179545	2	314200	5	184427	9	4847	1	1	1	1	1	5	Passed	Serratia_marcescens	1	Passed	1
EXT_SMA_615.1761	Public database	GCA_019660465.1	SAMN20568187	PRJNA752009	NA	2015	China	NA	Homo sapiens	Clinical	5238069	26	201464	1443306	698	0	0	1286840	2	269304	5	156983	9	4791	1	1	1	1	1	5	Passed	Serratia_marcescens	1	Passed	1
EXT_SMA_615.177	Public database	GCF_001537045.1	SAMEA2273986	PRJEB5065	NA	2006	United Kingdom	NA	Human, Homo sapiens	Clinical	5156973	14	368355	2461198	1847	4453	16	599223	2	395157	4	242703	7	4720	1	1	1	1	1	5	Passed	Serratia_marcescens	1	Passed	1
EXT_SMA_615.178	Public database	GCF_001537065.1	SAMEA2273978	PRJEB5065	NA	2005	United Kingdom	NA	Human, Homo sapiens	Clinical	5094405	16	318400	1684320	303	6858	28	1315418	2	326452	4	202696	7	4690	1	1	0	1	1	4	Not_passed		NA	Not_passed	NA
EXT_SMA_615.1785	Public database	GCA_019795995.1	SAMN20371227	PRJNA756184	2020-12-01	2020	USA	NA	Homo sapiens	Clinical	5109146	27	189228	1342853	700	0	0	409271	4	248149	8	131127	13	4752	1	1	1	1	1	5	Passed	Serratia_marcescens	1	Passed	5
EXT_SMA_615.179	Public database	GCF_001537085.1	SAMEA2274073	PRJEB5065	NA	2010	United Kingdom	NA	Human, Homo sapiens	Clinical	5073337	15	338222	2833140	463	5327	21	2833140	1	856757	2	236956	5	4656	1	1	1	1	1	5	Passed	Serratia_marcescens	1	Passed	2
EXT_SMA_615.180	Public database	GCF_001537105.1	SAMEA2274094	PRJEB5065	NA	2011	United Kingdom	NA	Human, Homo sapiens	Clinical	5112333	19	269070	1804014	494	4464	17	1234620	2	578532	3	171977	7	4708	1	1	1	1	1	5	Passed	Serratia_marcescens	1	Passed	1
EXT_SMA_615.181	Public database	GCF_001537125.1	SAMEA2273988	PRJEB5065	NA	2006	United Kingdom	NA	Human, Homo sapiens	Clinical	5289673	23	229986	1497344	314	7943	29	561465	3	343843	5	119931	10	4858	1	1	0	1	1	4	Not_passed	NA	NA	Not_passed	NA
EXT_SMA_615.1816	Public database	GCA_020251445.1	SAMN21841529	PRJNA766297	2020-11-02	2020	China	NA	Homo sapiens	Clinical	5175727	167	30992.4	330814	582	0	0	68910	24	41462	42	21736	77	4928	1	0	1	1	0	3	Not_passed	NA	NA	Not_passed	NA
EXT_SMA_615.1817	Public database	GCA_020252365.1	SAMN16287483	PRJNA666537	2014-10-04	2014	Australia	NA	Dryococelus australis	Animal	5108208	28	182436	2004609	221	0	0	550062	2	271909	6	123093	11	4714	1	1	1	1	1	5	Passed	Serratia_marcescens	1	Passed	4
EXT_SMA_615.182	Public database	GCF_001537145.1	SAMEA2273892	PRJEB5065	NA	2002	United Kingdom	NA	Human, Homo sapiens	Clinical	5368150	19	282534	2509335	358	6071	23	699764	2	300704	4	245710	8	4916	1	1	0	1	1	4	Not_passed	NA	NA	Not_passed	NA
EXT_SMA_615.183	Public database	GCF_001537165.1	SAMEA2274016	PRJEB5065	NA	2007	United Kingdom	NA	Human, Homo sapiens	Clinical	5297270	28	189188	2090460	804	2408	10	739095	2	370029	4	185181	8	4876	1	1	1	1	1	5	Passed	Serratia_marcescens	1	Passed	1
EXT_SMA_615.184	Public database	GCF_001537185.1	SAMEA2273996	PRJEB5065	NA	2006	United Kingdom	NA	Human, Homo sapiens	Clinical	5125337	15	341689	1542622	346	4556	19	1240326	2	381876	4	236082	8	4710	1	1	1	1	1	5	Passed	Serratia_marcescens	1	Passed	1
EXT_SMA_615.185	Public database	GCF_001537205.1	SAMEA2273901	PRJEB5065	NA	2002	United Kingdom	NA	Human, Homo sapiens	Clinical	5230461	27	193721	1629378	302	2419	9	1173222	2	924261	3	128647	8	4836	1	1	1	1	1	5	Passed	Serratia_marcescens	1	Passed	4
EXT_SMA_615.186	Public database	GCF_001537225.1	SAMEA2273939	PRJEB5065	NA	2004	United Kingdom	NA	Human, Homo sapiens	Clinical	5275660	32	164864	1826205	300	5246	23	511489	3	270866	6	236322	10	4866	1	1	1	1	1	5	Passed	Serratia_marcescens	1	Passed	1
EXT_SMA_615.1864	Public database	GCA_020857905.1	SAMN15925416	PRJNA659764	2019-10-01	2019	USA	NA	NA	Environment	5028604	28	179593	839901	515	0	0	581720	4	386795	6	219627	10	4628	1	1	1	1	1	5	Passed	NA	1	Passed	5
EXT_SMA_615.1865	Public database	GCA_020883715.1	SAMD00247235	PRJDB10568	NA	2014	France	NA	Homo sapiens	Clinical	5130979	50	102620	718777	319	3180	33	331086	6	294887	9	87468	16	4642	1	1	1	1	1	5	Passed	NA	1	Passed	1
EXT_SMA_615.1866	Public database	GCA_020883695.1	SAMD00247234	PRJDB10568	NA	2013	France	NA	Homo sapiens	Clinical	5192163	43	120748	871396	327	1583	15	370764	5	306928	8	91497	14	4731	1	1	1	1	1	5	Passed	NA	1	Passed	1
EXT_SMA_615.1867	Public database	GCA_020883735.1	SAMD00247236	PRJDB10568	NA	2014	France	NA	Homo sapiens	Clinical	5217566	40	130439	626930	306	4532	39	249331	7	219584	12	120050	18	4786	1	1	1	1	1	5	Passed	NA	1	Passed	3
EXT_SMA_615.1868	Public database	GCA_020883755.1	SAMD00247237	PRJDB10568	NA	2014	France	NA	Homo sapiens	Clinical	5232934	34	153910	1645424	334	2372	15	519843	3	276225	6	148556	11	4766	1	1	1	1	1	5	Passed	NA	1	Passed	1
EXT_SMA_615.1869	Public database	GCA_020883775.1	SAMD00247238	PRJDB10568	NA	2014	France	NA	Homo sapiens	Clinical	5222299	53	98533.9	528528	337	2659	20	281107	7	194123	12	91695	20	4814	1	1	1	1	1	5	Passed	NA	1	Passed	2
EXT_SMA_615.187	Public database	GCF_001537245.1	SAMEA2273944	PRJEB5065	NA	2004	United Kingdom	NA	Human, Homo sapiens	Clinical	5128803	24	213700	1030471	512	2551	10	889920	3	383902	5	117671	9	4711	1	1	1	1	1	5	Passed	Serratia_marcescens	1	Passed	4
EXT_SMA_615.1870	Public database	GCA_020883795.1	SAMD00247239	PRJDB10568	NA	2014	France	NA	Homo sapiens	Clinical	4955525	91	54456.3	565495	305	881	6	195304	8	112770	16	54468	28	4642	0	1	1	1	1	4	Passed	NA	1	Passed	4
EXT_SMA_615.1871	Public database	GCA_020883815.1	SAMD00247240	PRJDB10568	NA	2014	France	NA	Homo sapiens	Clinical	5276110	48	109919	1016954	311	4375	31	274556	6	207867	11	81355	19	4858	1	1	1	1	1	5	Passed	NA	1	Passed	1
EXT_SMA_615.1872	Public database	GCA_020883835.1	SAMD00247241	PRJDB10568	NA	2014	France	NA	Homo sapiens	Clinical	5141364	53	97006.9	447822	301	6524	52	243824	8	133904	14	78218	23	4730	1	1	0	1	1	4	Not_passed		NA	Not_passed	NA
EXT_SMA_615.1873	Public database	GCA_020883875.1	SAMD00247243	PRJDB10568	NA	2014	France	NA	Homo sapiens	Clinical	5139913	38	135261	673591	329	827	8	382965	5	290836	8	200674	13	4757	1	1	1	1	1	5	Passed	NA	1	Passed	3
EXT_SMA_615.1874	Public database	GCA_020883855.1	SAMD00247242	PRJDB10568	NA	2014	France	NA	Homo sapiens	Clinical	5151465	42	122654	689112	333	1205	7	332571	6	232964	10	131117	15	4751	1	1	1	1	1	5	Passed	NA	1	Passed	2
EXT_SMA_615.1875	Public database	GCA_020883895.1	SAMD00247244	PRJDB10568	NA	2014	France	NA	Homo sapiens	Clinical	5141066	51	100805	781618	340	1913	18	284020	5	139880	10	89719	19	4685	1	1	1	1	1	5	Passed	NA	1	Passed	1
EXT_SMA_615.1876	Public database	GCA_020883915.1	SAMD00247245	PRJDB10568	NA	2014	France	NA	Homo sapiens	Clinical	5065035	45	112556	694727	312	1054	10	300167	6	212347	11	114126	17	4658	1	1	1	1	1	5	Passed	NA	1	Passed	2
EXT_SMA_615.1877	Public database	GCA_020883935.1	SAMD00247246	PRJDB10568	NA	2014	France	NA	Homo sapiens	Clinical	5147133	52	98983.3	549817	304	1746	17	333179	6	262841	10	96509	15	4695	1	1	1	1	1	5	Passed	NA	1	Passed	1
EXT_SMA_615.1878	Public database	GCA_020883955.1	SAMD00247247	PRJDB10568	NA	2014	France	NA	Homo sapiens	Clinical	5128723	44	116562	677715	343	3242	22	281432	6	178922	10	99642	18	4663	1	1	1	1	1	5	Passed	NA	1	Passed	1
EXT_SMA_615.1879	Public database	GCA_020883975.1	SAMD00247248	PRJDB10568	NA	2014	France	NA	Homo sapiens	Clinical	5091826	43	118415	825890	341	3932	31	335454	5	228240	8	120417	15	4630	1	1	1	1	1	5	Passed	NA	1	Passed	1
EXT_SMA_615.188	Public database	GCF_001537285.1	SAMEA2274092	PRJEB5065	NA	2011	United Kingdom	NA	Human, Homo sapiens	Clinical	5050530	13	388502	3055000	320	4461	17	3055000	1	566012	2	283913	5	4625	1	1	1	1	1	5	Passed	Serratia_marcescens	1	Passed	1
EXT_SMA_615.1880	Public database	GCA_020883995.1	SAMD00247249	PRJDB10568	NA	2014	France	NA	Homo sapiens	Clinical	5290464	44	120238	895913	301	2635	16	344451	5	256158	8	95429	15	4855	1	1	1	1	1	5	Passed	NA	1	Passed	1
EXT_SMA_615.1881	Public database	GCA_020884015.1	SAMD00247250	PRJDB10568	NA	2014	France	NA	Homo sapiens	Clinical	5229386	59	88633.7	606434	337	4190	25	277054	6	169726	11	84090	20	4765	1	1	1	1	1	5	Passed	NA	1	Passed	1
EXT_SMA_615.1882	Public database	GCA_020884035.1	SAMD00247251	PRJDB10568	NA	2014	France	NA	Homo sapiens	Clinical	5429188	72	75405.4	644648	309	2536	19	314397	7	179617	12	54915	22	5060	1	1	1	1	1	5	Passed	NA	1	Passed	3
EXT_SMA_615.1883	Public database	GCA_020884055.1	SAMD00247252	PRJDB10568	NA	2014	France	NA	Homo sapiens	Clinical	5066421	58	87352.1	1557523	328	2169	18	320669	4	210416	8	92418	16	4694	1	1	1	1	1	5	Passed	NA	1	Passed	5
EXT_SMA_615.1884	Public database	GCA_020884075.1	SAMD00247253	PRJDB10568	NA	2014	France	NA	Homo sapiens	Clinical	5222721	67	77951.1	401743	304	2435	16	238056	9	151227	14	60710	25	4822	1	1	1	1	1	5	Passed	NA	1	Passed	2
EXT_SMA_615.1885	Public database	GCA_020884095.1	SAMD00247254	PRJDB10568	NA	2014	France	NA	Homo sapiens	Clinical	5271710	51	103367	1155493	337	1656	12	463408	4	282586	7	120253	13	4799	1	1	1	1	1	5	Passed	Serratia_marcescens	1	Passed	1
EXT_SMA_615.1886	Public database	GCA_020884115.1	SAMD00247255	PRJDB10568	NA	2014	Japan	NA	Homo sapiens	Clinical	5216173	55	94839.5	668935	322	2757	27	387572	6	343316	8	120576	13	4843	1	1	1	1	1	5	Passed	NA	1	Passed	2
EXT_SMA_615.1887	Public database	GCA_020884135.1	SAMD00247256	PRJDB10568	NA	2014	Japan	NA	Homo sapiens	Clinical	5045823	32	157682	940450	333	2677	23	322152	4	274384	7	120581	13	4619	1	1	1	1	1	5	Passed	Serratia_sp._LS-1	1	Passed	3
EXT_SMA_615.1888	Public database	GCA_020884155.1	SAMD00247257	PRJDB10568	NA	2014	Japan	NA	Homo sapiens	Clinical	5108174	42	121623	982957	301	3907	23	370719	5	257402	8	121363	13	4700	1	1	1	1	1	5	Passed	Serratia_marcescens	1	Passed	2
EXT_SMA_615.1889	Public database	GCA_020884175.1	SAMD00247258	PRJDB10568	NA	2014	Japan	NA	Homo sapiens	Clinical	5116168	44	116277	1142762	315	2346	20	319899	5	199211	9	104775	16	4700	1	1	1	1	1	5	Passed	NA	1	Passed	3
EXT_SMA_615.189	Public database	GCF_001537305.1	SAMEA2274002	PRJEB5065	NA	2007	United Kingdom	NA	Human, Homo sapiens	Clinical	4992310	17	293665	2716419	421	6558	24	2716419	1	323449	3	234482	7	4538	0	1	0	0	1	2	Not_passed	NA	NA	Not_passed	NA
EXT_SMA_615.1890	Public database	GCA_020884195.1	SAMD00247259	PRJDB10568	NA	2014	Japan	NA	Homo sapiens	Clinical	5072689	46	110276	616073	336	2020	21	300518	6	220024	10	118007	17	4651	1	1	1	1	1	5	Passed	NA	1	Passed	1
EXT_SMA_615.1891	Public database	GCA_020884215.1	SAMD00247260	PRJDB10568	NA	2014	Japan	NA	Homo sapiens	Clinical	5057984	36	140500	697509	329	3419	18	337324	6	238333	10	135802	15	4644	1	1	1	1	1	5	Passed	Serratia_marcescens	1	Passed	3
EXT_SMA_615.1892	Public database	GCA_020884235.1	SAMD00247261	PRJDB10568	NA	2004	Japan	NA	NA	Environment	5128961	144	35617.8	424063	351	14099	96	90574	18	55971	32	23766	59	4737	1	0	0	1	1	3	Not_passed	NA	NA	Not_passed	NA
EXT_SMA_615.1893	Public database	GCA_020884255.1	SAMD00247262	PRJDB10568	NA	2004	Japan	NA	NA	Environment	5184339	110	47130.3	354827	313	11393	74	120006	16	81468	27	30205	50	4784	1	1	0	1	1	4	Not_passed	NA	NA	Not_passed	NA
EXT_SMA_615.1894	Public database	GCA_020884275.1	SAMD00247263	PRJDB10568	NA	2004	Japan	NA	NA	Environment	5177593	154	33620.7	230479	326	10606	73	82166	20	47765	37	25256	66	4809	1	0	0	1	1	3	Not_passed	NA	NA	Not_passed	NA
EXT_SMA_615.1895	Public database	GCA_020884295.1	SAMD00247264	PRJDB10568	NA	2004	Japan	NA	NA	Environment	5417810	128	42326.6	300058	303	10347	70	105372	17	78153	29	34019	51	4896	1	0	0	1	1	3	Not_passed	NA	NA	Not_passed	NA
EXT_SMA_615.1896	Public database	GCA_020884315.1	SAMD00247265	PRJDB10568	NA	2004	Japan	NA	NA	Environment	5399667	140	38569.1	298912	348	10660	83	95656	18	61118	32	30760	57	4994	1	0	0	1	1	3	Not_passed	NA	NA	Not_passed	NA
EXT_SMA_615.1897	Public database	GCA_020884335.1	SAMD00247266	PRJDB10568	NA	2004	Japan	NA	NA	Environment	5263024	60	87717.1	769349	341	5119	44	359401	5	199278	10	81624	19	4855	1	1	1	1	1	5	Passed	Serratia_marcescens	1	Passed	4
EXT_SMA_615.1898	Public database	GCA_020884375.1	SAMD00247232	PRJDB10568	NA	2013	France	NA	Homo sapiens	Clinical	5033553	51	98697.1	1132858	306	1206	7	349500	3	185538	7	92578	15	4581	1	1	1	0	1	4	Passed	NA	1	Passed	1
EXT_SMA_615.1899	Public database	GCA_020884355.1	SAMD00247233	PRJDB10568	NA	2013	France	NA	Homo sapiens	Clinical	5020669	38	132123	782401	328	2242	14	538328	4	265922	7	135785	12	4629	1	1	1	1	1	5	Passed	NA	1	Passed	3
EXT_SMA_615.190	Public database	GCF_001537325.1	SAMEA2273918	PRJEB5065	NA	2003	United Kingdom	NA	Human, Homo sapiens	Clinical	5203695	23	226248	2822383	471	3934	16	2822383	1	429399	3	259853	6	4734	1	1	1	1	1	5	Passed	Serratia_marcescens	1	Passed	1
EXT_SMA_615.1900	Public database	GCA_020884395.1	SAMD00247231	PRJDB10568	NA	2013	France	NA	Homo sapiens	Clinical	5033361	38	132457	990512	300	3674	35	295900	5	209923	9	114493	16	4606	1	1	1	1	1	5	Passed	NA	1	Passed	3
EXT_SMA_615.1901	Public database	GCA_020884415.1	SAMD00247230	PRJDB10568	NA	2012	France	NA	Homo sapiens	Clinical	5167718	46	112342	710202	300	4811	30	324793	6	229139	9	108222	16	4765	1	1	1	1	1	5	Passed	NA	1	Passed	3
EXT_SMA_615.1902	Public database	GCA_020884435.1	SAMD00247229	PRJDB10568	NA	2012	France	NA	Homo sapiens	Clinical	5012254	86	58282	1401378	308	1543	11	337022	4	205717	8	87027	16	4664	1	1	1	1	1	5	Passed	NA	1	Passed	5
EXT_SMA_615.1903	Public database	GCA_020884455.1	SAMD00247228	PRJDB10568	NA	2012	France	NA	Homo sapiens	Clinical	5177343	57	90830.6	564771	324	1621	13	274242	7	168569	12	92791	19	4769	1	1	1	1	1	5	Passed	NA	1	Passed	2
EXT_SMA_615.1904	Public database	GCA_020884475.1	SAMD00247227	PRJDB10568	NA	2012	France	NA	Homo sapiens	Clinical	5197876	40	129947	657365	317	1952	13	292688	6	175479	10	120807	17	4786	1	1	1	1	1	5	Passed	NA	1	Passed	1
EXT_SMA_615.1905	Public database	GCA_020884495.1	SAMD00247226	PRJDB10568	NA	2012	France	NA	Homo sapiens	Clinical	4999040	41	121928	1083390	324	3457	28	319742	5	147745	11	89502	19	4556	0	1	1	0	1	3	Not_passed	NA	NA	Not_passed	NA
EXT_SMA_615.1906	Public database	GCA_020884515.1	SAMD00247225	PRJDB10568	NA	2012	France	NA	Homo sapiens	Clinical	5152663	65	79271.7	1337199	314	4339	34	361791	4	188158	9	106099	16	4727	1	1	1	1	1	5	Passed	Serratia_sp._LS-1	1	Passed	1
EXT_SMA_615.1907	Public database	GCA_020884535.1	SAMD00247224	PRJDB10568	NA	2012	France	NA	Homo sapiens	Clinical	5164858	49	105405	934177	313	2965	26	351779	5	198775	9	100249	16	4738	1	1	1	1	1	5	Passed	NA	1	Passed	1
EXT_SMA_615.1908	Public database	GCA_020884555.1	SAMD00247223	PRJDB10568	NA	2012	France	NA	Homo sapiens	Clinical	5187768	34	152581	1734576	325	2196	17	556412	3	356204	5	137135	9	4801	1	1	1	1	1	5	Passed	NA	1	Passed	4
EXT_SMA_615.1909	Public database	GCA_020884575.1	SAMD00247222	PRJDB10568	NA	2012	France	NA	Homo sapiens	Clinical	5004976	53	94433.5	1324329	318	3201	25	540652	3	239450	6	104100	13	4668	1	1	1	1	1	5	Passed	NA	1	Passed	5
EXT_SMA_615.191	Public database	GCF_001537345.1	SAMEA2273945	PRJEB5065	NA	2004	United Kingdom	NA	Human, Homo sapiens	Clinical	5130524	21	244311	1551713	342	3768	15	599352	3	317559	5	228084	9	4687	1	1	1	1	1	5	Passed	Serratia_marcescens	1	Passed	1
EXT_SMA_615.1910	Public database	GCA_020884595.1	SAMD00247221	PRJDB10568	NA	2012	France	NA	Homo sapiens	Clinical	5194204	46	112917	579435	304	3422	24	311822	7	188137	12	119577	19	4780	1	1	1	1	1	5	Passed	NA	1	Passed	1
EXT_SMA_615.1911	Public database	GCA_020884615.1	SAMD00247220	PRJDB10568	NA	2012	France	NA	Homo sapiens	Clinical	5401809	63	85743	465214	317	2733	19	264030	8	182108	13	92453	21	5009	1	1	1	1	1	5	Passed	Serratia_marcescens	1	Passed	1
EXT_SMA_615.1912	Public database	GCA_020884635.1	SAMD00247219	PRJDB10568	NA	2010	France	NA	Homo sapiens	Clinical	5249657	41	128040	682775	339	1507	13	414800	5	268705	8	170473	12	4822	1	1	1	1	1	5	Passed	Serratia_marcescens	1	Passed	2
EXT_SMA_615.1913	Public database	GCA_020884655.1	SAMD00247218	PRJDB10568	NA	2010	France	NA	Homo sapiens	Clinical	5173090	65	79586	641454	312	5042	37	289341	6	192616	11	86604	20	4739	1	1	1	1	1	5	Passed	NA	1	Passed	1
EXT_SMA_615.1914	Public database	GCA_020884675.1	SAMD00247217	PRJDB10568	NA	2010	France	NA	Homo sapiens	Clinical	5173221	60	86220.4	833322	311	3229	22	338772	5	240281	9	113513	15	4738	1	1	1	1	1	5	Passed	NA	1	Passed	1
EXT_SMA_615.1915	Public database	GCA_020884695.1	SAMD00247216	PRJDB10568	NA	2010	France	NA	Homo sapiens	Clinical	5281151	37	142734	1128802	343	3264	21	522379	4	264919	7	100325	13	4877	1	1	1	1	1	5	Passed	Serratia_marcescens	1	Passed	1
EXT_SMA_615.1916	Public database	GCA_020884835.1	SAMD00247267	PRJDB10568	NA	2004	Japan	NA	NA	Environment	5300730	151	35104.2	265290	345	10209	75	119020	15	59280	27	24870	55	4961	1	0	0	1	1	3	Not_passed	NA	NA	Not_passed	NA
EXT_SMA_615.1917	Public database	GCA_020884855.1	SAMD00247268	PRJDB10568	NA	2004	Japan	NA	NA	Environment	5515303	89	61969.7	616287	355	6714	41	243313	8	180319	13	75143	21	5116	1	1	0	1	1	4	Not_passed	NA	NA	Not_passed	NA
EXT_SMA_615.1918	Public database	GCA_020884875.1	SAMD00247269	PRJDB10568	NA	2004	Japan	NA	NA	Environment	5411812	105	51541.1	392374	348	8515	64	138990	11	99917	20	36868	36	4996	1	1	0	1	1	4	Not_passed	NA	NA	Not_passed	NA
EXT_SMA_615.1919	Public database	GCA_020884895.1	SAMD00247270	PRJDB10568	NA	2004	Japan	NA	NA	Environment	5176186	42	123243	764692	333	1993	14	428113	5	217110	9	134535	14	4779	1	1	1	1	1	5	Passed	NA	1	Passed	4
EXT_SMA_615.192	Public database	GCF_001537365.1	SAMEA2273970	PRJEB5065	NA	2005	United Kingdom	NA	Human, Homo sapiens	Clinical	5083377	14	363098	1581308	825	3572	16	1426202	2	571056	3	236243	7	4649	1	1	1	1	1	5	Passed	Serratia_marcescens	1	Passed	1
EXT_SMA_615.1920	Public database	GCA_020884915.1	SAMD00247271	PRJDB10568	NA	2004	Japan	NA	NA	Environment	5483633	73	75118.3	906313	317	2759	17	342088	5	236579	9	68710	16	5133	1	1	1	1	1	5	Passed	NA	1	Passed	4
EXT_SMA_615.1921	Public database	GCA_020884935.1	SAMD00247272	PRJDB10568	NA	2004	Japan	NA	NA	Environment	5371323	57	94233.7	604740	319	2012	17	372376	6	165843	11	77188	20	4931	1	1	1	1	1	5	Passed	NA	1	Passed	3
EXT_SMA_615.1922	Public database	GCA_020884955.1	SAMD00247273	PRJDB10568	NA	2004	Japan	NA	NA	Environment	5223053	52	100443	826174	314	2490	20	306722	5	221729	9	107592	16	4816	1	1	1	1	1	5	Passed	NA	1	Passed	3
EXT_SMA_615.1923	Public database	GCA_020884975.1	SAMD00247274	PRJDB10568	NA	2004	Japan	NA	NA	Environment	5272631	45	117170	1033598	343	792	6	322118	4	281255	7	94705	14	4864	1	1	1	1	1	5	Passed	Serratia_sp._LS-1	1	Passed	3
EXT_SMA_615.1924	Public database	GCA_020884995.1	SAMD00247275	PRJDB10568	NA	2004	Japan	NA	NA	Environment	5280134	54	97780.3	958785	325	893	5	305652	5	226006	9	99468	16	4882	1	1	1	1	1	5	Passed	NA	1	Passed	4
EXT_SMA_615.1925	Public database	GCA_020885015.1	SAMD00247276	PRJDB10568	NA	2004	Japan	NA	NA	Environment	5211643	59	88332.9	558604	315	4231	32	259419	7	153317	13	70989	24	4834	1	1	1	1	1	5	Passed	NA	1	Passed	4
EXT_SMA_615.1926	Public database	GCA_020885055.1	SAMD00247278	PRJDB10568	NA	2004	Japan	NA	NA	Environment	5252992	62	84725.7	431289	341	1807	12	219875	9	164697	15	81171	24	4852	1	1	1	1	1	5	Passed	NA	1	Passed	3
EXT_SMA_615.1927	Public database	GCA_020885035.1	SAMD00247277	PRJDB10568	NA	2004	Japan	NA	NA	Environment	5236488	52	100702	1022638	346	3380	18	273564	6	191790	10	81289	18	4855	1	1	1	1	1	5	Passed	NA	1	Passed	4
EXT_SMA_615.1928	Public database	GCA_020885075.1	SAMD00247279	PRJDB10568	NA	2004	Japan	NA	NA	Environment	5456044	50	109121	583750	331	2575	9	300128	7	186860	11	121719	19	5045	1	1	1	1	1	5	Passed	Serratia_marcescens	1	Passed	4
EXT_SMA_615.1929	Public database	GCA_020885095.1	SAMD00247280	PRJDB10568	NA	2004	Japan	NA	NA	Environment	4989616	36	138600	1140278	319	1474	11	511169	4	294254	6	125001	11	4585	0	1	1	0	1	3	Not_passed	NA	NA	Not_passed	NA
EXT_SMA_615.193	Public database	GCF_001537405.1	SAMEA2274104	PRJEB5065	NA	2006	United Kingdom	NA	Human, Homo sapiens	Clinical	5051442	14	360817	2361975	468	2842	14	624697	2	579276	3	274843	6	4605	1	1	1	1	1	5	Passed	Serratia_marcescens	1	Passed	1
EXT_SMA_615.1930	Public database	GCA_020885115.1	SAMD00247281	PRJDB10568	NA	2004	Japan	NA	NA	Environment	5244776	32	163899	1027191	355	1692	9	415409	4	265996	7	150240	12	4865	1	1	1	1	1	5	Passed	NA	1	Passed	4
EXT_SMA_615.1931	Public database	GCA_020885135.1	SAMD00247282	PRJDB10568	NA	2004	Japan	NA	NA	Environment	5430189	59	92037.1	629821	336	4286	27	287378	7	215535	12	94712	19	4967	1	1	1	1	1	5	Passed	NA	1	Passed	4
EXT_SMA_615.1932	Public database	GCA_020885155.1	SAMD00247283	PRJDB10568	NA	2004	Japan	NA	NA	Environment	5244800	51	102839	1189621	328	5718	39	335740	5	179694	9	83280	17	4848	1	1	1	1	1	5	Passed	NA	1	Passed	4
EXT_SMA_615.1933	Public database	GCA_020885175.1	SAMD00247284	PRJDB10568	NA	2004	Japan	NA	NA	Environment	5103599	31	164632	748232	306	1766	12	412073	5	331395	8	164955	12	4707	1	1	1	1	1	5	Passed	NA	1	Passed	2
EXT_SMA_615.1934	Public database	GCA_020885195.1	SAMD00247285	PRJDB10568	NA	2004	Japan	NA	NA	Environment	5419612	59	91857.8	976581	343	6708	43	263326	6	181386	11	85702	18	4991	1	1	0	1	1	4	Not_passed	NA	NA	Not_passed	NA
EXT_SMA_615.1935	Public database	GCA_020885215.1	SAMD00247286	PRJDB10568	NA	2004	Japan	NA	NA	Environment	5283079	52	101598	1115944	335	4052	31	247020	6	177063	11	88944	19	4886	1	1	1	1	1	5	Passed	NA	1	Passed	3
EXT_SMA_615.1936	Public database	GCA_020885235.1	SAMD00247287	PRJDB10568	NA	2004	Japan	NA	NA	Environment	5177368	40	129434	1254822	353	1317	7	327241	5	229627	8	152409	13	4756	1	1	1	1	1	5	Passed	NA	1	Passed	3
EXT_SMA_615.1937	Public database	GCA_020885255.1	SAMD00247288	PRJDB10568	NA	2004	Japan	NA	NA	Environment	5677281	109	52085.2	627743	303	3579	27	281661	7	160604	12	43259	27	5309	1	1	1	0	1	4	Passed	NA	1	Passed	4
EXT_SMA_615.1938	Public database	GCA_020885275.1	SAMD00247289	PRJDB10568	NA	2004	Japan	NA	NA	Environment	5337205	69	77350.8	1073032	312	1064	8	241227	7	140225	13	78811	22	4921	1	1	1	1	1	5	Passed	NA	1	Passed	3
EXT_SMA_615.1939	Public database	GCA_020885295.1	SAMD00247290	PRJDB10568	NA	2004	Japan	NA	NA	Environment	5315227	60	88587.1	452884	304	2205	19	261911	8	174480	13	91151	20	4803	1	1	1	1	1	5	Passed	Serratia_sp._LS-1	1	Passed	4
EXT_SMA_615.194	Public database	GCF_001537425.1	SAMEA2273913	PRJEB5065	NA	2003	United Kingdom	NA	Human, Homo sapiens	Clinical	5109430	32	159670	589922	316	5236	21	330300	6	234831	10	150641	16	4641	1	1	1	1	1	5	Passed	Serratia_marcescens	1	Passed	1
EXT_SMA_615.1940	Public database	GCA_020885315.1	SAMD00247291	PRJDB10568	NA	2004	Japan	NA	NA	Environment	5235940	51	102665	1041195	318	2452	14	264997	5	157053	10	77525	19	4813	1	1	1	1	1	5	Passed	NA	1	Passed	3
EXT_SMA_615.1941	Public database	GCA_020885335.1	SAMD00247292	PRJDB10568	NA	2004	Japan	NA	NA	Environment	5273603	51	103404	925555	307	2534	22	256781	5	220952	10	82348	17	4877	1	1	1	1	1	5	Passed	NA	1	Passed	4
EXT_SMA_615.1942	Public database	GCA_020885355.1	SAMD00247293	PRJDB10568	NA	2004	Japan	NA	NA	Environment	5172645	40	129316	1568939	314	1300	10	506112	3	226193	6	120066	12	4755	1	1	1	1	1	5	Passed	Serratia_sp._LS-1	1	Passed	3
EXT_SMA_615.1943	Public database	GCA_020885375.1	SAMD00247294	PRJDB10568	NA	2004	Japan	NA	NA	Environment	5223163	46	113547	914921	412	3032	22	330756	5	238285	9	92740	16	4833	1	1	1	1	1	5	Passed	Serratia_marcescens	1	Passed	4
EXT_SMA_615.1944	Public database	GCA_020885395.1	SAMD00247295	PRJDB10568	NA	2004	Japan	NA	NA	Environment	5052830	40	126321	873899	363	3092	26	335659	6	268861	9	88175	15	4644	1	1	1	1	1	5	Passed	Serratia_marcescens	1	Passed	2
EXT_SMA_615.1945	Public database	GCA_020885415.1	SAMD00247296	PRJDB10568	NA	2004	Japan	NA	NA	Environment	5084045	53	95925.4	609115	313	3484	29	276165	6	152900	12	80229	20	4683	1	1	1	1	1	5	Passed	NA	1	Passed	3
EXT_SMA_615.1947	Public database	GCA_020885455.1	SAMD00247298	PRJDB10568	NA	2004	Japan	NA	NA	Environment	5301395	51	103949	1144049	310	2184	12	345030	4	317691	8	124975	12	4914	1	1	1	1	1	5	Passed	NA	1	Passed	3
EXT_SMA_615.1948	Public database	GCA_020885475.1	SAMD00247299	PRJDB10568	NA	2004	Japan	NA	NA	Environment	5259854	40	131496	1981645	335	2383	14	451537	3	253382	6	115922	12	4886	1	1	1	1	1	5	Passed	NA	1	Passed	4
EXT_SMA_615.1949	Public database	GCA_020885495.1	SAMD00247300	PRJDB10568	NA	2004	Japan	NA	NA	Environment	5026254	43	116890	710489	539	2795	18	245188	7	136007	12	88596	21	4606	1	1	1	1	1	5	Passed	NA	1	Passed	3
EXT_SMA_615.195	Public database	GCF_001537445.1	SAMEA2274084	PRJEB5065	NA	2010	United Kingdom	NA	Human, Homo sapiens	Clinical	5167238	21	246059	1678089	303	5209	22	1289270	2	325195	4	235079	8	4786	1	1	1	1	1	5	Passed	Serratia_marcescens	1	Passed	1
EXT_SMA_615.1950	Public database	GCA_020885535.1	SAMD00247301	PRJDB10568	NA	2004	Japan	NA	NA	Environment	4943135	36	137309	939876	306	3945	22	673207	3	278755	6	118881	11	4566	0	1	1	0	1	3	Not_passed	NA	NA	Not_passed	NA
EXT_SMA_615.1951	Public database	GCA_020885555.1	SAMD00247302	PRJDB10568	NA	2004	Japan	NA	NA	Environment	5106015	33	154728	1125781	328	2700	14	464912	4	271171	7	124955	12	4686	1	1	1	1	1	5	Passed	NA	1	Passed	3
EXT_SMA_615.1952	Public database	GCA_020885585.1	SAMD00247303	PRJDB10568	NA	2004	Japan	NA	NA	Environment	5101902	50	102038	695887	337	1710	13	289588	7	163928	12	110208	19	4692	1	1	1	1	1	5	Passed	NA	1	Passed	3
EXT_SMA_615.1953	Public database	GCA_020885615.1	SAMD00247304	PRJDB10568	NA	2014	Japan	NA	NA	Environment	5055685	31	163087	1300045	330	2206	15	577165	3	273766	6	129971	11	4634	1	1	1	1	1	5	Passed	NA	1	Passed	3
EXT_SMA_615.1954	Public database	GCA_020885635.1	SAMD00247305	PRJDB10568	NA	2014	Japan	NA	NA	Environment	5056494	41	123329	803657	320	2509	22	360093	5	291325	8	120578	14	4633	1	1	1	1	1	5	Passed	Serratia_sp._LS-1	1	Passed	3
EXT_SMA_615.1955	Public database	GCA_020885675.1	SAMD00247306	PRJDB10568	NA	2014	Japan	NA	NA	Environment	5055544	49	103174	561477	324	1635	10	291335	7	235286	11	106410	17	4631	1	1	1	1	1	5	Passed	NA	1	Passed	3
EXT_SMA_615.1956	Public database	GCA_020885695.1	SAMD00247307	PRJDB10568	NA	2014	Japan	NA	NA	Environment	5059493	51	99205.8	1019937	307	3213	30	577416	3	273692	7	115033	13	4650	1	1	1	1	1	5	Passed	Serratia_marcescens	1	Passed	3
EXT_SMA_615.1957	Public database	GCA_020885735.1	SAMD00247308	PRJDB10568	NA	2014	Japan	NA	NA	Environment	5302212	63	84162.1	514031	337	3060	28	315787	7	173421	11	57910	22	4904	1	1	1	1	1	5	Passed	NA	1	Passed	4
EXT_SMA_615.1958	Public database	GCA_020885755.1	SAMD00247309	PRJDB10568	NA	2014	Japan	NA	NA	Environment	5118136	51	100356	561394	325	2023	13	306581	7	220036	11	146522	16	4706	1	1	1	1	1	5	Passed	NA	1	Passed	3
EXT_SMA_615.1959	Public database	GCA_020885785.1	SAMD00247310	PRJDB10568	NA	2014	Japan	NA	NA	Environment	5030589	31	162277	1818984	317	2447	16	550735	3	354315	5	194863	8	4592	1	1	1	0	1	4	Passed	Serratia_marcescens	1	Passed	3
EXT_SMA_615.196	Public database	GCF_001537465.1	SAMEA2273951	PRJEB5065	NA	2004	United Kingdom	NA	Human, Homo sapiens	Clinical	5082455	13	390958	1698132	345	4490	18	1432569	2	570623	3	258281	6	4651	1	1	1	1	1	5	Passed	Serratia_marcescens	1	Passed	1
EXT_SMA_615.1960	Public database	GCA_020731385.1	SAMN22357973	PRJNA771517	2015-03-02	2015	South Africa	NA	Capsicum annuum cv. King Arthur	Environment	5125491	188	27263.2	852851	200	0	0	251218	5	213741	10	95584	17	4860	1	0	1	1	1	4	Passed	Serratia_marcescens	1	Passed	5
EXT_SMA_615.1961	Public database	GCA_020885815.1	SAMD00247311	PRJDB10568	NA	2014	Japan	NA	NA	Environment	5037572	75	67167.6	716218	309	5607	40	291890	7	208042	11	83339	18	4620	1	1	1	1	1	5	Passed	NA	1	Passed	3
EXT_SMA_615.1962	Public database	GCA_020885835.1	SAMD00247312	PRJDB10568	NA	2014	France	NA	NA	Environment	5180112	47	110215	649232	306	1042	8	474845	5	322644	8	115026	15	4769	1	1	1	1	1	5	Passed	NA	1	Passed	3
EXT_SMA_615.1963	Public database	GCA_020885875.1	SAMD00247313	PRJDB10568	NA	2014	France	NA	NA	Environment	5098232	45	113294	948129	319	1120	6	285005	5	202069	9	119938	16	4647	1	1	1	1	1	5	Passed	Serratia_marcescens	1	Passed	1
EXT_SMA_615.1964	Public database	GCA_020885895.1	SAMD00247314	PRJDB10568	NA	2014	France	NA	NA	Environment	5044836	48	105101	668063	333	1110	7	313151	6	213849	10	110642	17	4669	1	1	1	1	1	5	Passed	NA	1	Passed	3
EXT_SMA_615.1965	Public database	GCA_020885935.1	SAMD00247315	PRJDB10568	NA	2014	France	NA	NA	Environment	5247410	38	138090	1149132	322	1160	7	354757	4	238802	7	150878	13	4821	1	1	1	1	1	5	Passed	NA	1	Passed	3
EXT_SMA_615.1966	Public database	GCA_020885955.1	SAMD00247316	PRJDB10568	NA	2014	France	NA	NA	Environment	5071648	40	126791	751696	335	2538	18	341747	6	172062	10	88515	17	4652	1	1	1	1	1	5	Passed	NA	1	Passed	2
EXT_SMA_615.1967	Public database	GCA_020885995.1	SAMD00247317	PRJDB10568	NA	2014	France	NA	NA	Environment	5269487	56	94098	521044	306	1780	15	323298	7	222698	11	120612	17	4851	1	1	1	1	1	5	Passed	NA	1	Passed	2
EXT_SMA_615.1968	Public database	GCA_020886015.1	SAMD00247318	PRJDB10568	NA	2014	France	NA	NA	Environment	5096828	52	98015.9	913440	318	1694	11	305112	6	229175	10	123861	16	4707	1	1	1	1	1	5	Passed	NA	1	Passed	4
EXT_SMA_615.1969	Public database	GCA_020886035.1	SAMD00247319	PRJDB10568	NA	2014	France	NA	NA	Environment	5145241	62	82987.8	706705	330	7408	47	288678	6	146726	11	79966	19	4776	1	1	0	1	1	4	Not_passed	NA	NA	Not_passed	NA
EXT_SMA_615.197	Public database	GCF_001537485.1	SAMEA2273942	PRJEB5065	NA	2004	United Kingdom	NA	Human, Homo sapiens	Clinical	5010177	16	313136	1557301	358	2021	8	1237096	2	415080	4	246814	7	4569	1	1	1	0	1	4	Passed	Serratia_marcescens	1	Passed	1
EXT_SMA_615.1970	Public database	GCA_020886075.1	SAMD00247320	PRJDB10568	NA	2014	France	NA	NA	Environment	5116478	52	98393.8	1485430	331	3119	24	288636	4	216172	8	91818	14	4745	1	1	1	1	1	5	Passed	NA	1	Passed	4
EXT_SMA_615.1971	Public database	GCA_020886095.1	SAMD00247321	PRJDB10568	NA	2014	France	NA	NA	Environment	5266965	41	128463	1015884	304	1728	8	267949	5	213830	9	100843	16	4859	1	1	1	1	1	5	Passed	Serratia_sp._LS-1	1	Passed	3
EXT_SMA_615.1972	Public database	GCA_020886135.1	SAMD00247322	PRJDB10568	NA	2014	France	NA	NA	Environment	5189587	35	148274	1705098	333	1717	16	519164	3	404490	5	124814	10	4773	1	1	1	1	1	5	Passed	NA	1	Passed	3
EXT_SMA_615.1973	Public database	GCA_020886155.1	SAMD00247323	PRJDB10568	NA	2014	France	NA	NA	Environment	5238147	58	90312.9	587180	333	1255	10	301200	7	160032	12	118375	19	4816	1	1	1	1	1	5	Passed	NA	1	Passed	3
EXT_SMA_615.1974	Public database	GCA_020886195.1	SAMD00247324	PRJDB10568	NA	2014	France	NA	NA	Environment	4966779	47	105676	771583	308	1911	15	374518	5	172436	9	109292	17	4545	0	1	1	0	1	3	Not_passed	NA	NA	Not_passed	NA
EXT_SMA_615.198	Public database	GCF_001537505.1	SAMEA2273971	PRJEB5065	NA	2005	United Kingdom	NA	Human, Homo sapiens	Clinical	5168259	15	344551	1739061	875	2711	10	1166394	2	415336	4	263511	7	4762	1	1	1	1	1	5	Passed	Serratia_marcescens	1	Passed	1
EXT_SMA_615.1980	Public database	GCA_020886355.1	SAMD00247330	PRJDB10568	NA	1999	Japan	NA	Homo sapiens	Clinical	5232103	81	64593.9	437328	308	987	4	179437	10	148324	16	51400	29	5001	1	1	1	1	1	5	Passed	NA	1	Passed	4
EXT_SMA_615.1981	Public database	GCA_020886395.1	SAMD00247331	PRJDB10568	NA	2002	Japan	NA	Homo sapiens	Clinical	5138363	46	111704	739002	312	1239	5	299475	6	215157	10	115838	16	4682	1	1	1	1	1	5	Passed	NA	1	Passed	1
EXT_SMA_615.1982	Public database	GCA_020886415.1	SAMD00247332	PRJDB10568	NA	2003	Japan	NA	Homo sapiens	Clinical	5352714	37	144668	1190757	301	1580	12	605552	3	345102	5	120451	10	4892	1	1	1	1	1	5	Passed	NA	1	Passed	1
EXT_SMA_615.1983	Public database	GCA_020886455.1	SAMD00247333	PRJDB10568	NA	1998	Japan	NA	Homo sapiens	Clinical	4981697	76	65548.6	598822	300	2179	17	329416	6	183329	10	80828	18	4609	0	1	1	1	1	4	Passed	NA	1	Passed	4
EXT_SMA_615.1984	Public database	GCA_020886475.1	SAMD00247334	PRJDB10568	NA	1998	Japan	NA	Homo sapiens	Clinical	4981192	43	115842	546298	333	1784	15	268619	7	222110	11	92514	18	4595	0	1	1	1	1	4	Passed	NA	1	Passed	5
EXT_SMA_615.1985	Public database	GCA_020886505.1	SAMD00247335	PRJDB10568	NA	1998	Japan	NA	Homo sapiens	Clinical	5242578	89	58905.4	653621	302	2145	14	206919	8	149145	14	107215	22	4867	1	1	1	1	1	5	Passed	NA	1	Passed	4
EXT_SMA_615.1986	Public database	GCA_020886535.1	SAMD00247336	PRJDB10568	NA	1998	Japan	NA	Homo sapiens	Clinical	5227849	57	91716.6	653426	319	3411	24	240164	7	146213	12	84565	21	4842	1	1	1	1	1	5	Passed	NA	1	Passed	4
EXT_SMA_615.1987	Public database	GCA_020886555.1	SAMD00247337	PRJDB10568	NA	1998	Japan	NA	Homo sapiens	Clinical	5463300	60	91055	866641	331	4623	35	448182	5	259303	9	120103	14	5056	1	1	1	1	1	5	Passed	NA	1	Passed	5
EXT_SMA_615.1988	Public database	GCA_020886595.1	SAMD00247338	PRJDB10568	NA	1998	Japan	NA	Homo sapiens	Clinical	5158096	64	80595.2	481403	321	3129	23	268607	8	192442	12	96736	20	4728	1	1	1	1	1	5	Passed	NA	1	Passed	1
EXT_SMA_615.1989	Public database	GCA_020886615.1	SAMD00247339	PRJDB10568	NA	1998	Japan	NA	Homo sapiens	Clinical	5234460	72	72700.8	698185	308	3988	27	206557	8	145710	14	84568	23	4856	1	1	1	1	1	5	Passed	NA	1	Passed	4
EXT_SMA_615.199	Public database	GCF_001537525.1	SAMEA2273889	PRJEB5065	NA	2001	United Kingdom	NA	Human, Homo sapiens	Clinical	5337851	27	197698	1529980	386	4461	19	561525	3	314533	5	233530	9	4929	1	1	1	1	1	5	Passed	Serratia_marcescens	1	Passed	1
EXT_SMA_615.1990	Public database	GCA_020886655.1	SAMD00247340	PRJDB10568	NA	1998	Japan	NA	Homo sapiens	Clinical	5090332	30	169678	1310694	311	2881	23	460790	4	298497	6	152817	11	4686	1	1	1	1	1	5	Passed	Serratia_sp._LS-1	1	Passed	5
EXT_SMA_615.1991	Public database	GCA_020886675.1	SAMD00247341	PRJDB10568	NA	1998	Japan	NA	Homo sapiens	Clinical	5166241	86	60072.6	463608	333	3681	26	244642	8	154310	13	73360	23	4855	1	1	1	1	1	5	Passed	NA	1	Passed	4
EXT_SMA_615.1992	Public database	GCA_020886715.1	SAMD00247342	PRJDB10568	NA	1998	Japan	NA	Homo sapiens	Clinical	5175708	70	73938.7	665001	301	1901	19	322209	7	200090	11	111401	18	4740	1	1	1	1	1	5	Passed	NA	1	Passed	1
EXT_SMA_615.1993	Public database	GCA_020886735.1	SAMD00247343	PRJDB10568	NA	1998	Japan	NA	Homo sapiens	Clinical	5213901	49	106406	518966	327	3297	27	345760	7	192356	11	109157	19	4726	1	1	1	1	1	5	Passed	NA	1	Passed	1
EXT_SMA_615.1994	Public database	GCA_020886755.1	SAMD00247344	PRJDB10568	NA	2003	Japan	NA	Homo sapiens	Clinical	5200258	43	120936	801238	329	3107	23	318559	5	246507	9	69540	16	4845	1	1	1	1	1	5	Passed	NA	1	Passed	5
EXT_SMA_615.1995	Public database	GCA_020886795.1	SAMD00247345	PRJDB10568	NA	2003	Japan	NA	Homo sapiens	Clinical	5296927	137	38663.7	809591	303	1933	12	250635	6	142501	12	99948	21	4885	1	0	1	1	1	4	Passed	NA	1	Passed	1
EXT_SMA_615.1996	Public database	GCA_020886815.1	SAMD00247346	PRJDB10568	NA	2003	Japan	NA	Homo sapiens	Clinical	4972181	54	92077.4	585639	370	4841	35	260655	7	147503	12	56797	22	4581	0	1	1	0	1	3	Not_passed	NA	NA	Not_passed	NA
EXT_SMA_615.1997	Public database	GCA_020886855.1	SAMD00247347	PRJDB10568	NA	2003	Japan	NA	Homo sapiens	Clinical	5188283	97	53487.4	634721	317	6064	37	275371	7	200891	11	79307	20	4780	1	1	0	1	1	4	Not_passed	NA	NA	Not_passed	NA
EXT_SMA_615.1998	Public database	GCA_020886875.1	SAMD00247348	PRJDB10568	NA	2003	Japan	NA	Homo sapiens	Clinical	5181268	54	95949.4	1136762	313	4783	29	463943	4	266250	7	117964	12	4756	1	1	1	1	1	5	Passed	NA	1	Passed	1
EXT_SMA_615.1999	Public database	GCA_020886895.1	SAMD00389786	PRJDB11945	2018-07-03	2018	Japan	NA	Homo sapiens	Clinical	5173769	2	2.58688e+06	5092636	81133	0	0	5092636	1	5092636	1	5092636	1	4742	1	1	1	1	1	5	Passed	Serratia_marcescens	1	Passed	3
EXT_SMA_615.200	Public database	GCF_001537545.1	SAMEA2273983	PRJEB5065	NA	2006	United Kingdom	NA	Human, Homo sapiens	Clinical	5368690	19	282563	2510351	358	3721	14	691007	2	300692	4	213170	8	4916	1	1	1	1	1	5	Passed	Serratia_marcescens	1	Passed	1
EXT_SMA_615.2000	Public database	GCA_020886915.1	SAMD00247349	PRJDB10568	NA	2003	Japan	NA	Homo sapiens	Clinical	5201837	55	94578.9	808743	325	3249	22	291376	6	182440	10	75460	20	4845	1	1	1	1	1	5	Passed	NA	1	Passed	5
EXT_SMA_615.2001	Public database	GCA_020886935.1	SAMD00247350	PRJDB10568	NA	2003	Japan	NA	Homo sapiens	Clinical	5199102	50	103982	792473	330	4661	30	286071	5	187260	10	100779	17	4849	1	1	1	1	1	5	Passed	Serratia_marcescens	1	Passed	5
EXT_SMA_615.2002	Public database	GCA_020886995.1	SAMD00247352	PRJDB10568	NA	2003	Japan	NA	Homo sapiens	Clinical	5285042	59	89577	580650	315	3446	24	272362	7	195986	12	75926	20	4884	1	1	1	1	1	5	Passed	NA	1	Passed	2
EXT_SMA_615.2003	Public database	GCA_020886975.1	SAMD00247351	PRJDB10568	NA	2003	Japan	NA	Homo sapiens	Clinical	5634081	98	57490.6	572984	321	6575	37	216167	8	143307	15	72953	24	5280	1	1	0	0	1	3	Not_passed	NA	NA	Not_passed	NA
EXT_SMA_615.2004	Public database	GCA_020887035.1	SAMD00247353	PRJDB10568	NA	2003	Japan	NA	Homo sapiens	Clinical	5081498	77	65993.5	624085	314	8322	57	243573	8	146876	14	60065	23	4658	1	1	0	1	1	4	Not_passed	NA	NA	Not_passed	NA
EXT_SMA_615.2005	Public database	GCA_020887075.1	SAMD00247355	PRJDB10568	NA	2003	Japan	NA	Homo sapiens	Clinical	5503780	168	32760.6	589252	300	5753	64	276186	7	152607	12	77591	22	5128	1	0	1	1	1	4	Passed	NA	1	Passed	1
EXT_SMA_615.2006	Public database	GCA_020887055.1	SAMD00247354	PRJDB10568	NA	2003	Japan	NA	Homo sapiens	Clinical	5032441	63	79880	485038	318	6313	51	259483	8	154799	13	90626	21	4660	1	1	0	1	1	4	Not_passed	NA	NA	Not_passed	NA
EXT_SMA_615.2007	Public database	GCA_020887115.1	SAMD00247356	PRJDB10568	NA	2003	Japan	NA	Homo sapiens	Clinical	5294899	57	92893	1110235	303	2692	18	340903	5	249547	8	115080	15	4897	1	1	1	1	1	5	Passed	NA	1	Passed	1
EXT_SMA_615.2008	Public database	GCA_020887135.1	SAMD00247357	PRJDB10568	NA	2003	Japan	NA	Homo sapiens	Clinical	5381028	79	68114.3	750680	310	4284	28	343652	5	168247	10	88142	19	4980	1	1	1	1	1	5	Passed	Serratia_sp._LS-1	1	Passed	1
EXT_SMA_615.2009	Public database	GCA_020887175.1	SAMD00247358	PRJDB10568	NA	2003	Japan	NA	Homo sapiens	Clinical	5180653	89	58209.6	731254	303	3935	29	295677	6	215889	10	85038	18	4779	1	1	1	1	1	5	Passed	NA	1	Passed	1
EXT_SMA_615.201	Public database	GCF_001537565.1	SAMEA2274103	PRJEB5065	NA	2006	United Kingdom	NA	Human, Homo sapiens	Clinical	5466134	35	156175	618342	356	7202	28	267455	7	197496	11	100728	18	5091	1	1	0	1	1	4	Not_passed	NA	NA	Not_passed	NA
EXT_SMA_615.2010	Public database	GCA_020887195.1	SAMD00247359	PRJDB10568	NA	2003	Japan	NA	Homo sapiens	Clinical	5161049	56	92161.6	1296531	303	1983	20	246909	6	201701	10	108372	17	4746	1	1	1	1	1	5	Passed	NA	1	Passed	3
EXT_SMA_615.2011	Public database	GCA_020887235.1	SAMD00247360	PRJDB10568	NA	2003	Japan	NA	Homo sapiens	Clinical	4959857	40	123996	932705	311	2998	26	349592	5	156260	9	82681	18	4596	0	1	1	1	1	4	Passed	Serratia_sp._LS-1	1	Passed	5
EXT_SMA_615.2012	Public database	GCA_020887255.1	SAMD00247361	PRJDB10568	NA	2003	Japan	NA	Homo sapiens	Clinical	5199072	45	115535	782537	324	2584	23	286049	5	170280	10	78114	18	4844	1	1	1	1	1	5	Passed	Serratia_sp._LS-1	1	Passed	5
EXT_SMA_615.2013	Public database	GCA_020887295.1	SAMD00247362	PRJDB10568	NA	2003	Japan	NA	Homo sapiens	Clinical	5233039	68	76956.5	745244	317	4021	31	242571	6	120269	13	57184	25	4897	1	1	1	1	1	5	Passed	NA	1	Passed	5
EXT_SMA_615.2014	Public database	GCA_020887315.1	SAMD00247363	PRJDB10568	NA	2003	Japan	NA	Homo sapiens	Clinical	5229566	42	124513	1209788	317	1983	13	346172	4	303915	7	182918	11	4852	1	1	1	1	1	5	Passed	Serratia_marcescens	1	Passed	5
EXT_SMA_615.2015	Public database	GCA_020887335.1	SAMD00247364	PRJDB10568	NA	2003	Japan	NA	Homo sapiens	Clinical	5293755	43	123111	831484	308	2692	29	322110	5	204614	9	120509	16	4902	1	1	1	1	1	5	Passed	NA	1	Passed	2
EXT_SMA_615.2016	Public database	GCA_020887385.1	SAMD00247365	PRJDB10568	NA	2003	Japan	NA	Homo sapiens	Clinical	4921681	57	86345.3	856088	311	7374	47	278841	6	155847	11	71105	20	4567	0	1	0	0	1	2	Not_passed	NA	NA	Not_passed	NA
EXT_SMA_615.2017	Public database	GCA_020887405.1	SAMD00247366	PRJDB10568	NA	2003	Japan	NA	Homo sapiens	Clinical	5103874	83	61492.5	702539	313	6041	42	314619	6	130942	12	51597	23	4755	1	1	0	1	1	4	Not_passed	NA	NA	Not_passed	NA
EXT_SMA_615.2018	Public database	GCA_020887425.1	SAMD00247367	PRJDB10568	NA	2003	Japan	NA	Homo sapiens	Clinical	5339706	49	108974	1121839	325	2631	27	387326	5	218527	9	108888	16	4888	1	1	1	1	1	5	Passed	NA	1	Passed	1
EXT_SMA_615.2019	Public database	GCA_020887445.1	SAMD00247368	PRJDB10568	NA	2003	Japan	NA	Homo sapiens	Clinical	5185537	58	89405.8	461391	328	4078	26	262877	8	232390	12	118902	18	4873	1	1	1	1	1	5	Passed	NA	1	Passed	5
EXT_SMA_615.202	Public database	GCF_001537585.1	SAMEA2274046	PRJEB5065	NA	2009	United Kingdom	NA	Human, Homo sapiens	Clinical	5053189	16	315824	1521206	303	4450	17	1332886	2	563292	4	261982	6	4634	1	1	1	1	1	5	Passed	Serratia_marcescens	1	Passed	1
EXT_SMA_615.2020	Public database	GCA_020887465.1	SAMD00247369	PRJDB10568	NA	2003	Japan	NA	Homo sapiens	Clinical	5127997	64	80124.9	925535	309	3153	24	308917	5	208825	9	92835	17	4732	1	1	1	1	1	5	Passed	NA	1	Passed	4
EXT_SMA_615.2021	Public database	GCA_020887485.1	SAMD00247370	PRJDB10568	NA	2003	Japan	NA	Homo sapiens	Clinical	5706198	94	60704.2	702291	321	4003	25	207245	8	154233	15	76494	23	5381	1	1	1	0	1	4	Passed	NA	1	Passed	1
EXT_SMA_615.2022	Public database	GCA_020887505.1	SAMD00247371	PRJDB10568	NA	2003	Japan	NA	Homo sapiens	Clinical	5170216	83	62291.8	558492	302	4847	32	254447	7	160906	13	67423	22	4749	1	1	1	1	1	5	Passed	NA	1	Passed	1
EXT_SMA_615.2023	Public database	GCA_020887525.1	SAMD00247372	PRJDB10568	NA	2003	Japan	NA	Homo sapiens	Clinical	5308325	48	110590	1236223	323	4626	36	368945	4	158968	8	90302	16	4895	1	1	1	1	1	5	Passed	NA	1	Passed	1
EXT_SMA_615.2024	Public database	GCA_020887545.1	SAMD00247373	PRJDB10568	NA	2003	Japan	NA	Homo sapiens	Clinical	5474475	38	144065	752203	319	3589	31	378794	5	236172	9	126002	16	5033	1	1	1	1	1	5	Passed	NA	1	Passed	1
EXT_SMA_615.2025	Public database	GCA_020887565.1	SAMD00247374	PRJDB10568	NA	2010	Japan	NA	Homo sapiens	Clinical	4931812	34	145053	991607	321	2913	28	421579	5	322580	7	90638	13	4531	0	1	1	0	1	3	Not_passed	NA	NA	Not_passed	NA
EXT_SMA_615.2026	Public database	GCA_020887585.1	SAMD00247375	PRJDB10568	NA	2010	Japan	NA	Homo sapiens	Clinical	5151673	36	143102	1113792	326	2130	18	555059	4	396624	6	120383	10	4778	1	1	1	1	1	5	Passed	NA	1	Passed	2
EXT_SMA_615.2027	Public database	GCA_020887605.1	SAMD00247376	PRJDB10568	NA	2010	Japan	NA	Homo sapiens	Clinical	5259049	34	154678	983869	301	1559	8	457536	4	316770	7	102850	12	4899	1	1	1	1	1	5	Passed	NA	1	Passed	2
EXT_SMA_615.2028	Public database	GCA_020887625.1	SAMD00247377	PRJDB10568	NA	2010	Japan	NA	Homo sapiens	Clinical	5703024	99	57606.3	791063	315	4262	33	211319	9	110291	17	43965	33	5380	1	1	1	0	1	4	Passed	NA	1	Passed	4
EXT_SMA_615.2029	Public database	GCA_020887645.1	SAMD00247378	PRJDB10568	NA	2011	Japan	NA	Homo sapiens	Clinical	5051756	40	126294	738421	339	1768	11	442597	5	198974	9	121157	15	4699	1	1	1	1	1	5	Passed	Serratia_marcescens	1	Passed	4
EXT_SMA_615.203	Public database	GCF_001537605.1	SAMEA2273924	PRJEB5065	NA	2003	United Kingdom	NA	Human, Homo sapiens	Clinical	5011452	14	357961	2810613	345	6134	24	2810613	1	703414	2	244858	5	4583	1	1	0	0	1	3	Not_passed	NA	NA	Not_passed	NA
EXT_SMA_615.2030	Public database	GCA_020887665.1	SAMD00247379	PRJDB10568	NA	2011	Japan	NA	Homo sapiens	Clinical	5388159	78	69079	465906	315	5381	40	244645	8	126093	13	64991	25	5020	1	1	1	1	1	5	Passed	NA	1	Passed	4
EXT_SMA_615.2031	Public database	GCA_020887685.1	SAMD00247380	PRJDB10568	NA	2011	Japan	NA	Homo sapiens	Clinical	5551889	97	57236	502257	307	3343	26	194741	10	121560	18	49657	32	5214	1	1	1	0	1	4	Passed	NA	1	Passed	4
EXT_SMA_615.2032	Public database	GCA_020887705.1	SAMD00247381	PRJDB10568	NA	2011	Japan	NA	Homo sapiens	Clinical	5626840	85	66198.1	792049	309	2498	22	247100	8	142445	14	53861	26	5284	1	1	1	0	1	4	Passed	NA	1	Passed	4
EXT_SMA_615.2033	Public database	GCA_020887725.1	SAMD00247382	PRJDB10568	NA	2011	Japan	NA	Homo sapiens	Clinical	5373667	48	111951	531099	341	2492	22	235357	8	175020	13	97631	20	4965	1	1	1	1	1	5	Passed	Serratia_marcescens	1	Passed	2
EXT_SMA_615.2034	Public database	GCA_020887745.1	SAMD00247383	PRJDB10568	NA	2011	Japan	NA	Homo sapiens	Clinical	5078079	35	145088	1752578	329	2370	21	528982	3	413677	5	120253	11	4647	1	1	1	1	1	5	Passed	NA	1	Passed	1
EXT_SMA_615.2035	Public database	GCA_020887765.1	SAMD00247384	PRJDB10568	NA	2011	Japan	NA	Homo sapiens	Clinical	5876380	123	47775.4	363885	306	3383	24	149641	13	101735	22	37683	38	5576	1	0	1	0	1	3	Not_passed	NA	NA	Not_passed	NA
EXT_SMA_615.2036	Public database	GCA_020887785.1	SAMD00247385	PRJDB10568	NA	2012	Japan	NA	Homo sapiens	Clinical	5541812	70	79168.7	530658	318	3718	29	293682	8	241146	12	95884	20	5121	1	1	1	1	1	5	Passed	NA	1	Passed	1
EXT_SMA_615.2037	Public database	GCA_020887805.1	SAMD00247386	PRJDB10568	NA	2012	Japan	NA	Homo sapiens	Clinical	5176819	66	78436.6	1001275	315	4551	32	290273	5	209227	9	80595	16	4831	1	1	1	1	1	5	Passed	NA	1	Passed	4
EXT_SMA_615.2038	Public database	GCA_020887825.1	SAMD00247387	PRJDB10568	NA	2012	Japan	NA	Homo sapiens	Clinical	5114473	40	127862	1686387	308	1756	15	566490	3	336120	5	123660	11	4683	1	1	1	1	1	5	Passed	NA	1	Passed	4
EXT_SMA_615.2039	Public database	GCA_020887845.1	SAMD00247388	PRJDB10568	NA	2012	Japan	NA	Homo sapiens	Clinical	5299096	53	99982.9	867470	320	4621	34	347740	5	265714	9	108156	15	4892	1	1	1	1	1	5	Passed	Serratia_marcescens	1	Passed	1
EXT_SMA_615.204	Public database	GCF_001537625.1	SAMEA2273998	PRJEB5065	NA	2006	United Kingdom	NA	Human, Homo sapiens	Clinical	5088093	14	363435	1860366	3122	2599	11	1028374	2	325161	4	240817	8	4681	1	1	1	1	1	5	Passed	Serratia_marcescens	1	Passed	1
EXT_SMA_615.2040	Public database	GCA_020887865.1	SAMD00247389	PRJDB10568	NA	2013	Japan	NA	Homo sapiens	Clinical	5006429	59	84854.7	534420	312	4557	36	268851	7	200088	11	102379	18	4611	1	1	1	1	1	5	Passed	NA	1	Passed	3
EXT_SMA_615.2041	Public database	GCA_020887885.1	SAMD00247390	PRJDB10568	NA	2013	Japan	NA	Homo sapiens	Clinical	5095276	39	130648	917215	325	1819	16	343626	5	226789	8	120228	13	4689	1	1	1	1	1	5	Passed	NA	1	Passed	5
EXT_SMA_615.2042	Public database	GCA_020887905.1	SAMD00247391	PRJDB10568	NA	2013	Japan	NA	Homo sapiens	Clinical	5460075	70	78001.1	606866	324	2330	20	396411	6	306632	9	120105	14	5003	1	1	1	1	1	5	Passed	NA	1	Passed	1
EXT_SMA_615.2043	Public database	GCA_020887925.1	SAMD00247392	PRJDB10568	NA	2013	Japan	NA	Homo sapiens	Clinical	5179684	62	83543.3	732399	316	4984	42	386252	5	235689	8	91566	15	4778	1	1	1	1	1	5	Passed	Serratia_marcescens	1	Passed	5
EXT_SMA_615.2044	Public database	GCA_020887945.1	SAMD00247393	PRJDB10568	NA	2014	Japan	NA	Homo sapiens	Clinical	5386113	60	89768.6	753154	317	2344	19	285627	7	166369	12	64973	23	5012	1	1	1	1	1	5	Passed	NA	1	Passed	4
EXT_SMA_615.2045	Public database	GCA_020887965.1	SAMD00247394	PRJDB10568	NA	2014	Japan	NA	Homo sapiens	Clinical	5182041	56	92536.4	604767	315	3991	25	280615	6	199486	11	103180	18	4822	1	1	1	1	1	5	Passed	Serratia_marcescens	1	Passed	4
EXT_SMA_615.2046	Public database	GCA_020887985.1	SAMD00247395	PRJDB10568	NA	2015	Japan	NA	Homo sapiens	Clinical	5230264	35	149436	1533296	341	1869	12	531792	3	232385	7	139673	12	4855	1	1	1	1	1	5	Passed	NA	1	Passed	4
EXT_SMA_615.2047	Public database	GCA_020888005.1	SAMD00247396	PRJDB10568	NA	2015	Japan	NA	Homo sapiens	Clinical	5211918	46	113303	879672	325	2873	28	308370	6	200975	10	109124	17	4830	1	1	1	1	1	5	Passed	NA	1	Passed	2
EXT_SMA_615.2048	Public database	GCA_020888025.1	SAMD00247397	PRJDB10568	NA	2016	Japan	NA	NA	Environment	5121027	40	128026	671527	343	2710	16	313380	6	218247	10	100531	17	4680	1	1	1	1	1	5	Passed	NA	1	Passed	2
EXT_SMA_615.2049	Public database	GCA_020888045.1	SAMD00247398	PRJDB10568	NA	2016	Japan	NA	NA	Environment	5195157	38	136715	1048219	324	3401	20	428482	4	259258	7	124716	13	4795	1	1	1	1	1	5	Passed	Serratia_marcescens	1	Passed	3
EXT_SMA_615.205	Public database	GCF_001537645.1	SAMEA2273903	PRJEB5065	NA	2002	United Kingdom	NA	Human, Homo sapiens	Clinical	5217471	15	347831	2467395	347	6323	22	564497	2	397973	4	237126	7	4820	1	1	0	1	1	4	Not_passed	NA	NA	Not_passed	NA
EXT_SMA_615.2050	Public database	GCA_020888065.1	SAMD00247399	PRJDB10568	NA	2016	Japan	NA	NA	Environment	5221758	74	70564.3	493461	310	313	4	207096	8	159109	14	54077	25	4835	1	1	1	1	1	5	Passed	NA	1	Passed	3
EXT_SMA_615.2051	Public database	GCA_020888085.1	SAMD00247400	PRJDB10568	NA	2016	Japan	NA	NA	Environment	4871464	38	128196	622045	343	1476	11	283034	6	217658	9	118472	15	4491	0	1	1	0	1	3	Not_passed	NA	NA	Not_passed	NA
EXT_SMA_615.2052	Public database	GCA_020888105.1	SAMD00247401	PRJDB10568	NA	2016	Japan	NA	NA	Environment	5225254	41	127445	868819	312	963	10	354271	5	216824	9	115400	16	4802	1	1	1	1	1	5	Passed	NA	1	Passed	3
EXT_SMA_615.2053	Public database	GCA_020888125.1	SAMD00247402	PRJDB10568	NA	2016	Japan	NA	NA	Environment	5028861	93	54073.8	422814	336	5374	39	150886	13	113957	21	53580	34	4617	1	1	1	1	1	5	Passed	NA	1	Passed	2
EXT_SMA_615.2054	Public database	GCA_020888145.1	SAMD00247403	PRJDB10568	NA	2016	Japan	NA	NA	Environment	5160720	196	26330.2	188721	327	2190	11	62165	26	37942	47	16691	83	4748	1	0	1	1	0	3	Not_passed	NA	NA	Not_passed	NA
EXT_SMA_615.2056	Public database	GCA_020888185.1	SAMD00247405	PRJDB10568	NA	2016	Japan	NA	NA	Environment	5461366	183	29843.5	239994	322	5831	34	91457	20	54440	35	24699	62	5126	1	0	1	1	1	4	Passed	NA	1	Passed	4
EXT_SMA_615.2058	Public database	GCA_020888225.1	SAMD00247407	PRJDB10568	NA	2016	Japan	NA	NA	Environment	5200710	197	26399.5	197287	329	5490	37	83629	20	50373	36	25970	65	4841	1	0	1	1	1	4	Passed	NA	1	Passed	3
EXT_SMA_615.2059	Public database	GCA_020888245.1	SAMD00247408	PRJDB10568	NA	2016	Japan	NA	NA	Environment	5157932	127	40613.6	287768	325	3056	16	115846	17	86511	27	27082	46	4786	1	0	1	1	1	4	Passed	NA	1	Passed	3
EXT_SMA_615.206	Public database	GCF_001537665.1	SAMEA2273954	PRJEB5065	NA	2004	United Kingdom	NA	Human, Homo sapiens	Clinical	5167663	17	303980	1283233	793	5691	22	571051	3	381878	5	263795	8	4753	1	1	1	1	1	5	Passed	Serratia_marcescens	1	Passed	1
EXT_SMA_615.2060	Public database	GCA_020888265.1	SAMD00247409	PRJDB10568	NA	2016	Japan	NA	NA	Environment	5169890	205	25219	213622	303	2890	19	66550	27	40797	46	19015	83	4825	1	0	1	1	0	3	Not_passed	NA	NA	Not_passed	NA
EXT_SMA_615.2061	Public database	GCA_020888285.1	SAMD00247410	PRJDB10568	NA	2016	Japan	NA	NA	Environment	4906900	96	51113.5	377747	312	8596	54	170979	11	125042	17	54837	29	4561	0	1	0	0	1	2	Not_passed	NA	NA	Not_passed	NA
EXT_SMA_615.2062	Public database	GCA_020888305.1	SAMD00247411	PRJDB10568	NA	2016	Japan	NA	NA	Environment	4897514	135	36277.9	328645	331	2365	14	89732	19	62894	32	25963	56	4546	0	0	1	0	1	2	Not_passed	NA	NA	Not_passed	NA
EXT_SMA_615.2063	Public database	GCA_020888325.1	SAMD00247412	PRJDB10568	NA	2016	Japan	NA	NA	Environment	4960591	174	28509.1	230037	322	3044	19	76516	20	42748	38	18734	72	4577	0	0	1	0	0	1	Not_passed	NA	NA	Not_passed	NA
EXT_SMA_615.2064	Public database	GCA_020888345.1	SAMD00247413	PRJDB10568	NA	2016	Japan	NA	NA	Environment	4865058	170	28618	209386	303	1096	6	67384	25	50286	42	23046	71	4508	0	0	1	0	0	1	Not_passed	NA	NA	Not_passed	NA
EXT_SMA_615.2065	Public database	GCA_020888365.1	SAMD00247414	PRJDB10568	NA	2016	Japan	NA	NA	Environment	4998645	156	32042.6	225824	304	1106	11	82120	21	50115	37	25820	64	4640	0	0	1	1	1	3	Not_passed	NA	NA	Not_passed	NA
EXT_SMA_615.2066	Public database	GCA_020888385.1	SAMD00247415	PRJDB10568	NA	2016	Japan	NA	NA	Environment	5202480	151	34453.5	204580	330	3194	22	81324	21	51707	37	21582	67	4815	1	0	1	1	1	4	Passed	Serratia_marcescens	1	Passed	3
EXT_SMA_615.2067	Public database	GCA_020888405.1	SAMD00247416	PRJDB10568	NA	2016	Japan	NA	NA	Environment	5151712	108	47701	509513	327	5324	31	108864	13	71121	24	33572	44	4731	1	1	1	1	1	5	Passed	NA	1	Passed	2
EXT_SMA_615.2068	Public database	GCA_020888425.1	SAMD00247417	PRJDB10568	NA	2016	Japan	NA	NA	Environment	4975196	167	29791.6	200379	317	2311	14	72924	24	46212	41	25871	69	4606	0	0	1	1	0	2	Not_passed	NA	NA	Not_passed	NA
EXT_SMA_615.2069	Public database	GCA_020888445.1	SAMD00247418	PRJDB10568	NA	2016	Japan	NA	NA	Environment	5047141	138	36573.5	265765	323	3084	18	100164	16	65674	29	30349	50	4635	1	0	1	1	1	4	Passed	NA	1	Passed	3
EXT_SMA_615.207	Public database	GCF_001537685.1	SAMEA2273926	PRJEB5065	NA	2003	United Kingdom	NA	Human, Homo sapiens	Clinical	5083475	15	338898	1581233	818	3680	13	1283299	2	416696	4	258379	7	4652	1	1	1	1	1	5	Passed	Serratia_marcescens	1	Passed	1
EXT_SMA_615.2070	Public database	GCA_020888465.1	SAMD00247419	PRJDB10568	NA	2016	Japan	NA	NA	Environment	5096031	151	33748.6	199882	320	2191	16	92551	20	57422	34	26907	60	4677	1	0	1	1	1	4	Passed	NA	1	Passed	4
EXT_SMA_615.2071	Public database	GCA_020888485.1	SAMD00247420	PRJDB10568	NA	2016	Japan	NA	NA	Environment	5216845	187	27897.6	267653	300	3246	24	76711	20	46343	37	21366	68	4879	1	0	1	1	0	3	Not_passed	NA	NA	Not_passed	NA
EXT_SMA_615.2072	Public database	GCA_020888505.1	SAMD00247421	PRJDB10568	NA	2016	Japan	NA	NA	Environment	5063726	152	33314	243520	314	4021	26	90952	20	61522	34	24369	60	4639	1	0	1	1	1	4	Passed	NA	1	Passed	3
EXT_SMA_615.2073	Public database	GCA_020888525.1	SAMD00247422	PRJDB10568	NA	2016	Japan	NA	NA	Environment	5127547	166	30888.8	220754	339	3675	25	74997	23	46757	41	21190	72	4740	1	0	1	1	0	3	Not_passed	NA	NA	Not_passed	NA
EXT_SMA_615.2074	Public database	GCA_020888545.1	SAMD00247423	PRJDB10568	NA	2016	Japan	NA	NA	Environment	5104725	196	26044.5	232857	320	2359	13	72676	22	38012	42	17255	81	4717	1	0	1	1	0	3	Not_passed	NA	NA	Not_passed	NA
EXT_SMA_615.2075	Public database	GCA_020888565.1	SAMD00247424	PRJDB10568	NA	2016	Japan	NA	NA	Environment	5275779	207	25486.9	170982	303	2980	17	62048	28	39377	49	17923	88	4898	1	0	1	1	0	3	Not_passed	NA	NA	Not_passed	NA
EXT_SMA_615.2076	Public database	GCA_020888585.1	SAMD00247425	PRJDB10568	NA	2016	Japan	NA	NA	Environment	5019115	269	18658.4	142903	310	3497	20	43672	37	27839	66	11835	120	4720	1	0	1	1	0	3	Not_passed	NA	NA	Not_passed	NA
EXT_SMA_615.2077	Public database	GCA_020888605.1	SAMD00247426	PRJDB10568	NA	2016	Japan	NA	NA	Environment	5271964	191	27601.9	162238	329	3261	20	68182	27	41525	47	20569	82	4881	1	0	1	1	0	3	Not_passed	NA	NA	Not_passed	NA
EXT_SMA_615.2078	Public database	GCA_020888625.1	SAMD00247427	PRJDB10568	NA	2016	Japan	NA	NA	Environment	5088372	105	48460.7	617483	300	7495	56	151421	11	85168	20	37806	36	4676	1	1	0	1	1	4	Not_passed	NA	NA	Not_passed	NA
EXT_SMA_615.2079	Public database	GCA_020888645.1	SAMD00247428	PRJDB10568	NA	2016	Japan	NA	NA	Environment	5152995	169	30491.1	318595	329	6566	39	83219	20	54783	35	22213	64	4745	1	0	0	1	1	3	Not_passed	NA	NA	Not_passed	NA
EXT_SMA_615.208	Public database	GCF_001537705.1	SAMEA2274058	PRJEB5065	NA	2009	United Kingdom	NA	Human, Homo sapiens	Clinical	5198532	23	226023	996080	303	2749	11	536214	4	359315	6	157532	10	4827	1	1	1	1	1	5	Passed	Serratia_marcescens	1	Passed	1
EXT_SMA_615.2080	Public database	GCA_020888665.1	SAMD00247429	PRJDB10568	NA	2017	Japan	NA	NA	Environment	5087703	58	87719	541670	330	3272	27	269586	7	176369	12	59929	21	4687	1	1	1	1	1	5	Passed	NA	1	Passed	3
EXT_SMA_615.2081	Public database	GCA_020888685.1	SAMD00247430	PRJDB10568	NA	2017	Japan	NA	NA	Environment	5210869	87	59895.1	527757	319	6752	56	160722	11	88732	20	37736	37	4825	1	1	0	1	1	4	Not_passed	NA	NA	Not_passed	NA
EXT_SMA_615.2082	Public database	GCA_020888705.1	SAMD00247431	PRJDB10568	NA	2017	Japan	NA	NA	Environment	5207487	75	69433.2	439111	320	8933	70	221621	9	126229	15	52476	26	4809	1	1	0	1	1	4	Not_passed	NA	NA	Not_passed	NA
EXT_SMA_615.2083	Public database	GCA_020888725.1	SAMD00247432	PRJDB10568	NA	2017	Japan	NA	NA	Environment	5329852	81	65800.6	1158098	322	5365	39	311390	5	160350	10	61623	20	4957	1	1	1	1	1	5	Passed	NA	1	Passed	5
EXT_SMA_615.2084	Public database	GCA_020888745.1	SAMD00247433	PRJDB10568	NA	2017	Japan	NA	NA	Environment	5211538	72	72382.5	825703	312	3849	20	341900	5	205048	10	97770	17	4816	1	1	1	1	1	5	Passed	NA	1	Passed	4
EXT_SMA_615.2085	Public database	GCA_020888765.1	SAMD00247434	PRJDB10568	NA	2017	Japan	NA	NA	Environment	5083207	28	181543	1869989	308	7433	35	560869	3	521446	4	151244	9	4669	1	1	0	1	1	4	Not_passed	NA	NA	Not_passed	NA
EXT_SMA_615.2086	Public database	GCA_020888785.1	SAMD00247435	PRJDB10568	NA	2017	Japan	NA	NA	Environment	5102647	102	50025.9	289429	301	1581	10	139117	13	94196	22	49609	36	4687	1	1	1	1	1	5	Passed	NA	1	Passed	2
EXT_SMA_615.2087	Public database	GCA_020888805.1	SAMD00247436	PRJDB10568	NA	2014	Japan	NA	NA	Environment	5053394	55	91879.9	456034	321	3375	36	291333	7	215509	11	106291	18	4636	1	1	1	1	1	5	Passed	NA	1	Passed	3
EXT_SMA_615.2088	Public database	GCA_020888825.1	SAMD00247437	PRJDB10568	NA	2014	Japan	NA	NA	Environment	5055980	38	133052	998178	329	3198	21	444427	4	267651	8	92763	14	4635	1	1	1	1	1	5	Passed	NA	1	Passed	3
EXT_SMA_615.2089	Public database	GCA_020888845.1	SAMD00247438	PRJDB10568	NA	2014	France	NA	NA	Environment	5239257	54	97023.3	819717	339	2969	20	315865	6	206910	10	77530	18	4821	1	1	1	1	1	5	Passed	NA	1	Passed	3
EXT_SMA_615.209	Public database	GCF_001537725.1	SAMEA2273973	PRJEB5065	NA	2005	United Kingdom	NA	Human, Homo sapiens	Clinical	5098449	85	59981.8	240451	407	3015	13	132981	15	83291	25	37963	44	4718	1	1	1	1	1	5	Passed	Serratia_marcescens	1	Passed	4
EXT_SMA_615.2090	Public database	GCA_020888865.1	SAMD00247439	PRJDB10568	NA	2014	France	NA	NA	Environment	5188831	32	162151	1143856	341	2920	20	538808	3	291705	6	87804	12	4766	1	1	1	1	1	5	Passed	NA	1	Passed	3
EXT_SMA_615.2091	Public database	GCA_020888885.1	SAMD00247440	PRJDB10568	NA	2004	Japan	NA	NA	Environment	5026818	36	139634	895504	332	1348	14	487319	4	382423	6	123283	11	4606	1	1	1	1	1	5	Passed	NA	1	Passed	3
EXT_SMA_615.210	Public database	GCF_001537745.1	SAMEA2274075	PRJEB5065	NA	2010	United Kingdom	NA	Human, Homo sapiens	Clinical	5128686	32	160271	994473	377	1963	8	454550	4	293221	7	117666	12	4711	1	1	1	1	1	5	Passed	Serratia_marcescens	1	Passed	4
EXT_SMA_615.211	Public database	GCF_001537765.1	SAMEA2273893	PRJEB5065	NA	2002	United Kingdom	NA	Human, Homo sapiens	Clinical	5011332	18	278407	1237274	341	5215	20	598514	3	416166	5	244853	8	4574	1	1	1	0	1	4	Passed	Serratia_marcescens	1	Passed	1
EXT_SMA_615.212	Public database	GCF_001537785.1	SAMEA2274077	PRJEB5065	NA	2010	United Kingdom	NA	Human, Homo sapiens	Clinical	5204341	25	208174	1849644	350	3338	15	1021828	2	340665	4	225717	8	4738	1	1	1	1	1	5	Passed	Serratia_marcescens	1	Passed	1
EXT_SMA_615.2129	Public database	GCA_021176745.1	SAMN17922187	PRJNA702027	2019-11-01	2019	Tunisia	NA	Homo sapiens	Clinical	5153017	46	112022	1120356	208	0	0	334325	4	269494	7	87056	14	4712	1	1	1	1	1	5	Passed	Serratia_marcescens	1	Passed	1
EXT_SMA_615.213	Public database	GCF_001537805.1	SAMEA2274086	PRJEB5065	NA	2010	United Kingdom	NA	Human, Homo sapiens	Clinical	5008681	19	263615	1521190	345	3493	17	1289159	2	325013	4	203377	8	4583	1	1	1	0	1	4	Passed	Serratia_marcescens	1	Passed	1
EXT_SMA_615.2130	Public database	GCA_021176755.1	SAMN17922189	PRJNA702027	2019-11-01	2019	Tunisia	NA	Homo sapiens	Clinical	5153436	36	143151	951266	208	0	0	341422	5	299988	8	148460	13	4689	1	1	1	1	1	5	Passed	Serratia_marcescens	1	Passed	1
EXT_SMA_615.2131	Public database	GCA_021176795.1	SAMN17922188	PRJNA702027	2019-11-01	2019	Tunisia	NA	Homo sapiens	Clinical	5178125	39	132772	951241	208	0	0	334340	6	269494	9	120142	14	4717	1	1	1	1	1	5	Passed	Serratia_marcescens	1	Passed	1
EXT_SMA_615.2132	Public database	GCA_021176925.1	SAMN17922190	PRJNA702027	2019-11-01	2019	Tunisia	NA	Homo sapiens	Clinical	5152660	43	119829	941352	208	0	0	335643	5	232686	9	104870	15	4711	1	1	1	1	1	5	Passed	Serratia_marcescens	1	Passed	1
EXT_SMA_615.2133	Public database	GCA_905232415.1	SAMEA7962736	PRJEB42440	NA	2018	Spain	NA	Homo sapiens	Clinical	5541911	7	791702	5429141	3223	0	0	5429141	1	5429141	1	5429141	1	5118	1	1	1	1	1	5	Passed	Serratia_marcescens	1	Passed	4
EXT_SMA_615.2134	Public database	GCA_905232425.1	SAMEA7962734	PRJEB42440	NA	2018	Spain	NA	Homo sapiens	Clinical	5262538	4	1.31563e+06	5186317	2912	0	0	5186317	1	5186317	1	5186317	1	4757	1	1	1	1	1	5	Passed	Serratia_marcescens	1	Passed	1
EXT_SMA_615.2135	Public database	GCA_905232465.1	SAMEA7962735	PRJEB42440	NA	2018	Spain	NA	Homo sapiens	Clinical	5774474	6	962412	5480730	3223	0	0	5480730	1	5480730	1	5480730	1	5376	1	1	1	0	1	4	Passed	Serratia_marcescens	1	Passed	4
EXT_SMA_615.2136	Public database	GCA_905233025.1	SAMEA7962811	PRJEB42440	NA	2018	Spain	NA	Homo sapiens	Clinical	5243428	3	1.74781e+06	5154103	5193	0	0	5154103	1	5154103	1	5154103	1	4772	1	1	1	1	1	5	Passed	Serratia_marcescens	1	Passed	1
EXT_SMA_615.2137	Public database	GCA_905330265.1	SAMEA8065715	PRJEB42440	NA	2018	Spain	NA	Homo sapiens	Clinical	5098561	2	2.54928e+06	5034972	63589	0	0	5034972	1	5034972	1	5034972	1	4617	1	1	1	1	1	5	Passed	Serratia_marcescens	1	Passed	1
EXT_SMA_615.2138	Public database	GCA_905330385.1	SAMEA8065730	PRJEB42440	NA	2018	Spain	NA	Homo sapiens	Clinical	5251241	2	2.62562e+06	5187671	63570	0	0	5187671	1	5187671	1	5187671	1	4769	1	1	1	1	1	5	Passed	Serratia_marcescens	1	Passed	1
EXT_SMA_615.2139	Public database	GCA_905330515.1	SAMEA8065742	PRJEB42440	NA	2018	Spain	NA	Homo sapiens	Clinical	5250465	2	2.62523e+06	5186895	63570	0	0	5186895	1	5186895	1	5186895	1	4769	1	1	1	1	1	5	Passed	Serratia_marcescens	1	Passed	1
EXT_SMA_615.214	Public database	GCF_001537825.1	SAMEA2274099	PRJEB5065	NA	2003	United Kingdom	NA	Human, Homo sapiens	Clinical	5010350	14	357882	1560048	419	3306	13	1236848	2	411855	4	203384	7	4564	1	1	1	0	1	4	Passed	Serratia_marcescens	1	Passed	1
EXT_SMA_615.2140	Public database	GCA_905330555.1	SAMEA8065745	PRJEB42440	NA	2018	Spain	NA	Homo sapiens	Clinical	5256341	3	1.75211e+06	5186011	4831	0	0	5186011	1	5186011	1	5186011	1	4843	1	1	1	1	1	5	Passed	Serratia_sp._LS-1	1	Passed	3
EXT_SMA_615.215	Public database	GCF_001537845.1	SAMEA2273896	PRJEB5065	NA	2002	United Kingdom	NA	Human, Homo sapiens	Clinical	5053360	19	265966	1578766	345	4423	19	1521563	2	563223	3	202574	7	4638	1	1	1	1	1	5	Passed	Serratia_marcescens	1	Passed	1
EXT_SMA_615.2153	Public database	GCA_021460485.1	SAMN22108559	PRJNA769286	2016-12-12	2016	Bangladesh	NA	Homo sapiens	Clinical	5217876	3	1739292	5098585	8496	0	0	5098585	1	5098585	1	5098585	1	4701	1	1	1	1	1	5	Passed	Serratia_marcescens	1	Passed	1
EXT_SMA_615.2154	Public database	GCA_021460505.1	SAMN22108557	PRJNA769286	2016-12-12	2016	Bangladesh	NA	Homo sapiens	Clinical	5209149	2	2.60457e+06	5098352	110797	0	0	5098352	1	5098352	1	5098352	1	4693	1	1	1	1	1	5	Passed	Serratia_marcescens	1	Passed	1
EXT_SMA_615.2155	Public database	GCA_021460545.1	SAMN22108558	PRJNA769286	2016-12-12	2016	Bangladesh	NA	Homo sapiens	Clinical	5209807	2	2.6049e+06	5099060	110747	0	0	5099060	1	5099060	1	5099060	1	4694	1	1	1	1	1	5	Passed	Serratia_marcescens	1	Passed	1
EXT_SMA_615.2156	Public database	GCA_021474915.1	SAMN23480194	PRJNA784190	2018-03-01	2018	Turkey	NA	NA	Environment	5534292	70	79061.3	282998	38507	6628	50	84770	20	62288	35	41685	57	5145	1	1	0	0	1	3	Not_passed	NA	NA	Not_passed	NA
EXT_SMA_615.216	Public database	GCF_001537865.1	SAMEA2274021	PRJEB5065	NA	2007	United Kingdom	NA	Human, Homo sapiens	Clinical	5300113	26	203850	1465026	303	3015	13	1315694	2	325003	4	201576	8	4926	1	1	1	1	1	5	Passed	Serratia_sp._LS-1	1	Passed	1
EXT_SMA_615.217	Public database	GCF_001537885.1	SAMEA2273898	PRJEB5065	NA	2002	United Kingdom	NA	Human, Homo sapiens	Clinical	5010448	22	227748	1237361	358	3988	17	598175	3	408543	5	202598	9	4570	1	1	1	0	1	4	Passed	Serratia_marcescens	1	Passed	1
EXT_SMA_615.2173	Public database	GCA_021496115.1	SAMN24852073	PRJNA796426	2021-11-12	2021	China	NA	NA	Environment	5432657	1	5432657	5432657	5432657	0	0	5432657	1	5432657	1	5432657	1	5041	1	1	1	1	1	5	Passed	Serratia_marcescens	1	Passed	5
EXT_SMA_615.2174	Public database	GCA_021533385.1	SAMN20718307	PRJNA753940	2015-03-01	2015	Nigeria	NA	Bovine	Animal	5054465	344	14693.2	105323	224	0	0	28837	53	18270	96	8288	176	4765	1	0	1	1	0	3	Not_passed	NA	NA	Not_passed	NA
EXT_SMA_615.218	Public database	GCF_001537905.1	SAMEA2273949	PRJEB5065	NA	2004	United Kingdom	NA	Human, Homo sapiens	Clinical	5056306	18	280906	1557577	330	3895	15	1241446	2	408490	4	238515	8	4619	1	1	1	1	1	5	Passed	Serratia_sp._LS-1	1	Passed	1
EXT_SMA_615.219	Public database	GCF_001537925.1	SAMEA2274067	PRJEB5065	NA	2010	United Kingdom	NA	Human, Homo sapiens	Clinical	5368447	17	315791	2510810	403	3333	14	591525	2	300639	4	244339	8	4920	1	1	1	1	1	5	Passed	Serratia_marcescens	1	Passed	1
EXT_SMA_615.220	Public database	GCF_001538005.1	SAMEA2274019	PRJEB5065	NA	2007	United Kingdom	NA	Human, Homo sapiens	Clinical	5165393	18	286966	1634347	936	5167	19	1287822	2	325206	4	244769	7	4773	1	1	1	1	1	5	Passed	Serratia_marcescens	1	Passed	1
EXT_SMA_615.221	Public database	GCF_001538115.1	SAMEA2274043	PRJEB5065	NA	2009	United Kingdom	NA	Human, Homo sapiens	Clinical	5183830	33	157086	589933	373	5261	20	359579	6	276126	9	120064	14	4752	1	1	1	1	1	5	Passed	Serratia_marcescens	1	Passed	1
EXT_SMA_615.222	Public database	GCF_001538195.1	SAMEA2274090	PRJEB5065	NA	2011	United Kingdom	NA	Human, Homo sapiens	Clinical	5231572	24	217982	1528025	329	5378	24	564228	3	277527	6	198479	10	4792	1	1	1	1	1	5	Passed	Serratia_marcescens	1	Passed	1
EXT_SMA_615.223	Public database	GCF_001538275.1	SAMEA2273984	PRJEB5065	NA	2006	United Kingdom	NA	Human, Homo sapiens	Clinical	5011395	19	263758	1237435	714	3447	14	598136	3	408484	5	202626	9	4571	1	1	1	0	1	4	Passed	Serratia_marcescens	1	Passed	1
EXT_SMA_615.224	Public database	GCF_001538325.1	SAMEA2274011	PRJEB5065	NA	2007	United Kingdom	NA	Human, Homo sapiens	Clinical	5212253	24	217177	2448584	302	2732	11	578096	2	268956	5	176103	9	4784	1	1	1	1	1	5	Passed	Serratia_marcescens	1	Passed	1
EXT_SMA_615.225	Public database	GCF_001538345.1	SAMEA2273961	PRJEB5065	NA	2005	United Kingdom	NA	Human, Homo sapiens	Clinical	5275068	27	195373	1247403	327	4918	20	596535	3	340699	5	205368	9	4826	1	1	1	1	1	5	Passed	Serratia_marcescens	1	Passed	1
EXT_SMA_615.226	Public database	GCF_001538365.1	SAMEA2273960	PRJEB5065	NA	2005	United Kingdom	NA	Human, Homo sapiens	Clinical	5237665	22	238076	1846540	409	2864	13	1008784	2	432141	4	245699	7	4781	1	1	1	1	1	5	Passed	Serratia_marcescens	1	Passed	1
EXT_SMA_615.227	Public database	GCF_001538385.1	SAMEA2273908	PRJEB5065	NA	2002	United Kingdom	NA	Human, Homo sapiens	Clinical	5048609	16	315538	1576892	345	2131	9	978151	2	571004	4	261694	7	4636	1	1	1	1	1	5	Passed	Serratia_marcescens	1	Passed	1
EXT_SMA_615.228	Public database	GCF_001538405.1	SAMEA2274040	PRJEB5065	NA	2009	United Kingdom	NA	Human, Homo sapiens	Clinical	5007729	18	278207	2792821	417	4058	15	2792821	1	408489	3	202596	7	4563	1	1	1	0	1	4	Passed	Serratia_marcescens	1	Passed	1
EXT_SMA_615.229	Public database	GCF_001538425.1	SAMEA2273941	PRJEB5065	NA	2004	United Kingdom	NA	Human, Homo sapiens	Clinical	5009388	12	417449	2810725	1019	4890	19	2810725	1	563235	3	261705	5	4578	1	1	1	0	1	4	Passed	Serratia_marcescens	1	Passed	1
EXT_SMA_615.230	Public database	GCF_001538445.1	SAMEA2273921	PRJEB5065	NA	2003	United Kingdom	NA	Human, Homo sapiens	Clinical	5298511	27	196241	1848814	499	5072	21	973262	2	314724	4	119962	9	4833	1	1	1	1	1	5	Passed	Serratia_marcescens	1	Passed	1
EXT_SMA_615.231	Public database	GCF_001538465.1	SAMEA2274081	PRJEB5065	NA	2010	United Kingdom	NA	Human, Homo sapiens	Clinical	5167735	17	303984	2074740	303	5786	22	1155524	2	563365	3	202727	7	4782	1	1	1	1	1	5	Passed	Serratia_marcescens	1	Passed	1
EXT_SMA_615.232	Public database	GCF_001538485.1	SAMEA2274091	PRJEB5065	NA	2011	United Kingdom	NA	Human, Homo sapiens	Clinical	5221867	38	137418	991204	332	1561	6	454529	4	293243	7	117675	13	4831	1	1	1	1	1	5	Passed	Serratia_marcescens	1	Passed	4
EXT_SMA_615.233	Public database	GCF_001538505.1	SAMEA2274017	PRJEB5065	NA	2007	United Kingdom	NA	Human, Homo sapiens	Clinical	5003344	18	277964	1519636	345	2874	13	1289012	2	563298	4	205923	7	4582	1	1	1	0	1	4	Passed	Serratia_marcescens	1	Passed	1
EXT_SMA_615.234	Public database	GCF_001538525.1	SAMEA2273897	PRJEB5065	NA	2002	United Kingdom	NA	Human, Homo sapiens	Clinical	5106997	39	130949	589801	329	4508	19	365150	6	275744	9	121328	15	4651	1	1	1	1	1	5	Passed	Serratia_marcescens	1	Passed	1
EXT_SMA_615.235	Public database	GCF_001538545.1	SAMEA2274087	PRJEB5065	NA	2010	United Kingdom	NA	Human, Homo sapiens	Clinical	5168869	27	191440	1828612	414	2892	15	564883	3	560131	4	184436	8	4711	1	1	1	1	1	5	Passed	Serratia_marcescens	1	Passed	1
EXT_SMA_615.236	Public database	GCF_001538565.1	SAMEA2274076	PRJEB5065	NA	2010	United Kingdom	NA	Human, Homo sapiens	Clinical	5285069	33	160154	1497142	339	4581	18	457623	4	339859	6	119882	11	4852	1	1	1	1	1	5	Passed	Serratia_marcescens	1	Passed	1
EXT_SMA_615.237	Public database	GCF_001538585.1	SAMEA2274051	PRJEB5065	NA	2009	United Kingdom	NA	Human, Homo sapiens	Clinical	5388402	22	244927	1496677	1072	5512	22	561532	3	343877	5	240647	9	4955	1	1	1	1	1	5	Passed	Serratia_marcescens	1	Passed	1
EXT_SMA_615.238	Public database	GCF_001538605.1	SAMEA2273895	PRJEB5065	NA	2002	United Kingdom	NA	Human, Homo sapiens	Clinical	5219725	23	226945	1509601	305	2906	14	564505	3	281928	6	209550	10	4834	1	1	1	1	1	5	Passed	Serratia_marcescens	1	Passed	1
EXT_SMA_615.239	Public database	GCF_001538625.1	SAMEA2273909	PRJEB5065	NA	2002	United Kingdom	NA	Human, Homo sapiens	Clinical	5104262	15	340284	2819349	1052	4126	18	2819349	1	588725	3	240794	6	4691	1	1	1	1	1	5	Passed	Serratia_sp._LS-1	1	Passed	1
EXT_SMA_615.240	Public database	GCF_001538645.1	SAMEA2273980	PRJEB5065	NA	2006	United Kingdom	NA	Human, Homo sapiens	Clinical	5273455	26	202825	1844790	358	5210	23	1024484	2	341412	4	237492	8	4825	1	1	1	1	1	5	Passed	Serratia_marcescens	1	Passed	1
EXT_SMA_615.241	Public database	GCF_001538665.1	SAMEA2274047	PRJEB5065	NA	2009	United Kingdom	NA	Human, Homo sapiens	Clinical	5108928	30	170298	589948	626	3570	16	366654	6	265458	10	120080	15	4635	1	1	1	1	1	5	Passed	Serratia_marcescens	1	Passed	1
EXT_SMA_615.242	Public database	GCF_001538685.1	SAMEA2274039	PRJEB5065	NA	2008	United Kingdom	NA	Human, Homo sapiens	Clinical	5007299	17	294547	1237203	306	3312	13	598053	3	408985	5	203377	9	4566	1	1	1	0	1	4	Passed	Serratia_marcescens	1	Passed	1
EXT_SMA_615.243	Public database	GCF_001538705.1	SAMEA2274101	PRJEB5065	NA	2006	United Kingdom	NA	Human, Homo sapiens	Clinical	5369891	17	315876	2953715	358	4940	21	2953715	1	300691	3	216465	7	4920	1	1	1	1	1	5	Passed	Serratia_marcescens	1	Passed	1
EXT_SMA_615.244	Public database	GCF_001538725.1	SAMEA2273925	PRJEB5065	NA	2003	United Kingdom	NA	Human, Homo sapiens	Clinical	5011332	15	334089	1534899	1052	5004	19	1521706	2	563159	3	261749	6	4579	1	1	1	0	1	4	Passed	Serratia_marcescens	1	Passed	1
EXT_SMA_615.245	Public database	GCF_001538745.1	SAMEA2274006	PRJEB5065	NA	2007	United Kingdom	NA	Human, Homo sapiens	Clinical	5376142	22	244370	2510643	334	6143	25	699874	2	300632	4	248533	8	4929	1	1	0	1	1	4	Not_passed	NA	NA	Not_passed	NA
EXT_SMA_615.246	Public database	GCF_001538765.1	SAMEA2273899	PRJEB5065	NA	2002	United Kingdom	NA	Human, Homo sapiens	Clinical	5154320	16	322145	2422567	787	6268	27	578870	2	338398	4	240326	8	4738	1	1	0	1	1	4	Not_passed	NA	NA	Not_passed	NA
EXT_SMA_615.247	Public database	GCF_001538785.1	SAMEA2274095	PRJEB5065	NA	2011	United Kingdom	NA	Human, Homo sapiens	Clinical	5719427	146	39174.2	345805	316	4713	21	115101	17	61529	31	24266	61	5397	1	0	1	0	1	3	Not_passed	NA	NA	Not_passed	NA
EXT_SMA_615.248	Public database	GCF_001538805.1	SAMEA2273920	PRJEB5065	NA	2003	United Kingdom	NA	Human, Homo sapiens	Clinical	5327582	28	190271	1496661	343	7377	30	513018	3	432807	5	199081	9	4903	1	1	0	1	1	4	Not_passed	NA	NA	Not_passed	NA
EXT_SMA_615.249	Public database	GCF_001538825.1	SAMEA2273956	PRJEB5065	NA	2004	United Kingdom	NA	Human, Homo sapiens	Clinical	5142373	17	302493	2167279	426	3683	14	614977	2	291925	5	199971	9	4734	1	1	1	1	1	5	Passed	Serratia_marcescens	1	Passed	1
EXT_SMA_615.250	Public database	GCF_001538865.1	SAMEA2274065	PRJEB5065	NA	2010	United Kingdom	NA	Human, Homo sapiens	Clinical	5009919	17	294701	1519985	358	3975	16	1288851	2	563207	4	237110	7	4579	1	1	1	0	1	4	Passed	Serratia_marcescens	1	Passed	1
EXT_SMA_615.251	Public database	GCF_001538845.1	SAMEA2274068	PRJEB5065	NA	2010	United Kingdom	NA	Human, Homo sapiens	Clinical	5009659	18	278314	1237058	372	3234	15	959012	3	416294	4	203386	8	4573	1	1	1	0	1	4	Passed	Serratia_marcescens	1	Passed	1
EXT_SMA_615.252	Public database	GCF_001538885.1	SAMEA2274003	PRJEB5065	NA	2007	United Kingdom	NA	Human, Homo sapiens	Clinical	5313406	25	212536	1247936	358	2919	12	672935	3	341151	5	205357	9	4872	1	1	1	1	1	5	Passed	Serratia_marcescens	1	Passed	1
EXT_SMA_615.253	Public database	GCF_001538925.1	SAMEA2273974	PRJEB5065	NA	2005	United Kingdom	NA	Human, Homo sapiens	Clinical	5148857	31	166092	589759	626	1756	9	367134	6	234237	10	120015	15	4692	1	1	1	1	1	5	Passed	Serratia_marcescens	1	Passed	1
EXT_SMA_615.254	Public database	GCF_001538905.1	SAMEA2273887	PRJEB5065	NA	2001	United Kingdom	NA	Human, Homo sapiens	Clinical	5363388	30	178780	957099	470	3732	15	561369	4	357257	6	186796	10	4966	1	1	1	1	1	5	Passed	Serratia_marcescens	1	Passed	1
EXT_SMA_615.255	Public database	GCF_001538945.1	SAMEA2274005	PRJEB5065	NA	2007	United Kingdom	NA	Human, Homo sapiens	Clinical	5181682	18	287871	2465863	328	6449	25	662300	2	564618	3	231596	7	4781	1	1	0	1	1	4	Not_passed	NA	NA	Not_passed	NA
EXT_SMA_615.256	Public database	GCF_001538965.1	SAMEA2274010	PRJEB5065	NA	2007	United Kingdom	NA	Human, Homo sapiens	Clinical	5107414	18	283745	2189779	388	7502	26	949758	2	560921	3	201240	7	4638	1	1	0	1	1	4	Not_passed	NA	NA	Not_passed	NA
EXT_SMA_615.257	Public database	GCF_001538985.1	SAMEA2274105	PRJEB5065	NA	2006	United Kingdom	NA	Human, Homo sapiens	Clinical	5002818	16	312676	2802821	1019	6575	25	2802821	1	563309	3	202561	6	4565	1	1	0	0	1	3	Not_passed	NA	NA	Not_passed	NA
EXT_SMA_615.258	Public database	GCF_001539005.1	SAMEA2273946	PRJEB5065	NA	2004	United Kingdom	NA	Human, Homo sapiens	Clinical	5128342	31	165430	1174517	380	2312	9	787070	3	293252	5	119604	11	4716	1	1	1	1	1	5	Passed	Serratia_marcescens	1	Passed	4
EXT_SMA_615.259	Public database	GCF_001539025.1	SAMEA2273891	PRJEB5065	NA	2002	United Kingdom	NA	Human, Homo sapiens	Clinical	5369317	16	335582	2953774	358	4912	20	2953774	1	300677	3	213174	7	4914	1	1	1	1	1	5	Passed	Serratia_marcescens	1	Passed	1
EXT_SMA_615.260	Public database	GCF_001539045.1	SAMEA2274007	PRJEB5065	NA	2007	United Kingdom	NA	Human, Homo sapiens	Clinical	5567855	147	37876.6	261357	391	3198	21	79175	19	51560	36	21752	67	5258	1	0	1	0	1	3	Not_passed	NA	NA	Not_passed	NA
EXT_SMA_615.261	Public database	GCF_001539065.1	SAMEA2274060	PRJEB5065	NA	2010	United Kingdom	NA	Human, Homo sapiens	Clinical	5102104	14	364436	2884090	913	4147	19	2884090	1	415795	3	244195	6	4678	1	1	1	1	1	5	Passed	Serratia_marcescens	1	Passed	4
EXT_SMA_615.262	Public database	GCF_001539085.1	SAMEA2273977	PRJEB5065	NA	2005	United Kingdom	NA	Human, Homo sapiens	Clinical	5243350	22	238334	1849297	406	2586	10	1024532	2	340665	4	199394	8	4779	1	1	1	1	1	5	Passed	Serratia_marcescens	1	Passed	1
EXT_SMA_615.263	Public database	GCF_001539105.1	SAMEA2274085	PRJEB5065	NA	2010	United Kingdom	NA	Human, Homo sapiens	Clinical	5145069	31	165970	590231	316	3813	16	366643	6	279475	9	120036	15	4690	1	1	1	1	1	5	Passed	Serratia_marcescens	1	Passed	1
EXT_SMA_615.264	Public database	GCF_001539125.1	SAMEA2274082	PRJEB5065	NA	2010	United Kingdom	NA	Human, Homo sapiens	Clinical	5166751	14	369054	2967105	2362	7392	28	2967105	1	325921	3	204621	7	4770	1	1	0	1	1	4	Not_passed	NA	NA	Not_passed	NA
EXT_SMA_615.265	Public database	GCF_001539145.1	SAMEA2273981	PRJEB5065	NA	2006	United Kingdom	NA	Human, Homo sapiens	Clinical	5305921	29	182963	1849894	401	2497	10	511171	3	291586	6	186791	10	4892	1	1	1	1	1	5	Passed	Serratia_marcescens	1	Passed	1
EXT_SMA_615.266	Public database	GCF_001539185.1	SAMEA2274080	PRJEB5065	NA	2010	United Kingdom	NA	Human, Homo sapiens	Clinical	4976108	18	276450	1521225	303	4274	16	1253932	2	563102	4	202727	7	4539	0	1	1	0	1	3	Not_passed	NA	NA	Not_passed	NA
EXT_SMA_615.267	Public database	GCF_001539205.1	SAMEA2274034	PRJEB5065	NA	2008	United Kingdom	NA	Human, Homo sapiens	Clinical	5205491	19	273973	1323290	689	3741	15	563257	3	332077	5	203445	9	4830	1	1	1	1	1	5	Passed	Serratia_marcescens	1	Passed	1
EXT_SMA_615.268	Public database	GCF_001539225.1	SAMEA2274083	PRJEB5065	NA	2010	United Kingdom	NA	Human, Homo sapiens	Clinical	5156629	24	214860	1848796	358	3309	14	929603	2	432085	4	197765	8	4682	1	1	1	1	1	5	Passed	Serratia_marcescens	1	Passed	1
EXT_SMA_615.269	Public database	GCF_001539245.1	SAMEA2273993	PRJEB5065	NA	2006	United Kingdom	NA	Human, Homo sapiens	Clinical	5094654	16	318416	2379977	330	4748	18	614820	2	378085	4	243736	7	4683	1	1	1	1	1	5	Passed	Serratia_marcescens	1	Passed	1
EXT_SMA_615.270	Public database	GCF_001539265.1	SAMEA2273927	PRJEB5065	NA	2003	United Kingdom	NA	Human, Homo sapiens	Clinical	5097184	16	318574	1535772	1821	2610	11	574912	3	563453	4	202693	8	4689	1	1	1	1	1	5	Passed	Serratia_marcescens	1	Passed	1
EXT_SMA_615.271	Public database	GCF_001539285.1	SAMEA2274008	PRJEB5065	NA	2007	United Kingdom	NA	Human, Homo sapiens	Clinical	5108369	36	141899	589782	321	4564	19	328650	6	245957	10	120064	16	4643	1	1	1	1	1	5	Passed	Serratia_marcescens	1	Passed	1
EXT_SMA_615.272	Public database	GCF_001539305.1	SAMEA2274078	PRJEB5065	NA	2010	United Kingdom	NA	Human, Homo sapiens	Clinical	5127698	23	222943	1030625	516	2248	9	847614	3	285179	6	117676	11	4709	1	1	1	1	1	5	Passed	Serratia_marcescens	1	Passed	4
EXT_SMA_615.273	Public database	GCF_001539325.1	SAMEA2274028	PRJEB5065	NA	2008	United Kingdom	NA	Human, Homo sapiens	Clinical	5213093	14	372364	2500171	310	7349	29	564682	2	358425	4	283057	7	4805	1	1	0	1	1	4	Not_passed	NA	NA	Not_passed	NA
EXT_SMA_615.274	Public database	GCF_001539345.1	SAMEA2273957	PRJEB5065	NA	2004	United Kingdom	NA	Human, Homo sapiens	Clinical	5147945	32	160873	589784	485	4386	19	365730	6	279491	9	120027	15	4694	1	1	1	1	1	5	Passed	Serratia_marcescens	1	Passed	1
EXT_SMA_615.275	Public database	GCF_001539365.1	SAMEA2273923	PRJEB5065	NA	2003	United Kingdom	NA	Human, Homo sapiens	Clinical	5296864	29	182650	807446	347	3813	15	280758	6	228178	10	125320	16	4942	1	1	1	1	1	5	Passed	Serratia_marcescens	1	Passed	1
EXT_SMA_615.276	Public database	GCF_001539385.1	SAMEA2273985	PRJEB5065	NA	2006	United Kingdom	NA	Human, Homo sapiens	Clinical	5155192	16	322200	1865465	358	3416	16	580818	3	566809	4	228891	8	4732	1	1	1	1	1	5	Passed	Serratia_marcescens	1	Passed	1
EXT_SMA_615.277	Public database	GCF_001539405.1	SAMEA2274009	PRJEB5065	NA	2007	United Kingdom	NA	Human, Homo sapiens	Clinical	5243580	26	201676	2821462	403	3575	15	2821462	1	340691	3	199394	7	4806	1	1	1	1	1	5	Passed	Serratia_marcescens	1	Passed	1
EXT_SMA_615.278	Public database	GCF_001539425.1	SAMEA2273950	PRJEB5065	NA	2004	United Kingdom	NA	Human, Homo sapiens	Clinical	5117800	14	365557	2717917	765	4423	17	2717917	1	577877	3	244820	5	4707	1	1	1	1	1	5	Passed	Serratia_marcescens	1	Passed	1
EXT_SMA_615.279	Public database	GCF_001539445.1	SAMEA2274037	PRJEB5065	NA	2008	United Kingdom	NA	Human, Homo sapiens	Clinical	5162571	16	322661	1776441	416	3684	14	1169760	2	690299	3	247308	6	4761	1	1	1	1	1	5	Passed	Serratia_marcescens	1	Passed	2
EXT_SMA_615.280	Public database	GCF_001539465.1	SAMEA2274072	PRJEB5065	NA	2010	United Kingdom	NA	Human, Homo sapiens	Clinical	5211265	37	140845	887901	363	4681	19	396658	5	276067	8	99805	14	4759	1	1	1	1	1	5	Passed	Serratia_marcescens	1	Passed	1
EXT_SMA_615.281	Public database	GCF_001539485.1	SAMEA2274079	PRJEB5065	NA	2010	United Kingdom	NA	Human, Homo sapiens	Clinical	5213647	17	306685	2046383	305	2556	10	564478	2	325116	5	262349	9	4819	1	1	1	1	1	5	Passed	Serratia_marcescens	1	Passed	1
EXT_SMA_615.282	Public database	GCF_001539505.1	SAMEA2273904	PRJEB5065	NA	2002	United Kingdom	NA	Human, Homo sapiens	Clinical	5217336	18	289852	1500296	332	4857	18	1485393	2	326850	4	240167	7	4826	1	1	1	1	1	5	Passed	Serratia_marcescens	1	Passed	1
EXT_SMA_615.283	Public database	GCF_001539525.1	SAMEA2274097	PRJEB5065	NA	2009	United Kingdom	NA	Human, Homo sapiens	Clinical	5201064	26	200041	1849075	408	3695	16	972924	2	340591	4	199397	8	4739	1	1	1	1	1	5	Passed	Serratia_marcescens	1	Passed	1
EXT_SMA_615.284	Public database	GCF_001539545.1	SAMEA2274025	PRJEB5065	NA	2008	United Kingdom	NA	Human, Homo sapiens	Clinical	5358144	32	167442	2035867	446	3138	13	603416	3	357212	5	179193	9	4961	1	1	1	1	1	5	Passed	Serratia_marcescens	1	Passed	1
EXT_SMA_615.285	Public database	GCF_001539565.1	SAMEA2273966	PRJEB5065	NA	2005	United Kingdom	NA	Human, Homo sapiens	Clinical	5201132	25	208045	1849144	313	2088	12	561199	3	341098	5	205279	9	4736	1	1	1	1	1	5	Passed	Serratia_marcescens	1	Passed	1
EXT_SMA_615.286	Public database	GCF_001539585.1	SAMEA2273936	PRJEB5065	NA	2004	United Kingdom	NA	Human, Homo sapiens	Clinical	5367873	21	255613	1919734	331	2810	12	1029833	2	300669	4	251231	8	4924	1	1	1	1	1	5	Passed	Serratia_marcescens	1	Passed	1
EXT_SMA_615.287	Public database	GCF_001539605.1	SAMEA2274056	PRJEB5065	NA	2009	United Kingdom	NA	Human, Homo sapiens	Clinical	5181773	14	370127	2837407	783	4374	19	2837407	1	614625	3	243577	5	4799	1	1	1	1	1	5	Passed	Serratia_marcescens	1	Passed	1
EXT_SMA_615.288	Public database	GCF_001539625.1	SAMEA2274015	PRJEB5065	NA	2007	United Kingdom	NA	Human, Homo sapiens	Clinical	5331637	29	183850	1231097	345	3993	15	453569	4	284750	7	119799	12	4984	1	1	1	1	1	5	Passed	Serratia_marcescens	1	Passed	1
EXT_SMA_615.289	Public database	GCF_001539645.1	SAMEA2273911	PRJEB5065	NA	2003	United Kingdom	NA	Human, Homo sapiens	Clinical	5010746	18	278375	1237118	330	2424	9	600538	3	442604	5	228950	8	4567	1	1	1	0	1	4	Passed	Serratia_marcescens	1	Passed	1
EXT_SMA_615.290	Public database	GCF_001539665.1	SAMEA2274026	PRJEB5065	NA	2008	United Kingdom	NA	Human, Homo sapiens	Clinical	5009046	16	313065	2809283	685	6967	27	2809283	1	563129	3	202563	6	4584	1	1	0	0	1	3	Not_passed	NA	NA	Not_passed	NA
EXT_SMA_615.291	Public database	GCF_001539685.1	SAMEA2274055	PRJEB5065	NA	2009	United Kingdom	NA	Human, Homo sapiens	Clinical	5172212	23	224879	1851572	343	4660	21	970815	2	343974	4	237718	8	4706	1	1	1	1	1	5	Passed	Serratia_marcescens	1	Passed	1
EXT_SMA_615.292	Public database	GCF_001539705.1	SAMEA2273916	PRJEB5065	NA	2003	United Kingdom	NA	Human, Homo sapiens	Clinical	5201209	24	216717	1849375	358	4289	16	973182	2	428907	4	240961	7	4736	1	1	1	1	1	5	Passed	Serratia_marcescens	1	Passed	1
EXT_SMA_615.293	Public database	GCF_001539725.1	SAMEA2273912	PRJEB5065	NA	2003	United Kingdom	NA	Human, Homo sapiens	Clinical	5184848	18	288047	2917406	539	5213	21	2917406	1	304436	3	231617	7	4784	1	1	1	1	1	5	Passed	Serratia_marcescens	1	Passed	1
EXT_SMA_615.294	Public database	GCF_001539745.1	SAMEA2273962	PRJEB5065	NA	2005	United Kingdom	NA	Human, Homo sapiens	Clinical	5009694	18	278316	1521560	303	4430	18	1287663	2	563246	4	203511	7	4583	1	1	1	0	1	4	Passed	Serratia_marcescens	1	Passed	1
EXT_SMA_615.295	Public database	GCF_001539765.1	SAMEA2273931	PRJEB5065	NA	2003	United Kingdom	NA	Human, Homo sapiens	Clinical	5106299	14	364736	3115167	303	5190	20	3115167	1	615115	2	243709	5	4690	1	1	1	1	1	5	Passed	Serratia_sp._LS-1	1	Passed	1
EXT_SMA_615.296	Public database	GCF_001539785.1	SAMEA2273900	PRJEB5065	NA	2002	United Kingdom	NA	Human, Homo sapiens	Clinical	5135193	15	342346	2737774	466	3020	14	2737774	1	577938	3	230983	6	4704	1	1	1	1	1	5	Passed	Serratia_marcescens	1	Passed	1
EXT_SMA_615.297	Public database	GCF_001539805.1	SAMEA2273907	PRJEB5065	NA	2002	United Kingdom	NA	Human, Homo sapiens	Clinical	5052392	13	388646	2151853	2924	5089	22	702445	2	566809	4	234820	7	4640	1	1	1	1	1	5	Passed	Serratia_marcescens	1	Passed	1
EXT_SMA_615.298	Public database	GCF_001539825.1	SAMEA2274050	PRJEB5065	NA	2009	United Kingdom	NA	Human, Homo sapiens	Clinical	5227168	29	180247	947089	395	2495	11	454532	4	318880	6	128576	12	4837	1	1	1	1	1	5	Passed	Serratia_marcescens	1	Passed	4
EXT_SMA_615.299	Public database	GCF_001539845.1	SAMEA2273940	PRJEB5065	NA	2004	United Kingdom	NA	Human, Homo sapiens	Clinical	5247390	30	174913	1849177	481	3335	14	603766	3	314211	5	187541	9	4812	1	1	1	1	1	5	Passed	Serratia_marcescens	1	Passed	1
EXT_SMA_615.300	Public database	GCF_001539865.1	SAMEA2273976	PRJEB5065	NA	2005	United Kingdom	NA	Human, Homo sapiens	Clinical	5367426	26	206439	1559100	401	4967	20	432086	4	340655	6	225713	10	4955	1	1	1	1	1	5	Passed	Serratia_marcescens	1	Passed	1
EXT_SMA_615.301	Public database	GCF_001539885.1	SAMEA2273938	PRJEB5065	NA	2004	United Kingdom	NA	Human, Homo sapiens	Clinical	5202905	21	247757	1849306	405	4736	21	1024726	2	340669	4	245873	8	4740	1	1	1	1	1	5	Passed	Serratia_marcescens	1	Passed	1
EXT_SMA_615.302	Public database	GCF_001539905.1	SAMEA2274033	PRJEB5065	NA	2008	United Kingdom	NA	Human, Homo sapiens	Clinical	5074509	16	317157	2769019	757	3498	14	2769019	1	349574	3	171220	7	4656	1	1	1	1	1	5	Passed	Serratia_marcescens	1	Passed	1
EXT_SMA_615.303	Public database	GCF_001539925.1	SAMEA2273948	PRJEB5065	NA	2004	United Kingdom	NA	Human, Homo sapiens	Clinical	5035556	19	265029	1554151	354	3821	15	1248599	2	356831	4	229256	8	4623	1	1	1	1	1	5	Passed	Serratia_marcescens	1	Passed	1
EXT_SMA_615.304	Public database	GCF_001539945.1	SAMEA2274035	PRJEB5065	NA	2008	United Kingdom	NA	Human, Homo sapiens	Clinical	5126370	24	213599	1288707	345	3652	16	563338	3	251161	6	200164	10	4729	1	1	1	1	1	5	Passed	Serratia_marcescens	1	Passed	1
EXT_SMA_615.305	Public database	GCF_001539965.1	SAMEA2273902	PRJEB5065	NA	2002	United Kingdom	NA	Human, Homo sapiens	Clinical	5134886	15	342326	2413613	383	2706	13	848768	2	323905	4	241107	7	4707	1	1	1	1	1	5	Passed	Serratia_marcescens	1	Passed	1
EXT_SMA_615.306	Public database	GCF_001539985.1	SAMEA2274102	PRJEB5065	NA	2006	United Kingdom	NA	Human, Homo sapiens	Clinical	5010780	16	313174	1301391	317	3294	13	551545	3	409526	5	190270	8	4622	1	1	1	1	1	5	Passed	Serratia_marcescens	1	Passed	5
EXT_SMA_615.307	Public database	GCF_001540005.1	SAMEA2274030	PRJEB5065	NA	2008	United Kingdom	NA	Human, Homo sapiens	Clinical	5110732	14	365052	1993790	1842	6025	24	1119815	2	572128	3	272428	7	4642	1	1	0	1	1	4	Not_passed	NA	NA	Not_passed	NA
EXT_SMA_615.308	Public database	GCF_001540025.1	SAMEA2274012	PRJEB5065	NA	2007	United Kingdom	NA	Human, Homo sapiens	Clinical	5173423	30	172447	945575	377	1346	7	513406	4	293249	7	118169	12	4768	1	1	1	1	1	5	Passed	Serratia_marcescens	1	Passed	4
EXT_SMA_615.309	Public database	GCF_001540045.1	SAMEA2274053	PRJEB5065	NA	2009	United Kingdom	NA	Human, Homo sapiens	Clinical	5170866	20	258543	3063889	494	3521	14	3063889	1	561407	2	259854	6	4699	1	1	1	1	1	5	Passed	Serratia_marcescens	1	Passed	1
EXT_SMA_615.310	Public database	GCF_001540065.1	SAMEA2274062	PRJEB5065	NA	2010	United Kingdom	NA	Human, Homo sapiens	Clinical	5279311	20	263966	1496334	386	4085	17	563730	3	394921	6	246149	9	4842	1	1	1	1	1	5	Passed	Serratia_marcescens	1	Passed	1
EXT_SMA_615.311	Public database	GCF_001540085.1	SAMEA2273997	PRJEB5065	NA	2006	United Kingdom	NA	Human, Homo sapiens	Clinical	5183630	12	431969	2447376	308	3223	13	615115	2	388182	4	269297	7	4754	1	1	1	1	1	5	Passed	Serratia_marcescens	1	Passed	1
EXT_SMA_615.312	Public database	GCF_001540105.1	SAMEA2273975	PRJEB5065	NA	2005	United Kingdom	NA	Human, Homo sapiens	Clinical	5368892	23	233430	1496297	358	7844	29	1368188	2	432595	4	236871	8	4957	1	1	0	1	1	4	Not_passed	NA	NA	Not_passed	NA
EXT_SMA_615.313	Public database	GCF_001540125.1	SAMEA2274106	PRJEB5065	NA	2007	United Kingdom	NA	Human, Homo sapiens	Clinical	5160044	21	245716	1530588	303	4201	17	1350740	2	504737	4	202689	7	4768	1	1	1	1	1	5	Passed	Serratia_marcescens	1	Passed	1
EXT_SMA_615.314	Public database	GCF_001540145.1	SAMEA2274004	PRJEB5065	NA	2007	United Kingdom	NA	Human, Homo sapiens	Clinical	5216158	19	274535	2916912	415	5460	21	2916912	1	355104	3	232135	7	4821	1	1	1	1	1	5	Passed	Serratia_marcescens	1	Passed	1
EXT_SMA_615.315	Public database	GCF_001540165.1	SAMEA2274069	PRJEB5065	NA	2010	United Kingdom	NA	Human, Homo sapiens	Clinical	5069210	20	253460	1410768	341	3443	13	1206616	2	415013	4	259510	7	4651	1	1	1	1	1	5	Passed	Serratia_marcescens	1	Passed	1
EXT_SMA_615.316	Public database	GCF_001540185.1	SAMEA2273905	PRJEB5065	NA	2002	United Kingdom	NA	Human, Homo sapiens	Clinical	5144480	21	244975	1849649	341	5486	20	1021018	2	413236	4	171242	8	4740	1	1	1	1	1	5	Passed	Serratia_marcescens	1	Passed	1
EXT_SMA_615.317	Public database	GCF_001540205.1	SAMEA2273915	PRJEB5065	NA	2003	United Kingdom	NA	Human, Homo sapiens	Clinical	5130604	27	190022	1837809	332	3618	14	1030533	2	385964	4	117663	9	4710	1	1	1	1	1	5	Passed	Serratia_marcescens	1	Passed	4
EXT_SMA_615.318	Public database	GCF_001540225.1	SAMEA2274100	PRJEB5065	NA	2006	United Kingdom	NA	Human, Homo sapiens	Clinical	5053684	17	297276	1558071	372	4601	19	1237961	2	411870	4	234184	8	4620	1	1	1	1	1	5	Passed	Serratia_marcescens	1	Passed	1
EXT_SMA_615.319	Public database	GCF_001540245.1	SAMEA2273990	PRJEB5065	NA	2006	United Kingdom	NA	Human, Homo sapiens	Clinical	5041276	17	296546	1509428	345	5971	22	1331901	2	563251	4	237645	6	4626	1	1	0	1	1	4	Not_passed	NA	NA	Not_passed	NA
EXT_SMA_615.320	Public database	GCF_001540285.1	SAMEA2273989	PRJEB5065	NA	2006	United Kingdom	NA	Human, Homo sapiens	Clinical	5255486	23	228499	1849113	358	2938	12	1060361	2	340662	4	233528	8	4806	1	1	1	1	1	5	Passed	Serratia_marcescens	1	Passed	1
EXT_SMA_615.321	Public database	GCF_001540325.1	SAMEA2273964	PRJEB5065	NA	2005	United Kingdom	NA	Human, Homo sapiens	Clinical	5010259	19	263698	1237210	358	4938	18	598224	3	411549	5	228962	9	4569	1	1	1	0	1	4	Passed	Serratia_marcescens	1	Passed	1
EXT_SMA_615.322	Public database	GCF_001540305.1	SAMEA2273963	PRJEB5065	NA	2005	United Kingdom	NA	Human, Homo sapiens	Clinical	5185067	16	324067	2917499	305	5752	24	2917499	1	323558	3	281921	6	4781	1	1	1	1	1	5	Passed	Serratia_marcescens	1	Passed	1
EXT_SMA_615.323	Public database	GCF_001540265.1	SAMEA2273922	PRJEB5065	NA	2003	United Kingdom	NA	Human, Homo sapiens	Clinical	5297364	28	189192	807562	305	3925	16	280771	6	230914	10	125315	16	4935	1	1	1	1	1	5	Passed	Serratia_marcescens	1	Passed	1
EXT_SMA_615.324	Public database	GCF_001540345.1	SAMEA2274042	PRJEB5065	NA	2009	United Kingdom	NA	Human, Homo sapiens	Clinical	5224446	21	248783	2499228	347	4111	15	564544	2	356702	4	231467	8	4838	1	1	1	1	1	5	Passed	Serratia_marcescens	1	Passed	1
EXT_SMA_615.325	Public database	GCF_001540365.1	SAMEA2273935	PRJEB5065	NA	2003	United Kingdom	NA	Human, Homo sapiens	Clinical	5366576	29	185054	1496468	338	5024	18	561257	3	394861	6	124742	10	4959	1	1	1	1	1	5	Passed	Serratia_marcescens	1	Passed	1
EXT_SMA_615.326	Public database	GCF_001540385.1	SAMEA2273953	PRJEB5065	NA	2004	United Kingdom	NA	Human, Homo sapiens	Clinical	5125407	15	341694	1622207	330	2935	13	1166444	2	570826	4	258318	7	4714	1	1	1	1	1	5	Passed	Serratia_marcescens	1	Passed	1
EXT_SMA_615.327	Public database	GCF_001540405.1	SAMEA2274020	PRJEB5065	NA	2007	United Kingdom	NA	Human, Homo sapiens	Clinical	5128831	13	394525	1324198	630	5452	21	563474	3	524373	4	261853	7	4727	1	1	1	1	1	5	Passed	Serratia_marcescens	1	Passed	1
EXT_SMA_615.328	Public database	GCF_001540425.1	SAMEA2273928	PRJEB5065	NA	2003	United Kingdom	NA	Human, Homo sapiens	Clinical	5056099	16	316006	2821027	303	6896	26	2821027	1	598773	3	244971	5	4634	1	1	0	1	1	4	Not_passed	NA	NA	Not_passed	NA
EXT_SMA_615.329	Public database	GCF_001540465.1	SAMEA2273987	PRJEB5065	NA	2006	United Kingdom	NA	Human, Homo sapiens	Clinical	5226459	30	174215	1031594	511	1518	6	786895	3	254077	6	128661	12	4834	1	1	1	1	1	5	Passed	Serratia_marcescens	1	Passed	4
EXT_SMA_615.330	Public database	GCF_001540445.1	SAMEA2274048	PRJEB5065	NA	2009	United Kingdom	NA	Human, Homo sapiens	Clinical	5077377	17	298669	1960360	1773	5202	18	1116836	2	572277	3	214056	7	4610	1	1	1	1	1	5	Passed	Serratia_marcescens	1	Passed	1
EXT_SMA_615.331	Public database	GCF_001540485.1	SAMEA2273991	PRJEB5065	NA	2006	United Kingdom	NA	Human, Homo sapiens	Clinical	5004026	15	333602	1519913	303	2869	13	1289039	2	563218	4	261796	6	4578	1	1	1	0	1	4	Passed	Serratia_marcescens	1	Passed	1
EXT_SMA_615.332	Public database	GCF_001540525.1	SAMEA2273943	PRJEB5065	NA	2004	United Kingdom	NA	Human, Homo sapiens	Clinical	5322428	29	183532	1496683	358	4054	17	561593	3	314264	5	156521	10	4887	1	1	1	1	1	5	Passed	Serratia_marcescens	1	Passed	1
EXT_SMA_615.333	Public database	GCF_001540565.1	SAMEA2274074	PRJEB5065	NA	2010	United Kingdom	NA	Human, Homo sapiens	Clinical	5052803	16	315800	1564861	1089	4204	16	1288489	2	563278	4	202572	7	4643	1	1	1	1	1	5	Passed	Serratia_marcescens	1	Passed	1
EXT_SMA_615.334	Public database	GCF_001540545.1	SAMEA2274041	PRJEB5065	NA	2009	United Kingdom	NA	Human, Homo sapiens	Clinical	5216166	16	326010	2732258	375	5607	23	2732258	1	418020	3	264309	7	4817	1	1	1	1	1	5	Passed	Serratia_marcescens	1	Passed	1
EXT_SMA_615.335	Public database	GCF_001540505.1	SAMEA2274054	PRJEB5065	NA	2009	United Kingdom	NA	Human, Homo sapiens	Clinical	5172046	25	206882	1848851	528	1557	7	1024724	2	340675	4	205264	8	4697	1	1	1	1	1	5	Passed	Serratia_marcescens	1	Passed	1
EXT_SMA_615.336	Public database	GCF_001540585.1	SAMEA2274063	PRJEB5065	NA	2010	United Kingdom	NA	Human, Homo sapiens	Clinical	5236804	21	249372	2857831	479	3292	14	2857831	1	344147	3	199769	7	4781	1	1	1	1	1	5	Passed	Serratia_marcescens	1	Passed	1
EXT_SMA_615.337	Public database	GCF_001540605.1	SAMEA2273952	PRJEB5065	NA	2004	United Kingdom	NA	Human, Homo sapiens	Clinical	5125716	18	284762	1283311	796	3657	14	570728	3	324236	5	236078	9	4707	1	1	1	1	1	5	Passed	Serratia_marcescens	1	Passed	1
EXT_SMA_615.338	Public database	GCF_001540665.1	SAMEA2274088	PRJEB5065	NA	2010	United Kingdom	NA	Human, Homo sapiens	Clinical	5297200	26	203738	1849206	405	4606	20	551013	3	339581	5	233523	9	4861	1	1	1	1	1	5	Passed	Serratia_marcescens	1	Passed	1
EXT_SMA_615.339	Public database	GCF_001540705.1	SAMEA2274045	PRJEB5065	NA	2009	United Kingdom	NA	Human, Homo sapiens	Clinical	5244141	20	262207	2473809	358	4209	16	586464	2	326620	4	230036	8	4826	1	1	1	1	1	5	Passed	Serratia_marcescens	1	Passed	1
EXT_SMA_615.340	Public database	GCF_001540625.1	SAMEA2273958	PRJEB5065	NA	2004	United Kingdom	NA	Human, Homo sapiens	Clinical	5205083	23	226308	1890463	475	5038	19	981289	2	340678	4	233523	8	4727	1	1	1	1	1	5	Passed	Serratia_marcescens	1	Passed	1
EXT_SMA_615.341	Public database	GCF_001540725.1	SAMEA2273917	PRJEB5065	NA	2003	United Kingdom	NA	Human, Homo sapiens	Clinical	5134916	15	342328	2737528	346	3866	16	2737528	1	1172331	2	232859	5	4708	1	1	1	1	1	5	Passed	Serratia_sp._LS-1	1	Passed	1
EXT_SMA_615.342	Public database	GCF_001540645.1	SAMEA2274089	PRJEB5065	NA	2010	United Kingdom	NA	Human, Homo sapiens	Clinical	5296616	24	220692	1849320	358	4899	21	585405	3	561440	4	200134	8	4856	1	1	1	1	1	5	Passed	Serratia_marcescens	1	Passed	1
EXT_SMA_615.343	Public database	GCF_001540685.1	SAMEA2273972	PRJEB5065	NA	2005	United Kingdom	NA	Human, Homo sapiens	Clinical	5239431	13	403033	1551228	3292	3805	15	1322448	2	566370	4	248568	7	4860	1	1	1	1	1	5	Passed	Serratia_marcescens	1	Passed	1
EXT_SMA_615.344	Public database	GCF_001540765.1	SAMEA2273965	PRJEB5065	NA	2005	United Kingdom	NA	Human, Homo sapiens	Clinical	5010857	19	263729	1557397	330	3816	15	1140319	2	415253	4	229723	8	4570	1	1	1	0	1	4	Passed	Serratia_marcescens	1	Passed	1
EXT_SMA_615.345	Public database	GCF_001540745.1	SAMEA2273969	PRJEB5065	NA	2005	United Kingdom	NA	Human, Homo sapiens	Clinical	5109299	28	182475	590020	363	5149	22	398391	6	302698	9	176013	13	4635	1	1	1	1	1	5	Passed	Serratia_marcescens	1	Passed	1
EXT_SMA_615.346	Public database	GCF_001540805.1	SAMEA2273910	PRJEB5065	NA	2003	United Kingdom	NA	Human, Homo sapiens	Clinical	5010769	16	313173	1240766	851	3004	12	598122	3	415050	5	246673	8	4569	1	1	1	0	1	4	Passed	Serratia_marcescens	1	Passed	1
EXT_SMA_615.347	Public database	GCF_001540825.1	SAMEA2274029	PRJEB5065	NA	2008	United Kingdom	NA	Human, Homo sapiens	Clinical	5402740	28	192955	1476769	358	3211	12	586716	3	267296	7	195654	11	4962	1	1	1	1	1	5	Passed	Serratia_marcescens	1	Passed	1
EXT_SMA_615.348	Public database	GCF_001540785.1	SAMEA2274059	PRJEB5065	NA	2009	United Kingdom	NA	Human, Homo sapiens	Clinical	5233761	24	218073	2146748	332	8050	30	612438	2	319580	5	126510	10	4841	1	1	0	1	1	4	Not_passed	NA	NA	Not_passed	NA
EXT_SMA_615.349	Public database	GCA_001564475.1	SAMEA2274057	PRJEB5065	NA	2009	United Kingdom	NA	Human, Homo sapiens	Clinical	5253767	19	276514	1386038	358	3104	12	1254018	2	571582	4	202463	8	4862	1	1	1	1	1	5	Passed	Serratia_marcescens	1	Passed	1
EXT_SMA_615.350	Public database	GCA_001566695.1	SAMN04029106	PRJNA294719	2014-10-16	2014	Brazil	NA	Human, Homo sapiens	Clinical	5378959	208	25860.4	253613	501	0	0	88977	18	56494	33	21536	64	5897	1	0	1	0	1	3	Not_passed	NA	NA	Not_passed	NA
EXT_SMA_615.357	Public database	GCF_001594385.1	SAMN04370967	PRJNA307050	2014-10-30	2014	USA	NA	Human, Homo sapiens	Clinical	5115171	20	255759	1044760	2381	0	0	457113	4	352294	7	139699	11	4671	1	1	1	1	1	5	Passed	Serratia_marcescens	1	Passed	4
EXT_SMA_615.358	Public database	GCF_001557575.1	SAMN04286789	PRJNA303138	2008-05-01	2008	China	NA	NA	Environment	5604115	11	509465	5290667	501	2975	22	5290667	1	5290667	1	5290667	1	5206	1	1	1	0	1	4	Passed	Klebsiella_pneumoniae	2	Not_passed	NA
EXT_SMA_615.363	Public database	GCF_001643155.1	SAMN04494514	PRJNA312127	2013-09-27	2013	USA	NA	Opossum, Didelphis virginiana	Animal	5304245	39	136006	1577968	231	0	0	551731	3	298859	6	109778	12	4955	1	1	1	1	1	5	Passed	Serratia_marcescens	1	Passed	4
EXT_SMA_615.364	Public database	GCA_001672055.1	SAMN04621337	PRJNA317568	2015-12-30	2015	India	NA	Human, Homo sapiens	Clinical	5125866	1	5125866	5125866	5125866	0	0	5125866	1	5125866	1	5125866	1	4915	1	1	1	1	1	5	Passed	Serratia_marcescens	1	Passed	5
EXT_SMA_615.43	Public database	GCA_000805875.1	SAMN03267740	PRJNA270627	NA	2003	Argentina	NA	Human, Homo sapiens	Clinical	4882257	19	256961	2659431	264	33	9	2659431	1	283958	3	193962	7	4442	0	1	1	0	1	3	Not_passed	NA	NA	Not_passed	NA
EXT_SMA_615.432	Public database	GCF_001889685.1	SAMN04226222	PRJNA300566	2014-12-20	2014	USA	NA	Honey bee, Apis mellifera	Animal	5112623	206	24818.6	242094	227	0	0	105742	18	58809	30	21939	58	5049	1	0	1	1	1	4	Passed	Serratia_marcescens	1	Passed	3
EXT_SMA_615.433	Public database	GCF_001902635.1	SAMN05771569	PRJNA343001	NA	2016	Venezuela	NA	NA	Environment	5258534	65	80900.5	418649	1084	0	0	197047	10	125758	17	42646	31	4770	1	1	1	1	1	5	Passed	Serratia_marcescens	3	Not_passed	NA
EXT_SMA_615.435	Public database	GCA_001914155.1	SAMN05509322	PRJNA327106	NA	2013	USA	NA	Human, Homo sapiens	Clinical	5056121	28	180576	799714	1078	0	0	377237	5	293701	8	196060	12	4631	1	1	1	1	1	5	Passed	NA	1	Passed	1
EXT_SMA_615.439	Public database	GCF_001932655.1	SAMN03262644	PRJNA270035	2013-02-28	2013	China	NA	Anopheles stephensi	Animal	5506053	1	5506053	5506053	5506053	2118	22	5506053	1	5506053	1	5506053	1	5141	1	1	1	0	1	4	Passed	Serratia_marcescens	1	Passed	4
EXT_SMA_615.445	Public database	GCF_001975745.1	SAMN05509266	PRJNA336342	2016-03-01	2016	USA	NA	Golden arrow poison frog, Atelopus zeteki	Animal	5226459	29	180223	1540292	255	0	0	618117	3	315683	5	219239	8	4843	1	1	1	1	1	5	Passed	Serratia_marcescens	1	Passed	5
EXT_SMA_615.446	Public database	GCA_002007925.1	SAMN06297994	PRJNA371353	NA	2010	Brazil	NA	Agave sisalana	Environment	5214984	1	5214984	5214984	5214984	0	0	5214984	1	5214984	1	5214984	1	5166	1	1	1	0	1	4	Passed	Serratia_marcescens	1	Passed	4
EXT_SMA_615.473	Public database	GCA_002029205.1	SAMN06328786	PRJNA374552	2016-02-01	2016	United Kingdom	NA	NA	Environment	5308004	17	312236	876959	5573	0	0	498095	4	429334	7	233757	10	5003	1	1	1	1	1	5	Passed	NA	1	Passed	5
EXT_SMA_615.474	Public database	GCA_002029225.1	SAMN06328413	PRJNA374552	2016-02-01	2016	United Kingdom	NA	NA	Environment	5157134	14	368367	1528059	37057	0	0	552867	3	349156	5	233700	9	4801	1	1	1	1	1	5	Passed	NA	1	Passed	5
EXT_SMA_615.475	Public database	GCA_002094145.1	SAMN06214044	PRJNA360658	2014-10-15	2014	China	NA	NA	Environment	5336136	48	111170	661812	522	0	0	335101	6	232555	9	59757	18	4968	1	1	1	1	1	5	Passed	Serratia_marcescens	1	Passed	5
EXT_SMA_615.476	Public database	GCA_002104095.1	SAMN06685770	PRJNA381643	NA	2014	USA	NA	Human, Homo sapiens	Clinical	5107962	27	189184	1179607	511	8	8	761525	3	336712	5	121103	10	4681	1	1	1	1	1	5	Passed	Serratia_marcescens	1	Passed	1
EXT_SMA_615.477	Public database	GCA_002104105.1	SAMN06685768	PRJNA381643	NA	2014	USA	NA	Human, Homo sapiens	Clinical	5107216	27	189156	1215751	508	4	4	565574	3	339458	5	121258	10	4680	1	1	1	1	1	5	Passed	Serratia_marcescens	1	Passed	1
EXT_SMA_615.478	Public database	GCA_002104115.1	SAMN06685769	PRJNA381643	NA	2014	USA	NA	Human, Homo sapiens	Clinical	5106243	17	300367	3111993	534	7	7	3111993	1	597017	2	229563	5	4680	1	1	1	1	1	5	Passed	Serratia_marcescens	1	Passed	1
EXT_SMA_615.479	Public database	GCA_002108655.1	SAMN06209160	PRJNA360331	2016-07-01	2016	China	NA	NA	Environment	5269460	18	292748	1209969	523	0	0	652363	4	640763	5	306566	7	4930	1	1	1	1	1	5	Passed	Serratia_sp._LS-1	1	Passed	5
EXT_SMA_615.480	Public database	GCA_002118055.1	SAMN06768592	PRJNA383647	2016-07-08	2016	South Africa	NA	Human, Homo sapiens	Clinical	5718350	224	25528.3	233443	528	1633	30	62350	28	42173	51	17578	93	5360	1	0	1	0	0	2	Not_passed	NA	NA	Not_passed	NA
EXT_SMA_615.481	Public database	GCA_002152845.1	SAMN04521886	PRJNA271899	NA	2015	USA	NA	Human, Homo sapiens	Clinical	5148682	3	1.71623e+06	5125824	10807	31517	34	5125824	1	5125824	1	5125824	1	4679	1	1	0	1	1	4	Not_passed	NA	NA	Not_passed	NA
EXT_SMA_615.482	Public database	GCA_002153355.1	SAMN04521887	PRJNA271899	NA	2015	USA	NA	Human, Homo sapiens	Clinical	5311324	6	885221	5282921	1465	80310	57	5282921	1	5282921	1	5282921	1	4828	1	1	0	1	1	4	Not_passed	NA	NA	Not_passed	NA
EXT_SMA_615.487	Public database	GCA_002205475.1	SAMN07187733	PRJNA388843	2015-01-10	2015	India	NA	NA	Environment	5241555	1	5241555	5241555	5241555	312572	206	5241555	1	5241555	1	5241555	1	4556	1	1	0	0	1	3	Not_passed	NA	NA	Not_passed	NA
EXT_SMA_615.510	Public database	GCA_002250685.1	SAMN07414881	PRJNA395801	2017-01-21	2017	Austria	NA	Human, Homo sapiens	Clinical	5687772	272	20910.9	387184	207	0	0	120371	14	72480	26	29513	49	5422	1	0	1	0	1	3	Not_passed	NA	NA	Not_passed	NA
EXT_SMA_615.511	Public database	GCA_002264105.1	SAMN07345017	PRJNA393804	2014-05-07	2014	China	NA	Human, Homo sapiens	Clinical	5499067	55	99983	1017316	1094	0	0	248646	6	143389	12	75188	22	5062	1	1	1	1	1	5	Passed	Streptococcus_sp._enrichment_culture_clone_SRC_DSC23	1	Not_passed	NA
EXT_SMA_615.512	Public database	GCA_002264175.1	SAMN07345019	PRJNA393804	2015-07-21	2015	China	NA	Human, Homo sapiens	Clinical	5427821	73	74353.7	697104	477	0	0	202460	7	129598	13	59385	24	5005	1	1	1	1	1	5	Passed	Serratia_marcescens	1	Passed	1
EXT_SMA_615.513	Public database	GCA_002264285.1	SAMN07345018	PRJNA393804	2015-05-08	2015	China	NA	Human, Homo sapiens	Clinical	5412855	57	94962.4	1017412	426	0	0	288863	5	184065	10	90859	18	4981	1	1	1	1	1	5	Passed	Serratia_marcescens	1	Passed	1
EXT_SMA_615.514	Public database	GCA_002265665.1	SAMN07414822	PRJNA395789	2013-10-24	2013	India	NA	NA	Environment	5083555	371	13702.3	85122	257	0	0	25890	65	16440	114	7895	201	5061	1	0	1	1	0	3	Not_passed	NA	NA	Not_passed	NA
EXT_SMA_615.516	Public database	GCA_002220715.1	SAMN06164061	PRJNA357595	2013-09-01	2013	USA	NA	Human, Homo sapiens	Clinical	5363653	4	1.34091e+06	5182841	21738	0	0	5182841	1	5182841	1	5182841	1	4958	1	1	1	1	1	5	Passed	Serratia_sp._LS-1	1	Passed	3
EXT_SMA_615.517	Public database	GCA_002220695.1	SAMN06164064	PRJNA357595	2014-05-01	2014	USA	NA	Human, Homo sapiens	Clinical	5221713	1	5221713	5221713	5221713	0	0	5221713	1	5221713	1	5221713	1	4754	1	1	1	1	1	5	Passed	Serratia_marcescens	1	Passed	2
EXT_SMA_615.518	Public database	GCA_002220675.1	SAMN06164060	PRJNA357595	2013-07-01	2013	USA	NA	Human, Homo sapiens	Clinical	5192910	1	5192910	5192910	5192910	0	0	5192910	1	5192910	1	5192910	1	4771	1	1	1	1	1	5	Passed	Serratia_marcescens	1	Passed	3
EXT_SMA_615.519	Public database	GCA_002220655.1	SAMN06164058	PRJNA357595	2014-03-01	2014	USA	NA	Human, Homo sapiens	Clinical	5300955	1	5300955	5300955	5300955	0	0	5300955	1	5300955	1	5300955	1	4850	1	1	1	1	1	5	Passed	Serratia_sp._LS-1	1	Passed	1
EXT_SMA_615.520	Public database	GCA_002220635.1	SAMN06164059	PRJNA357595	2014-04-01	2014	USA	NA	Human, Homo sapiens	Clinical	5457855	2	2.72893e+06	5357156	100699	0	0	5357156	1	5357156	1	5357156	1	5074	1	1	1	1	1	5	Passed	Serratia_marcescens	1	Passed	4
EXT_SMA_615.521	Public database	GCA_002220615.1	SAMN06164056	PRJNA357595	2013-11-01	2013	USA	NA	Human, Homo sapiens	Clinical	5129681	2	2.56484e+06	5056149	73532	0	0	5056149	1	5056149	1	5056149	1	4680	1	1	1	1	1	5	Passed	Serratia_marcescens	1	Passed	2
EXT_SMA_615.522	Public database	GCA_002220595.1	SAMN06164066	PRJNA357595	2014-08-01	2014	USA	NA	Human, Homo sapiens	Clinical	5196805	1	5196805	5196805	5196805	0	0	5196805	1	5196805	1	5196805	1	4773	1	1	1	1	1	5	Passed	Serratia_marcescens	1	Passed	2
EXT_SMA_615.523	Public database	GCA_002220575.1	SAMN06164065	PRJNA357595	2014-05-01	2014	USA	NA	Human, Homo sapiens	Clinical	5221717	1	5221717	5221717	5221717	0	0	5221717	1	5221717	1	5221717	1	4755	1	1	1	1	1	5	Passed	Serratia_marcescens	1	Passed	2
EXT_SMA_615.524	Public database	GCA_002220555.1	SAMN06164063	PRJNA357595	2014-08-01	2014	USA	NA	Human, Homo sapiens	Clinical	5024591	1	5024591	5024591	5024591	0	0	5024591	1	5024591	1	5024591	1	4552	1	1	1	0	1	4	Passed	Serratia_marcescens	1	Passed	1
EXT_SMA_615.525	Public database	GCA_002220535.1	SAMN06164062	PRJNA357595	2013-08-01	2013	USA	NA	Human, Homo sapiens	Clinical	5155137	1	5155137	5155137	5155137	0	0	5155137	1	5155137	1	5155137	1	4750	1	1	1	1	1	5	Passed	Serratia_marcescens	1	Passed	5
EXT_SMA_615.526	Public database	GCA_002220515.1	SAMN06164057	PRJNA357595	2014-01-01	2014	USA	NA	Human, Homo sapiens	Clinical	5308626	1	5308626	5308626	5308626	0	0	5308626	1	5308626	1	5308626	1	4861	1	1	1	1	1	5	Passed	Serratia_marcescens	1	Passed	3
EXT_SMA_615.542	Public database	GCA_002592035.1	SAMN06833354	PRJNA384292	2015-10-10	2015	India	NA	Gossypium hirsutum	Environment	5317065	47	113129	585561	522	87	1	306793	7	160838	12	61140	22	4944	1	1	1	1	1	5	Passed	Serratia_sp._LS-1	1	Passed	5
EXT_SMA_615.611	Public database	GCA_002872515.1	SAMN08287009	PRJNA428295	NA	2015	Brazil	NA	NA	Environment	5218766	1	5218766	5218766	5218766	1530	43	5218766	1	5218766	1	5218766	1	4779	1	1	1	1	1	5	Passed	NA	1	Passed	3
EXT_SMA_615.614	Public database	GCA_002899335.1	SAMN08373110	PRJNA430443	2016-08-01	2016	USA	NA	NA	Environment	5111420	30	170381	1223371	556	405	6	549784	3	319998	5	119819	10	4731	1	1	1	1	1	5	Passed	Serratia_marcescens	1	Passed	5
EXT_SMA_615.615	Public database	GCA_002899355.1	SAMN08373107	PRJNA430443	2015-06-02	2015	USA	NA	NA	Environment	5227182	34	153741	940509	416	303	14	433506	4	291267	7	121636	12	4809	1	1	1	1	1	5	Passed	Serratia_marcescens	1	Passed	3
EXT_SMA_615.616	Public database	GCA_002899375.1	SAMN08373108	PRJNA430443	2015-06-03	2015	USA	NA	NA	Environment	5091292	83	61340.9	472562	504	3747	351	131316	13	70862	24	38822	42	4890	1	1	1	1	1	5	Passed	Serratia_marcescens	1	Passed	5
EXT_SMA_615.617	Public database	GCA_002899415.1	SAMN08373106	PRJNA430443	2015-06-01	2015	USA	NA	NA	Environment	5085155	70	72645.1	379019	508	1529	101	196241	10	116835	17	62059	28	4776	1	1	1	1	1	5	Passed	Serratia_sp._LS-1	1	Passed	5
EXT_SMA_615.618	Public database	GCA_002915435.1	SAMN08438576	PRJNA432218	2016-04-01	2016	USA	NA	Honey bee, Apis mellifera	Animal	5226072	24	217753	842184	1221	0	0	379429	5	364183	8	143875	12	4817	1	1	1	1	1	5	Passed	Serratia_marcescens	1	Passed	3
EXT_SMA_615.619	Public database	GCA_002915445.1	SAMN08438575	PRJNA432218	2016-04-01	2016	USA	NA	Honey bee, Apis mellifera	Animal	5036791	21	239847	1990358	1221	0	0	796714	2	344382	4	180850	8	4672	1	1	1	1	1	5	Passed	Serratia_marcescens	1	Passed	5
EXT_SMA_615.620	Public database	GCA_002915475.1	SAMN08438574	PRJNA432218	2016-04-01	2016	USA	NA	Honey bee, Apis mellifera	Animal	5035724	20	251786	2785944	1220	0	0	2785944	1	344381	3	180850	7	4666	1	1	1	1	1	5	Passed	Serratia_marcescens	1	Passed	5
EXT_SMA_615.631	Public database	GCA_002946295.1	SAMN08469707	PRJNA433041	2015-07-28	2015	China	NA	Human, Homo sapiens	Clinical	5118982	1	5118982	5118982	5118982	2400	24	5118982	1	5118982	1	5118982	1	4637	1	1	1	1	1	5	Passed	Serratia_marcescens	1	Passed	1
EXT_SMA_615.639	Public database	GCA_003057465.1	SAMN08667461	PRJNA437541	2017-09-05	2017	Lebanon	NA	Human, Homo sapiens	Clinical	6271128	2228	2814.69	576826	253	0	0	248008	9	94503	18	573	845	7241	0	0	1	0	1	2	Not_passed	NA	NA	Not_passed	NA
EXT_SMA_615.650	Public database	GCA_003146705.1	SAMN09205456	PRJNA411762	2014-03-01	2014	USA	NA	Human, Homo sapiens	Clinical	5896859	6	982810	5540160	3223	0	0	5540160	1	5540160	1	5540160	1	5473	1	1	1	0	1	4	Passed	Serratia_marcescens	1	Passed	4
EXT_SMA_615.651	Public database	GCA_003182655.1	SAMN08222723	PRJNA388547	2016-12-07	2016	Singapore	NA	NA	Environment	5219198	2	2609599	5142714	76484	0	0	5142714	1	5142714	1	5142714	1	4857	1	1	1	1	1	5	Passed	Serratia_marcescens	1	Passed	5
EXT_SMA_615.652	Public database	GCA_003186475.1	SAMN06311524	PRJNA278886	NA	2016	USA	NA	Human, Homo sapiens	Clinical	5059456	1	5059456	5059456	5059456	0	0	5059456	1	5059456	1	5059456	1	4690	1	1	1	1	1	5	Passed	Serratia_marcescens	1	Passed	4
EXT_SMA_615.655	Public database	GCA_003204525.1	SAMN09294815	PRJNA420811	NA	2013	Brazil	NA	Human, Homo sapiens	Clinical	5432615	172	31585	710856	238	0	0	212868	8	148352	14	49557	25	5057	1	0	1	1	1	4	Passed	Serratia_marcescens	1	Passed	4
EXT_SMA_615.656	Public database	GCA_003204555.1	SAMN09294816	PRJNA420811	NA	2010	Brazil	NA	Human, Homo sapiens	Clinical	5620244	173	32487	426066	216	0	0	148022	12	98914	21	32978	41	5275	1	0	1	0	1	3	Not_passed	NA	NA	Not_passed	NA
EXT_SMA_615.657	Public database	GCA_003204565.1	SAMN09294817	PRJNA420811	NA	2010	Brazil	NA	Human, Homo sapiens	Clinical	5631730	174	32366.3	392698	201	0	0	196916	11	122616	19	32978	36	5297	1	0	1	0	1	3	Not_passed	NA	NA	Not_passed	NA
EXT_SMA_615.658	Public database	GCA_003204595.1	SAMN09294818	PRJNA420811	NA	2011	Brazil	NA	Human, Homo sapiens	Clinical	5615027	133	42218.2	399986	281	0	0	196917	11	100068	19	32770	37	5250	1	0	1	0	1	3	Not_passed	NA	NA	Not_passed	NA
EXT_SMA_615.659	Public database	GCA_003204615.1	SAMN09294819	PRJNA420811	NA	2011	Brazil	NA	Human, Homo sapiens	Clinical	5612805	125	44902.4	641696	200	0	0	314268	7	201571	11	91323	20	5254	1	0	1	0	1	3	Not_passed	NA	NA	Not_passed	NA
EXT_SMA_615.660	Public database	GCA_003204635.1	SAMN09294820	PRJNA420811	NA	2012	Brazil	NA	Human, Homo sapiens	Clinical	5623058	147	38252.1	446539	214	0	0	176034	11	121366	19	32978	36	5271	1	0	1	0	1	3	Not_passed	NA	NA	Not_passed	NA
EXT_SMA_615.661	Public database	GCA_003204645.1	SAMN09294821	PRJNA420811	NA	2013	Brazil	NA	Human, Homo sapiens	Clinical	5573300	111	50209.9	592669	200	0	0	233080	9	166355	14	90898	23	5215	1	1	1	0	1	4	Passed	Serratia_marcescens	1	Passed	1
EXT_SMA_615.662	Public database	GCA_003204675.1	SAMN09294823	PRJNA420811	NA	2011	Brazil	NA	Human, Homo sapiens	Clinical	5642833	595	9483.75	93007	325	0	0	20667	85	12910	153	5141	289	5624	1	0	1	0	0	2	Not_passed	NA	NA	Not_passed	NA
EXT_SMA_615.663	Public database	GCA_003204685.1	SAMN09294824	PRJNA420811	NA	2011	Brazil	NA	Human, Homo sapiens	Clinical	5547297	578	9597.4	89963	201	0	0	22573	77	13745	141	5774	263	5514	1	0	1	0	0	2	Not_passed	NA	NA	Not_passed	NA
EXT_SMA_615.664	Public database	GCA_003204715.1	SAMN09294825	PRJNA420811	NA	2012	Brazil	NA	Human, Homo sapiens	Clinical	5622666	794	7081.44	60333	277	0	0	14073	108	8912	208	3793	394	5814	1	0	1	0	0	2	Not_passed	NA	NA	Not_passed	NA
EXT_SMA_615.665	Public database	GCA_003204725.1	SAMN09294826	PRJNA420811	NA	2012	Brazil	NA	Human, Homo sapiens	Clinical	5584023	579	9644.25	101075	341	0	0	18478	91	12009	165	5410	304	5558	1	0	1	0	0	2	Not_passed	NA	NA	Not_passed	NA
EXT_SMA_615.666	Public database	GCA_003204755.1	SAMN09294827	PRJNA420811	NA	2012	Brazil	NA	Human, Homo sapiens	Clinical	5642229	725	7782.38	75666	325	0	0	15418	107	9076	202	3870	385	5755	1	0	1	0	0	2	Not_passed	NA	NA	Not_passed	NA
EXT_SMA_615.667	Public database	GCA_003204765.1	SAMN09294828	PRJNA420811	NA	2012	Brazil	NA	Human, Homo sapiens	Clinical	5346312	315	16972.4	124107	325	0	0	32228	56	21001	96	10454	166	5147	1	0	1	0	0	2	Not_passed	NA	NA	Not_passed	NA
EXT_SMA_615.668	Public database	GCA_003204795.1	SAMN09294829	PRJNA420811	NA	2013	Brazil	NA	Human, Homo sapiens	Clinical	5275146	139	37950.7	584610	208	0	0	220806	8	118983	14	45647	27	4948	1	0	1	1	1	4	Passed	Serratia_marcescens	1	Passed	4
EXT_SMA_615.669	Public database	GCA_003204805.1	SAMN09294830	PRJNA420811	NA	2014	Brazil	NA	Human, Homo sapiens	Clinical	5173524	130	39796.3	856660	203	0	0	510733	4	261709	8	134277	13	4818	1	0	1	1	1	4	Passed	Serratia_marcescens	1	Passed	1
EXT_SMA_615.670	Public database	GCA_003204835.1	SAMN09294832	PRJNA420811	NA	2011	Brazil	NA	Human, Homo sapiens	Clinical	5665757	247	22938.3	392828	202	0	0	196917	11	124179	18	32978	35	5326	1	0	1	0	1	3	Not_passed	NA	NA	Not_passed	NA
EXT_SMA_615.671	Public database	GCA_003204855.1	SAMN09294833	PRJNA420811	NA	2013	Brazil	NA	Human, Homo sapiens	Clinical	5715337	510	11206.5	148978	309	0	0	24415	67	15810	126	6750	232	5615	1	0	1	0	0	2	Not_passed	NA	NA	Not_passed	NA
EXT_SMA_615.672	Public database	GCA_003204865.1	SAMN09294834	PRJNA420811	NA	2012	Brazil	NA	Human, Homo sapiens	Clinical	5638811	556	10141.8	117538	325	0	0	22921	77	13764	141	5701	264	5591	1	0	1	0	0	2	Not_passed	NA	NA	Not_passed	NA
EXT_SMA_615.673	Public database	GCA_003204885.1	SAMN09294838	PRJNA420811	NA	2013	Brazil	NA	Human, Homo sapiens	Clinical	5658096	558	10140	102766	373	0	0	20949	80	12947	148	6061	267	5573	1	0	1	0	0	2	Not_passed	NA	NA	Not_passed	NA
EXT_SMA_615.674	Public database	GCA_003204905.1	SAMN09294831	PRJNA420811	NA	2013	Brazil	NA	Human, Homo sapiens	Clinical	5276553	231	22842.2	584609	205	0	0	210550	9	117329	16	45655	29	4925	1	0	1	1	1	4	Passed	Serratia_marcescens	1	Passed	4
EXT_SMA_615.675	Public database	GCA_003204935.1	SAMN09294835	PRJNA420811	NA	2012	Brazil	NA	Human, Homo sapiens	Clinical	5641305	185	30493.5	493062	204	0	0	218525	10	145842	16	32978	31	5303	1	0	1	0	1	3	Not_passed	NA	NA	Not_passed	NA
EXT_SMA_615.676	Public database	GCA_003204985.1	SAMN09294836	PRJNA420811	NA	2012	Brazil	NA	Human, Homo sapiens	Clinical	5699626	640	8905.67	97545	325	0	0	17776	95	11188	175	4752	327	5661	1	0	1	0	0	2	Not_passed	NA	NA	Not_passed	NA
EXT_SMA_615.677	Public database	GCA_003204995.1	SAMN09294837	PRJNA420811	NA	2011	Brazil	NA	Human, Homo sapiens	Clinical	5650205	649	8706.02	65389	357	0	0	17431	99	10641	182	4707	339	5675	1	0	1	0	0	2	Not_passed	NA	NA	Not_passed	NA
EXT_SMA_615.678	Public database	GCA_003241435.1	SAMN07426535	PRJNA376580	2013-10-01	2013	USA	NA	NA	Clinical	4973011	186	26736.6	269486	1011	4	1	62504	23	33438	46	11770	93	4633	0	0	1	1	0	2	Not_passed	NA	NA	Not_passed	NA
EXT_SMA_615.679	Public database	GCA_003284885.1	SAMN09294822	PRJNA420811	NA	2012	Brazil	NA	Human, Homo sapiens	Clinical	5403862	134	40327.3	356467	213	0	0	196917	10	122607	17	36469	31	5034	1	0	1	1	1	4	Passed	Serratia_marcescens	1	Passed	4
EXT_SMA_615.724	Public database	GCA_003355135.1	SAMN09469079	PRJNA477367	1995-01-01	1995	USA	NA	NA	Environment	5085562	2	2542781	5074473	11089	0	0	5074473	1	5074473	1	5074473	1	4679	1	1	1	1	1	5	Passed	Serratia_marcescens	1	Passed	5
EXT_SMA_615.726	Public database	GCA_003400385.1	SAMN08623838	PRJNA436373	2016-12-05	2016	USA	NA	Human, Homo sapiens	Clinical	5505181	1648	3340.52	1529962	206	0	0	330260	4	247552	8	58742	18	5715	1	0	1	0	1	3	Not_passed	NA	NA	Not_passed	NA
EXT_SMA_615.727	Public database	GCA_003400545.1	SAMN08623831	PRJNA436373	2016-09-30	2016	USA	NA	Human, Homo sapiens	Clinical	5432720	706	7695.07	800571	206	0	0	258049	7	183012	12	62245	23	5354	1	0	1	0	1	3	Not_passed	NA	NA	Not_passed	NA
EXT_SMA_615.728	Public database	GCA_003400615.1	SAMN08623826	PRJNA436373	2016-08-26	2016	USA	NA	Human, Homo sapiens	Clinical	5194054	502	10346.7	1443886	206	0	0	288708	4	247740	8	69546	16	4926	1	0	1	1	1	4	Passed	Serratia_marcescens	1	Passed	1
EXT_SMA_615.729	Public database	GCA_003400635.1	SAMN08623820	PRJNA436373	2016-01-27	2016	USA	NA	Human, Homo sapiens	Clinical	5742713	2378	2414.93	1617666	206	0	0	330226	4	174567	9	435	141	6455	1	0	1	0	1	3	Not_passed	NA	NA	Not_passed	NA
EXT_SMA_615.730	Public database	GCA_003401215.1	SAMN08623818	PRJNA436373	2015-12-25	2015	USA	NA	Human, Homo sapiens	Clinical	5350423	987	5420.89	1270167	206	0	0	454611	4	220277	8	66263	16	5570	1	0	1	0	1	3	Not_passed	NA	NA	Not_passed	NA
EXT_SMA_615.731	Public database	GCA_003402775.1	SAMN08623809	PRJNA436373	2015-09-02	2015	USA	NA	Human, Homo sapiens	Clinical	5520845	1558	3543.55	1617905	206	0	0	286446	4	174567	9	58974	21	6007	1	0	1	0	1	3	Not_passed	NA	NA	Not_passed	NA
EXT_SMA_615.733	Public database	GCA_003516165.1	SAMN08720168	PRJNA438529	2006-08-07	2006	USA	NA	NA	Environment	5238537	2	2.61927e+06	5199559	38978	200	2	5199559	1	5199559	1	5199559	1	4833	1	1	1	1	1	5	Passed	Serratia_marcescens	1	Passed	5
EXT_SMA_615.734	Public database	GCA_003516185.1	SAMN08720156	PRJNA438529	2002-06-29	2002	USA	NA	NA	Environment	5240788	2	2620394	5201791	38997	200	2	5201791	1	5201791	1	5201791	1	4842	1	1	1	1	1	5	Passed	Serratia_marcescens	1	Passed	5
EXT_SMA_615.736	Public database	GCA_003591985.1	SAMN07573035	PRJNA400773	NA	2013	Russia	NA	Human, Homo sapiens	Clinical	5113845	116	44084.9	249483	208	0	0	85237	20	51954	35	26326	64	6326	1	0	1	0	1	3	Not_passed	NA	NA	Not_passed	NA
EXT_SMA_615.762	Public database	GCA_001716895.1	SAMN03892645	PRJNA290503	NA	2013	Brazil	NA	NA	Environment	5003741	25	200150	3077593	200	2710	33	3077593	1	653891	2	312320	4	4604	1	1	1	1	1	5	Passed	Serratia_marcescens	1	Passed	5
EXT_SMA_615.763	Public database	GCA_003605765.1	SAMN10036367	PRJNA489566	2016-11-21	2016	Spain	NA	Human, Homo sapiens	Clinical	5126714	21	244129	2408660	309	391	4	420236	2	282843	5	202472	9	4681	1	1	1	1	1	5	Passed	Serratia_marcescens	1	Passed	1
EXT_SMA_615.764	Public database	GCA_003666885.1	SAMN07604694	PRJNA401420	NA	2007	Mexico	NA	Human, Homo sapiens	Clinical	5156703	87	59272.4	1255931	203	0	0	351507	4	244746	7	90493	14	4743	1	1	1	1	1	5	Passed	Serratia_marcescens	1	Passed	1
EXT_SMA_615.765	Public database	GCA_003666915.1	SAMN07604692	PRJNA401420	NA	2006	Switzerland	NA	Human, Homo sapiens	Clinical	5171918	169	30603.1	572295	202	0	0	108603	14	70268	25	26940	48	4803	1	0	1	1	1	4	Passed	Serratia_marcescens	1	Passed	1
EXT_SMA_615.766	Public database	GCA_003666905.1	SAMN07604691	PRJNA401420	NA	2004	Canada	NA	Human, Homo sapiens	Clinical	5401193	120	45009.9	1204718	200	0	0	182305	8	103160	16	53602	30	5063	1	0	1	1	1	4	Passed	Serratia_marcescens	1	Passed	1
EXT_SMA_615.767	Public database	GCA_003666955.1	SAMN07604693	PRJNA401420	NA	2012	USA	NA	Human, Homo sapiens	Clinical	5116719	144	35532.8	551928	206	0	0	175203	9	90008	17	55798	31	4732	1	0	1	1	1	4	Passed	Serratia_marcescens	1	Passed	1
EXT_SMA_615.768	Public database	GCA_003666945.1	SAMN07604690	PRJNA401420	NA	1982	United Kingdom	NA	Human, Homo sapiens	Clinical	5199934	142	36619.2	387230	209	0	0	135315	14	88673	24	41754	41	4805	1	0	1	1	1	4	Passed	Serratia_marcescens	1	Passed	1
EXT_SMA_615.769	Public database	GCA_003666965.1	SAMN07604689	PRJNA401420	NA	1982	United Kingdom	NA	Human, Homo sapiens	Clinical	5191113	187	27760	281844	200	0	0	88201	20	55028	35	26292	60	4846	1	0	1	1	1	4	Passed	Serratia_marcescens	1	Passed	1
EXT_SMA_615.771	Public database	GCA_900518895.1	SAMEA4823340	PRJEB28144	2018-01-02	2018	Italy	NA	Human, Homo sapiens	Clinical	5465999	229	23869	703847	128	0	0	338663	6	184961	11	38607	21	5159	1	0	1	0	1	3	Not_passed		NA	Not_passed	NA
EXT_SMA_615.772	Public database	GCA_900518925.1	SAMEA4823335	PRJEB28144	2017-12-20	2017	Italy	NA	Human, Homo sapiens	Clinical	5109289	47	108708	1022131	128	0	0	500475	4	317566	6	124721	11	4721	1	1	1	1	1	5	Passed	Serratia_sp._LS-1	1	Passed	3
EXT_SMA_615.773	Public database	GCA_900518945.1	SAMEA4823336	PRJEB28144	2017-12-25	2017	Italy	NA	Human, Homo sapiens	Clinical	5150961	42	122642	1023224	128	0	0	500473	4	312786	7	124764	11	4772	1	1	1	1	1	5	Passed	Serratia_sp._LS-1	1	Passed	3
EXT_SMA_615.774	Public database	GCA_900518955.1	SAMEA4823339	PRJEB28144	2018-01-09	2018	Italy	NA	Human, Homo sapiens	Clinical	5247363	116	45235.9	811679	128	0	0	426787	5	272916	8	119971	13	4911	1	0	1	1	1	4	Passed	Serratia_sp._LS-1	1	Passed	3
EXT_SMA_615.775	Public database	GCA_900518975.1	SAMEA4823334	PRJEB28144	2017-11-08	2017	Italy	NA	Human, Homo sapiens	Clinical	5118128	69	74175.8	733526	128	0	0	313770	6	182092	11	106125	18	4703	1	1	1	1	1	5	Passed	Serratia_marcescens	1	Passed	3
EXT_SMA_615.783	Public database	GCA_003935125.1	SAMN10249194	PRJNA497126	2016-04-01	2016	Pakistan	NA	NA	Clinical	5259671	40	131492	1227999	699	402	5	323966	5	262216	8	144887	13	4808	1	1	1	1	1	5	Passed	Serratia_marcescens	1	Passed	1
EXT_SMA_615.784	Public database	GCA_003935135.1	SAMN10249099	PRJNA497126	2016-04-01	2016	Pakistan	NA	NA	Clinical	5264064	57	92352	332741	699	344	9	233997	10	158709	15	58974	26	4821	1	1	1	1	1	5	Passed	Serratia_marcescens	1	Passed	1
EXT_SMA_615.785	Public database	GCA_003935145.1	SAMN10249125	PRJNA497126	2016-07-01	2016	Pakistan	NA	NA	Clinical	5197284	30	173243	2339879	563	146	6	411063	2	269304	5	144883	10	4737	1	1	1	1	1	5	Passed	Serratia_marcescens	1	Passed	1
EXT_SMA_615.786	Public database	GCA_003935225.1	SAMN10248959	PRJNA497126	2016-01-01	2016	Pakistan	NA	NA	Clinical	5254689	41	128163	1562777	523	133	5	449429	3	270056	6	94203	12	4807	1	1	1	1	1	5	Passed	Serratia_marcescens	1	Passed	1
EXT_SMA_615.787	Public database	GCA_003935235.1	SAMN10249012	PRJNA497126	2016-01-01	2016	Pakistan	NA	NA	Clinical	5258263	51	103103	456922	699	743	6	286370	7	248226	11	72520	20	4811	1	1	1	1	1	5	Passed	Serratia_marcescens	1	Passed	1
EXT_SMA_615.788	Public database	GCA_003935245.1	SAMN10249136	PRJNA497126	2016-01-01	2016	Pakistan	NA	NA	Clinical	5259416	43	122312	1287109	536	775	7	335301	4	233629	8	72520	16	4815	1	1	1	1	1	5	Passed	Serratia_marcescens	1	Passed	1
EXT_SMA_615.789	Public database	GCA_003935265.1	SAMN10249220	PRJNA497126	2016-03-01	2016	Pakistan	NA	NA	Clinical	5262500	42	125298	539436	536	794	7	312029	7	258218	10	144887	15	4807	1	1	1	1	1	5	Passed	Serratia_marcescens	1	Passed	1
EXT_SMA_615.790	Public database	GCA_003935355.1	SAMN10249042	PRJNA497126	2016-02-01	2016	Pakistan	NA	NA	Clinical	5189727	35	148278	1109973	699	403	5	449146	4	269395	7	144887	12	4735	1	1	1	1	1	5	Passed	Serratia_marcescens	1	Passed	1
EXT_SMA_615.791	Public database	GCA_003935635.1	SAMN10249111	PRJNA497126	2016-02-01	2016	Pakistan	NA	NA	Clinical	5177448	107	48387.4	345052	521	642	5	142872	12	102032	21	49771	35	4746	1	1	1	1	1	5	Passed	Serratia_marcescens	1	Passed	1
EXT_SMA_615.792	Public database	GCA_003935755.1	SAMN10249048	PRJNA497126	2016-01-01	2016	Pakistan	NA	NA	Clinical	5259951	38	138420	851388	536	879	7	435737	5	269395	8	144887	13	4809	1	1	1	1	1	5	Passed	Serratia_marcescens	1	Passed	1
EXT_SMA_615.793	Public database	GCA_003935775.1	SAMN10248977	PRJNA497126	2016-03-01	2016	Pakistan	NA	NA	Clinical	5262715	42	125303	851449	536	767	6	269440	6	238456	10	144887	15	4809	1	1	1	1	1	5	Passed	Serratia_marcescens	1	Passed	1
EXT_SMA_615.794	Public database	GCA_003935805.1	SAMN10249183	PRJNA497126	2016-02-01	2016	Pakistan	NA	NA	Clinical	5271085	33	159730	1641796	523	207	5	410867	4	323816	6	144883	11	4822	1	1	1	1	1	5	Passed	Serratia_marcescens	1	Passed	1
EXT_SMA_615.795	Public database	GCA_003935875.1	SAMN10249133	PRJNA497126	2016-02-01	2016	Pakistan	NA	NA	Clinical	5257959	55	95599.2	878457	512	973	7	355797	5	247138	9	92084	16	4808	1	1	1	1	1	5	Passed	Serratia_marcescens	1	Passed	1
EXT_SMA_615.796	Public database	GCA_003957865.1	SAMN10149539	PRJNA494152	2006-08-07	2006	USA	NA	NA	Environment	5127259	324	15824.9	99879	503	0	0	34866	48	19470	87	7574	165	4975	1	0	1	1	0	3	Not_passed	NA	NA	Not_passed	NA
EXT_SMA_615.797	Public database	GCA_003957915.1	SAMN10149540	PRJNA494152	NA	1999	USA	NA	NA	Animal	4963330	494	10047.2	105975	500	0	0	22127	71	12743	132	5052	251	5072	0	0	1	1	0	2	Not_passed	NA	NA	Not_passed	NA
EXT_SMA_615.798	Public database	GCA_003957935.1	SAMN10149538	PRJNA494152	2006-08-07	2006	USA	NA	NA	Animal	5211114	301	17312.7	109872	523	0	0	36304	46	22128	83	9176	152	5082	1	0	1	1	0	3	Not_passed	NA	NA	Not_passed	NA
EXT_SMA_615.799	Public database	GCA_003957945.1	SAMN10149536	PRJNA494152	2006-08-07	2006	USA	NA	NA	Animal	5226754	468	11168.3	69004	503	0	0	22926	69	13662	129	5518	246	5260	1	0	1	0	0	2	Not_passed	NA	NA	Not_passed	NA
EXT_SMA_615.800	Public database	GCA_003957975.1	SAMN10149535	PRJNA494152	2006-08-07	2006	USA	NA	NA	Animal	5207877	213	24450.1	172056	522	0	0	51510	31	32627	55	13678	102	5006	1	0	1	1	0	3	Not_passed	NA	NA	Not_passed	NA
EXT_SMA_615.801	Public database	GCA_003957985.1	SAMN10149534	PRJNA494152	2006-08-07	2006	USA	NA	NA	Animal	5269202	194	27160.8	209118	533	0	0	57502	27	33903	51	15564	97	4981	1	0	1	1	0	3	Not_passed	NA	NA	Not_passed	NA
EXT_SMA_615.802	Public database	GCA_003958045.1	SAMN10149532	PRJNA494152	2006-08-07	2006	USA	NA	NA	Animal	5312456	299	17767.4	205994	522	0	0	39028	38	23023	72	9178	143	5243	1	0	1	0	0	2	Not_passed	NA	NA	Not_passed	NA
EXT_SMA_615.803	Public database	GCA_003958065.1	SAMN10149531	PRJNA494152	2006-08-07	2006	USA	NA	NA	Animal	5165327	372	13885.3	137276	505	0	0	29264	54	19320	97	7394	178	5131	1	0	1	1	0	3	Not_passed	NA	NA	Not_passed	NA
EXT_SMA_615.804	Public database	GCA_003958075.1	SAMN10149527	PRJNA494152	2003-07-29	2003	USA	NA	NA	Animal	5224848	497	10512.8	85469	505	0	0	20434	72	12601	137	5349	261	5340	1	0	1	0	0	2	Not_passed	NA	NA	Not_passed	NA
EXT_SMA_615.805	Public database	GCA_003958085.1	SAMN10149529	PRJNA494152	2006-08-07	2006	USA	NA	NA	Animal	5176180	509	10169.3	75492	503	0	0	20965	74	11937	142	5061	269	5251	1	0	1	0	0	2	Not_passed	NA	NA	Not_passed	NA
EXT_SMA_615.806	Public database	GCA_003958135.1	SAMN10149525	PRJNA494152	2003-07-29	2003	USA	NA	NA	Animal	5162774	552	9352.85	70480	502	0	0	18973	77	11675	145	4693	284	5313	1	0	1	0	0	2	Not_passed	NA	NA	Not_passed	NA
EXT_SMA_615.807	Public database	GCA_003958095.1	SAMN10149526	PRJNA494152	2003-07-29	2003	USA	NA	NA	Animal	5228290	522	10015.9	77086	507	0	0	22383	73	12709	136	4825	269	5337	1	0	1	0	0	2	Not_passed	NA	NA	Not_passed	NA
EXT_SMA_615.808	Public database	GCA_003958165.1	SAMN10149524	PRJNA494152	2003-07-29	2003	USA	NA	NA	Animal	5169891	524	9866.2	125292	524	0	0	20600	74	11751	142	4699	276	5328	1	0	1	0	0	2	Not_passed	NA	NA	Not_passed	NA
EXT_SMA_615.809	Public database	GCA_003958175.1	SAMN10149523	PRJNA494152	2003-07-29	2003	USA	NA	NA	Animal	5342905	293	18235.2	161149	523	0	0	42433	38	22996	72	10100	141	5211	1	0	1	0	0	2	Not_passed	NA	NA	Not_passed	NA
EXT_SMA_615.810	Public database	GCA_003958185.1	SAMN10149522	PRJNA494152	2003-07-29	2003	USA	NA	NA	Animal	5195371	230	22588.6	212762	561	0	0	47281	33	30613	60	13383	113	5015	1	0	1	1	0	3	Not_passed	NA	NA	Not_passed	NA
EXT_SMA_615.811	Public database	GCA_003958205.1	SAMN10149521	PRJNA494152	2003-07-29	2003	USA	NA	NA	Animal	5193348	251	20690.6	223119	508	0	0	52631	29	29516	55	10856	109	5031	1	0	1	1	0	3	Not_passed	NA	NA	Not_passed	NA
EXT_SMA_615.812	Public database	GCA_003958215.1	SAMN10149519	PRJNA494152	2003-07-28	2003	USA	NA	NA	Animal	5274065	424	12438.8	124391	505	0	0	26182	58	15452	110	6490	215	5289	1	0	1	0	0	2	Not_passed	NA	NA	Not_passed	NA
EXT_SMA_615.813	Public database	GCA_003958265.1	SAMN10149518	PRJNA494152	2003-07-28	2003	USA	NA	NA	Animal	5177503	549	9430.79	80707	504	0	0	19346	77	11433	147	4455	288	5313	1	0	1	0	0	2	Not_passed	NA	NA	Not_passed	NA
EXT_SMA_615.814	Public database	GCA_003958275.1	SAMN10149517	PRJNA494152	2003-07-28	2003	USA	NA	NA	Animal	5163374	737	7005.93	59696	501	0	0	13342	108	8213	205	3058	407	5495	1	0	1	0	0	2	Not_passed	NA	NA	Not_passed	NA
EXT_SMA_615.815	Public database	GCA_003958295.1	SAMN10149516	PRJNA494152	2003-07-28	2003	USA	NA	NA	Animal	5209705	576	9044.63	86575	501	0	0	18069	80	10976	154	4600	293	5389	1	0	1	0	0	2	Not_passed	NA	NA	Not_passed	NA
EXT_SMA_615.816	Public database	GCA_003958305.1	SAMN10149515	PRJNA494152	2003-07-28	2003	USA	NA	NA	Animal	5160448	469	11003.1	106432	501	0	0	24414	65	13652	123	5206	238	5221	1	0	1	0	0	2	Not_passed	NA	NA	Not_passed	NA
EXT_SMA_615.817	Public database	GCA_003958335.1	SAMN10149514	PRJNA494152	2003-07-28	2003	USA	NA	NA	Environment	5216376	319	16352.3	186121	500	0	0	39739	42	21579	80	8735	151	5142	1	0	1	0	0	2	Not_passed	NA	NA	Not_passed	NA
EXT_SMA_615.818	Public database	GCA_003958365.1	SAMN10149513	PRJNA494152	2003-07-28	2003	USA	NA	NA	Environment	5178755	221	23433.3	244837	502	0	0	51500	29	28945	58	14018	108	4999	1	0	1	1	0	3	Not_passed	NA	NA	Not_passed	NA
EXT_SMA_615.819	Public database	GCA_003958385.1	SAMN10149511	PRJNA494152	2002-06-29	2002	USA	NA	NA	Environment	5261854	300	17539.5	139037	509	0	0	43061	40	23932	73	9530	141	5162	1	0	1	0	0	2	Not_passed	NA	NA	Not_passed	NA
EXT_SMA_615.820	Public database	GCA_003958395.1	SAMN10149537	PRJNA494152	2006-08-07	2003	USA	NA	NA	Animal	5267350	177	29759	234634	514	0	0	62257	26	40474	47	18239	84	5043	1	0	1	1	0	3	Not_passed	NA	NA	Not_passed	NA
EXT_SMA_615.821	Public database	GCA_003958405.1	SAMN10149533	PRJNA494152	2006-08-07	2006	USA	NA	NA	Animal	5193145	262	19821.2	168284	504	0	0	42604	38	25433	69	10642	127	5033	1	0	1	1	0	3	Not_passed	NA	NA	Not_passed	NA
EXT_SMA_615.822	Public database	GCA_003958415.1	SAMN10149530	PRJNA494152	2006-08-07	2006	USA	NA	NA	Animal	5189506	493	10526.4	140007	508	0	0	20749	70	12303	137	5191	262	5265	1	0	1	0	0	2	Not_passed	NA	NA	Not_passed	NA
EXT_SMA_615.823	Public database	GCA_003958445.1	SAMN10149528	PRJNA494152	2003-07-29	2003	USA	NA	NA	Animal	5210136	546	9542.37	76716	500	0	0	19553	79	11851	147	4767	283	5343	1	0	1	0	0	2	Not_passed	NA	NA	Not_passed	NA
EXT_SMA_615.824	Public database	GCA_003958485.1	SAMN10149520	PRJNA494152	2003-07-28	2003	USA	NA	NA	Animal	5217630	274	19042.5	131662	503	0	0	39152	41	24257	74	10848	131	5064	1	0	1	1	0	3	Not_passed	NA	NA	Not_passed	NA
EXT_SMA_615.825	Public database	GCA_003958495.1	SAMN10148466	PRJNA494152	2003-07-28	2003	USA	NA	NA	Animal	5221499	33	158227	1228729	549	0	0	681033	3	353905	6	218705	9	4846	1	1	1	1	1	5	Passed	Serratia_marcescens	1	Passed	5
EXT_SMA_615.826	Public database	GCA_003958505.1	SAMN08720157	PRJNA438529	2003-09-28	2003	USA	NA	NA	Environment	5263255	7	751894	1803335	8441	0	0	1445005	2	910720	3	880315	4	4940	1	1	1	1	1	5	Passed	Serratia_marcescens	1	Passed	5
EXT_SMA_615.827	Public database	GCA_003958535.1	SAMN10149512	PRJNA494152	2002-06-29	2002	USA	NA	NA	Environment	5272664	386	13659.8	120360	502	0	0	28046	55	17751	101	7269	191	5278	1	0	1	0	0	2	Not_passed	NA	NA	Not_passed	NA
EXT_SMA_615.828	Public database	GCA_003958565.1	SAMN08720158	PRJNA438529	2003-07-28	2003	USA	NA	NA	Environment	5223299	12	435275	1493433	10572	0	0	621937	3	530065	4	406332	7	4897	1	1	1	1	1	5	Passed	Serratia_marcescens	1	Passed	5
EXT_SMA_615.829	Public database	GCA_003958575.1	SAMN08720159	PRJNA438529	2003-07-29	2003	USA	NA	NA	Environment	5254956	6	875826	2415310	38699	0	0	1493212	2	1493212	2	574413	4	4909	1	1	1	1	1	5	Passed	Serratia_marcescens	1	Passed	5
EXT_SMA_615.830	Public database	GCA_003958605.1	SAMN08720160	PRJNA438529	2003-07-29	2003	USA	NA	NA	Environment	5250706	3	1.75024e+06	4696493	38999	0	0	4696493	1	4696493	1	515214	2	4845	1	1	1	1	1	5	Passed	Serratia_marcescens	1	Passed	5
EXT_SMA_615.894	Public database	NA	SAMN04622918	PRJNA278886	NA	2016	USA	NA	Human, Homo sapiens	Clinical	5080593	231	21993.9	216400	255	0	0	49791	30	31031	55	12401	107	4832	1	0	1	1	0	3	Not_passed	NA	NA	Not_passed	NA
EXT_SMA_615.895	Public database	NA	SAMN06311523	PRJNA278886	NA	2016	USA	NA	Human, Homo sapiens	Clinical	5174210	41	126200	1932150	207	0	0	592010	3	580925	4	183989	7	4794	1	1	1	1	1	5	Passed	NA	1	Passed	3
EXT_SMA_615.896	Public database	NA	SAMN06311525	PRJNA278886	NA	2016	USA	NA	Human, Homo sapiens	Clinical	5688500	213	26706.6	382569	209	0	0	130870	13	89657	24	37962	44	5344	1	0	1	0	1	3	Not_passed	NA	NA	Not_passed	NA
EXT_SMA_615.897	Public database	NA	SAMN07410715	PRJNA278886	NA	2017	USA	NA	Human, Homo sapiens	Clinical	5679819	202	28117.9	309440	229	0	0	127070	16	84452	26	37962	47	5310	1	0	1	0	1	3	Not_passed	NA	NA	Not_passed	NA
EXT_SMA_615.898	Public database	NA	SAMN04022953	PRJNA278886	NA	2015	USA	NA	Human, Homo sapiens	Clinical	5571993	211	26407.5	328851	200	97	1	86764	19	48376	37	23214	68	5359	1	0	1	0	1	3	Not_passed	NA	NA	Not_passed	NA
EXT_SMA_615.899	Public database	GCA_003031545.1	SAMN04022954	PRJNA278886	NA	2015	USA	NA	Human, Homo sapiens	Clinical	5444746	635	8574.4	127216	204	0	0	20154	79	11841	147	5348	281	5465	1	0	1	0	0	2	Not_passed	NA	NA	Not_passed	NA
EXT_SMA_615.928	Public database	GCA_001756295.1	SAMN05293241	PRJNA326847	2013-04-01	2013	USA	NA	termite	Environment	4975559	34	146340	663912	944	0	0	306680	6	206866	10	125884	16	5401	0	1	1	0	1	3	Not_passed	NA	NA	Not_passed	NA
EXT_SMA_615.929	Public database	GCA_004109355.1	SAMN09982486	PRJNA489566	2016-11-11	2016	Spain	NA	Human, Homo sapiens	Clinical	5103311	26	196281	2371981	208	291	3	418644	2	282841	5	131454	9	4639	1	1	1	1	1	5	Passed	Serratia_sp._LS-1	1	Passed	1
EXT_SMA_615.930	Public database	GCA_004179515.1	SAMN10847459	PRJNA517917	NA	2016	France	NA	Human, Homo sapiens	Clinical	5035485	58	86818.7	583812	290	3382	31	244680	8	163133	13	93967	21	4597	1	1	1	1	1	5	Passed	Serratia_marcescens	1	Passed	1
EXT_SMA_615.931	Public database	GCA_004179565.1	SAMN10847460	PRJNA517917	NA	2016	France	NA	Human, Homo sapiens	Clinical	5073595	78	65046.1	401585	336	3567	39	141817	12	101081	20	43389	35	4720	1	1	1	1	1	5	Passed	Serratia_marcescens	1	Passed	4
EXT_SMA_615.932	Public database	GCA_004196355.1	SAMN06681551	PRJNA381635	NA	2016	Brazil	NA	Rhodnius prolixus	Animal	5183522	30	172784	1288494	340	0	0	421010	3	244892	7	148045	12	4827	1	1	1	1	1	5	Passed	Serratia_marcescens	1	Passed	5
EXT_SMA_615.933	Public database	GCA_004196365.1	SAMN06681549	PRJNA381609	NA	2016	Brazil	NA	Rhodnius prolixus	Animal	5337607	50	106752	1056622	269	0	0	512767	4	265028	8	100976	14	4988	1	1	1	1	1	5	Passed	Serratia_marcescens	1	Passed	3
EXT_SMA_615.935	Public database	GCA_004570635.1	SAMN11041520	PRJNA525074	2017-02-01	2017	Egypt	NA	Human, Homo sapiens	Clinical	3273526	4797	682.41	31718	200	26505	557	857	916	541	1882	307	3480	7300	0	0	0	0	0	0	Not_passed	NA	NA	Not_passed	NA
EXT_SMA_615.936	Public database	GCA_900456855.1	SAMEA104318218	PRJEB6403	NA	2015	United Kingdom	NA	Human, Homo sapiens	Clinical	4155236	74	56151.8	359699	282	0	0	105144	12	70047	21	36143	38	3891	0	1	1	0	1	3	Not_passed	NA	NA	Not_passed	NA
EXT_SMA_615.95	Public database	GCF_000695485.1	SAMN02678212	PRJNA240624	NA	2013	USA	NA	NA	NA	5029875	161	31241.5	331128	200	0	0	113020	15	71648	26	27143	48	4656	1	0	1	1	1	4	Passed	Populus_alba	1	Not_passed	NA
EXT_SMA_615.96	Public database	GCF_000734475.1	SAMN02712193	PRJNA243044	2012-01-30	2012	USA	NA	Human, Homo sapiens	Clinical	5073647	54	93956.4	463498	380	2598	87	229664	9	105732	15	49644	29	4626	1	1	1	1	1	5	Passed	Serratia_sp._LS-1	1	Passed	1
EXT_SMA_615.97	Public database	GCF_000738535.1	SAMN02942804	PRJNA256271	2013-04-11	2013	South Africa	NA	Nematode, Oscheius sp. MCB	Animal	5298782	103	51444.5	326804	674	2	1	157248	11	106079	20	38519	36	4911	1	1	1	1	1	5	Passed	Serratia_marcescens	1	Passed	2
EXT_SMA_615.973	Public database	GCA_003031645.1	SAMN04276915	PRJNA278886	NA	2012	USA	NA	Human, Homo sapiens	Clinical	5513932	2	2756966	5289724	224208	0	0	5289724	1	5289724	1	5289724	1	5075	1	1	1	1	1	5	Passed	Serratia_marcescens	1	Passed	4
EXT_SMA_615.974	Public database	GCA_003032415.1	SAMN04276914	PRJNA278886	NA	2012	USA	NA	Human, Homo sapiens	Clinical	5147407	2	2.5737e+06	5072681	74726	0	0	5072681	1	5072681	1	5072681	1	4713	1	1	1	1	1	5	Passed	Serratia_marcescens	1	Passed	2
EXT_SMA_615.975	Public database	GCA_006494455.1	SAMN12098329	PRJNA549854	2014-04-24	2014	Chile	NA	Human, Homo sapiens	Clinical	5267357	173	30447.2	262753	200	0	0	112359	17	68722	29	27010	53	5024	1	0	1	1	1	4	Passed	Serratia_marcescens	1	Passed	1
EXT_SMA_615.976	Public database	GCA_006711105.1	SAMN11461878	PRJNA534503	2018-07-03	2018	USA	NA	Human, Homo sapiens	Clinical	5236473	1	5236473	5236473	5236473	0	0	5236473	1	5236473	1	5236473	1	4807	1	1	1	1	1	5	Passed	Serratia_marcescens	1	Passed	2
EXT_SMA_615.977	Public database	GCA_006711125.1	SAMN11894222	PRJNA545503	2019-04-01	2019	USA	NA	Human, Homo sapiens	Clinical	5307451	1	5307451	5307451	5307451	0	0	5307451	1	5307451	1	5307451	1	4875	1	1	1	1	1	5	Passed	Serratia_marcescens	1	Passed	4
EXT_SMA_615.978	Public database	GCA_006711145.1	SAMN11894223	PRJNA545504	2019-04-01	2019	USA	NA	Human, Homo sapiens	Clinical	5520811	3	1.84027e+06	5366294	63265	0	0	5366294	1	5366294	1	5366294	1	5326	1	1	1	0	1	4	Passed	Serratia_marcescens	1	Passed	2
EXT_SMA_615.979	Public database	GCA_006711245.1	SAMN11894224	PRJNA545505	2019-04-01	2019	USA	NA	Human, Homo sapiens	Clinical	5233072	1	5233072	5233072	5233072	0	0	5233072	1	5233072	1	5233072	1	4766	1	1	1	1	1	5	Passed	Serratia_marcescens	1	Passed	3
EXT_SMA_615.98	Public database	GCF_000739215.1	SAMN02947226	PRJNA255947	NA	2013	United Kingdom	NA	Human, Homo sapiens	Clinical	5122566	7	731795	3114172	36874	0	0	3114172	1	696931	2	308458	4	4685	1	1	1	1	1	5	Passed	Serratia_marcescens	1	Passed	1
EXT_SMA_615.980	Public database	GCA_006711405.1	SAMN11894225	PRJNA545510	2019-04-01	2019	USA	NA	Human, Homo sapiens	Clinical	5325027	1	5325027	5325027	5325027	0	0	5325027	1	5325027	1	5325027	1	4898	1	1	1	1	1	5	Passed	Serratia_marcescens	1	Passed	4
EXT_SMA_615.981	Public database	GCA_006711525.1	SAMN11894226	PRJNA545511	2019-04-01	2019	USA	NA	Human, Homo sapiens	Clinical	5271698	1	5271698	5271698	5271698	0	0	5271698	1	5271698	1	5271698	1	5073	1	1	1	1	1	5	Passed	Serratia_marcescens	1	Passed	4
EXT_SMA_615.983	Public database	GCA_006716725.1	SAMN11894227	PRJNA545512	2019-04-01	2019	USA	NA	Human, Homo sapiens	Clinical	5387143	2	2.69357e+06	5309876	77267	0	0	5309876	1	5309876	1	5309876	1	4953	1	1	1	1	1	5	Passed	Serratia_sp._LS-1	1	Passed	3
EXT_SMA_615.984	Public database	GCA_006716825.1	SAMN11894228	PRJNA545513	2019-04-01	2019	USA	NA	Human, Homo sapiens	Clinical	5324996	1	5324996	5324996	5324996	0	0	5324996	1	5324996	1	5324996	1	4899	1	1	1	1	1	5	Passed	Serratia_marcescens	1	Passed	4
EXT_SMA_615.985	Public database	GCA_006838705.1	SAMN11461876	PRJNA534500	2018-07-01	2018	USA	NA	Human, Homo sapiens	Clinical	5236919	1	5236919	5236919	5236919	0	0	5236919	1	5236919	1	5236919	1	4807	1	1	1	1	1	5	Passed	Serratia_marcescens	1	Passed	2
EXT_SMA_615.986	Public database	GCA_006842785.1	SAMN11461877	PRJNA534502	2018-07-02	2018	USA	NA	Human, Homo sapiens	Clinical	5307415	1	5307415	5307415	5307415	0	0	5307415	1	5307415	1	5307415	1	4876	1	1	1	1	1	5	Passed	Serratia_marcescens	1	Passed	4
EXT_SMA_615.987	Public database	GCA_007954045.1	SAMN12438176	PRJNA558365	2019-06-01	2019	USA	NA	Human, Homo sapiens	Clinical	5940580	469	12666.5	147334	200	0	0	39620	49	22505	91	7955	174	5767	1	0	1	0	0	2	Not_passed	NA	NA	Not_passed	NA
EXT_SMA_615.988	Public database	GCA_007954245.1	SAMN12440941	PRJNA558371	2019-07-01	2019	USA	NA	Human, Homo sapiens	Clinical	5661982	603	9389.69	76924	200	0	0	27044	72	15625	127	5828	239	5462	1	0	1	0	0	2	Not_passed	NA	NA	Not_passed	NA
EXT_SMA_615.990	Public database	GCA_008122445.1	SAMN09666492	PRJNA481376	2010-11-06	2010	USA	NA	Sarracenia	Environment	5543750	1306	4244.83	86479	401	0	0	22383	80	11994	148	1493	350	5854	1	0	1	0	0	2	Not_passed	NA	NA	Not_passed	NA
EXT_SMA_615.991	Public database	GCA_008180355.1	SAMN12628133	PRJNA561775	2019-06-20	2019	USA	NA	Human, Homo sapiens	Clinical	5684799	722	7873.68	88061	200	0	0	15020	106	9939	199	4534	366	5694	1	0	1	0	0	2	Not_passed	NA	NA	Not_passed	NA
EXT_SMA_615.992	Public database	GCA_008364225.1	SAMN12560217	PRJNA559804	2015-05-02	2015	Germany	NA	NA	Environment	5204668	74	70333.4	347104	525	0	0	193727	11	116280	18	48849	30	4783	1	1	1	1	1	5	Passed	Serratia_marcescens	1	Passed	2
EXT_SMA_615.993	Public database	GCA_008364235.1	SAMN12560219	PRJNA559804	2015-05-02	2015	Germany	NA	NA	Environment	5250523	145	36210.5	413178	507	0	0	128626	13	76460	24	28731	45	4886	1	0	1	1	1	4	Passed	NA	1	Passed	3
EXT_SMA_615.994	Public database	GCA_008364245.1	SAMN12560218	PRJNA559804	2015-05-02	2015	Germany	NA	NA	Environment	5421591	40	135540	1059746	495	0	0	512022	4	250149	7	123278	14	5029	1	1	1	1	1	5	Passed	Serratia_marcescens	1	Passed	4
EXT_SMA_615.995	Public database	GCA_008364255.1	SAMN12560216	PRJNA559804	2015-05-02	2015	Germany	NA	NA	Environment	5362118	43	124700	1558643	511	0	0	535159	3	260264	6	136917	12	5010	1	1	1	1	1	5	Passed	Serratia_marcescens	1	Passed	4
EXT_SMA_615.996	Public database	GCA_008364265.1	SAMN12560215	PRJNA559804	2015-05-02	2015	Germany	NA	NA	Environment	5049286	44	114756	628295	536	0	0	313754	6	168698	10	92196	18	4732	1	1	1	1	1	5	Passed	Serratia_marcescens	1	Passed	4
EXT_SMA_615.997	Public database	GCA_008364335.1	SAMN12560214	PRJNA559804	2015-05-02	2015	Germany	NA	NA	Environment	5443818	66	82482.1	522718	500	395	1	269094	8	225272	12	93702	19	5048	1	1	1	1	1	5	Passed	Serratia_marcescens	1	Passed	4
EXT_SMA_615.998	Public database	GCA_902165925.1	SAMEA4623298	PRJEB22252	NA	2018	United Kingdom	NA	Human, Homo sapiens	Clinical	5202956	26	200114	2545977	378	6	1	535872	2	288097	4	112117	9	4757	1	1	1	1	1	5	Passed	Serratia_marcescens	1	Passed	2
EXT_SMA_615.999	Public database	GCA_902166755.1	SAMEA4623347	PRJEB22252	NA	2018	United Kingdom	NA	Human, Homo sapiens	Clinical	5046965	1	5046965	5046965	5046965	195358	98	5046965	1	5046965	1	5046965	1	4446	1	1	0	0	1	3	Not_passed	NA	NA	Not_passed	NA
EXT_SMA_891	Public database	GCA_000828775.1	SAMD00061009	NA	NA	1999	Japan	NA	NA	Clinical	5326023	3	1775341	5225577	41517	0	0	5225577	1	5225577	1	5225577	1	4889	1	1	1	1	1	5	Passed	Serratia_marcescens	1	Passed	1
EXT_SMA_892	Public database	GCF_001853495.1	SAMN05712592	NA	NA	2016	China	NA	NA	Animal	5470999	71	77056.3	895551	475	0	0	232610	6	167329	11	67537	22	5128	1	1	1	1	1	5	Passed	Serratia_marcescens	1	Passed	4
EXT_SMA_895	Public database	GCF_000513215.1	SAMEA3138834	NA	NA	1980	Sweden	NA	insect	Animal	5113802	1	5113802	5113802	5113802	0	0	5113802	1	5113802	1	5113802	1	4680	1	1	1	1	1	5	Passed	Serratia_marcescens	1	Passed	2
EXT_SMA_896	Public database	GCA_900029885.1	SAMEA3865280	NA	NA	2016	Germany	NA	Homo sapiens	Clinical	5123091	1	5123091	5123091	5123091	0	0	5123091	1	5123091	1	5123091	1	4647	1	1	1	1	1	5	Passed	Serratia_marcescens	1	Passed	1
EXT_SMA_897	Public database	GCA_900108835.1	SAMEA4524859	PRJEB16676	NA	2014	Germany	NA	Homo sapiens	Clinical	5846245	339	17245.6	150763	510	0	0	41390	41	24673	77	10257	150	5625	1	0	1	0	0	2	Not_passed	NA	NA	Not_passed	NA
EXT_SMA_898	Public database	GCA_001537385.1	SAMEA2273967	PRJEB5065	NA	2005	United Kingdom	NA	NA	NA	5176389	26	199092	993083	302	4905	21	455194	4	293256	7	117683	12	4764	1	1	1	1	1	5	Passed	Serratia_marcescens	1	Passed	4
EXT_SMA_899	Public database	GCF_001537265.1	SAMEA2273968	PRJEB5065	NA	2005	United Kingdom	NA	NA	Clinical	5072109	14	362294	2840337	781	2747	12	2840337	1	413461	3	208869	6	4649	1	1	1	1	1	5	Passed	Serratia_marcescens	1	Passed	1
EXT_SMA_911022.27	Public database	GCA_002899365.1	SAMN08373109	PRJNA430443	1819-08-20	1819	Italy	NA	NA	Environment	5084329	34	149539	1432493	582	442	11	318210	4	212275	8	112927	15	4717	1	1	1	1	1	5	Passed	Serratia_marcescens	1	Passed	5
EXT_SMA_911022.31	Public database	GCA_003957875.1	SAMN10518498	PRJNA494152	NA	1961	Czech Republic	NA	NA	Environment	5044366	661	7631.42	73361	503	0	0	13688	109	9062	201	3781	366	5273	1	0	1	0	0	2	Not_passed	NA	NA	Not_passed	NA
EXT_SMA_911022.32	Public database	GCA_006974205.1	SAMN11958783	PRJNA545524	NA	1969	USA	NA	NA	Environment	5158713	2	2.57936e+06	5115562	43151	0	0	5115562	1	5115562	1	5115562	1	5273	1	1	1	0	1	4	Passed	Serratia_marcescens	1	Passed	5
SMA_1	Alvaro et al. (submitted)	GCA_033360795.1	SAMN34283497	PRJNA957961	NA	NA	Italy	ASST Papa Giovanni XXIII Hospital (Bergamo)	Human, Homo sapiens	Clinical	5164922	62	83305.2	3146071	128	0	0	3146071	1	685627	2	283360	4	4724	1	1	1	1	1	5	Passed	Serratia_marcescens	1	Passed	1
SMA_10	Alvaro et al. (submitted)	GCA_033360495.1	SAMN34283504	PRJNA957961	NA	NA	Italy	ASST Papa Giovanni XXIII Hospital (Bergamo)	Human, Homo sapiens	Clinical	5237230	62	84471.4	3146071	128	0	0	3146071	1	685627	2	238982	5	4808	1	1	1	1	1	5	Passed	Serratia_marcescens	1	Passed	1
SMA_100	Alvaro et al. (submitted)	GCA_033364635.1	SAMN34283376	PRJNA957961	2018-08-22	2018	Italy	ASST Fatebenefratelli Buzzi Hospital (Milan)	Human, Homo sapiens	Clinical	5094033	66	77182.3	3092773	128	0	0	3092773	1	663383	2	282926	4	4651	1	1	1	1	1	5	Passed	NA	1	Passed	1
SMA_101	Alvaro et al. (submitted)	GCA_033360115.1	SAMN34283513	PRJNA957961	NA	NA	Italy	Instituto Zooprofilattico (Pavia)	Human, Homo sapiens	Animal	5431155	56	96984.9	2903423	128	0	0	2903423	1	301231	4	236864	8	5066	1	1	1	1	1	5	Passed	NA	1	Passed	5
SMA_102	Alvaro et al. (submitted)	GCA_033360175.1	SAMN34283514	PRJNA957961	NA	NA	Italy	Instituto Zooprofilattico (Pavia)	Human, Homo sapiens	Animal	5342152	50	106843	2903841	128	0	0	2903841	1	301231	4	236864	8	4957	1	1	1	1	1	5	Passed	NA	1	Passed	5
SMA_103	Alvaro et al. (submitted)	GCA_033360135.1	SAMN34283515	PRJNA957961	NA	NA	Italy	Instituto Zooprofilattico (Pavia)	Human, Homo sapiens	Animal	5343661	56	95422.5	2903841	128	0	0	2903841	1	301231	4	236864	8	4964	1	1	1	1	1	5	Passed	NA	1	Passed	5
SMA_11	Alvaro et al. (submitted)	GCA_033360475.1	SAMN34283505	PRJNA957961	NA	NA	Italy	ASST Papa Giovanni XXIII Hospital (Bergamo)	Human, Homo sapiens	Clinical	5233865	51	102625	3146071	128	0	0	3146071	1	685627	2	238982	5	4808	1	1	1	1	1	5	Passed	Serratia_marcescens	1	Passed	1
SMA_12	Alvaro et al. (submitted)	GCA_033360355.1	SAMN34283506	PRJNA957961	NA	NA	Italy	ASST Papa Giovanni XXIII Hospital (Bergamo)	Human, Homo sapiens	Clinical	5265839	63	83584.8	1935446	128	0	0	619451	3	294189	5	115275	9	4861	1	1	1	1	1	5	Passed	NA	1	Passed	1
SMA_13	Alvaro et al. (submitted)	GCA_033360435.1	SAMN34283507	PRJNA957961	NA	NA	Italy	ASST Papa Giovanni XXIII Hospital (Bergamo)	Human, Homo sapiens	Clinical	5174261	85	60873.7	946968	128	0	0	375436	5	222622	9	120300	15	4766	1	1	1	1	1	5	Passed	Serratia_marcescens	1	Passed	2
SMA_14	Alvaro et al. (submitted)	GCA_033360155.1	SAMN34283516	PRJNA957961	NA	NA	Italy	ASST Papa Giovanni XXIII Hospital (Bergamo)	Human, Homo sapiens	Clinical	5246119	67	78300.3	3146017	128	0	0	3146017	1	684171	2	238982	5	4823	1	1	1	1	1	5	Passed	Serratia_marcescens	1	Passed	1
SMA_15	Alvaro et al. (submitted)	GCA_033360375.1	SAMN34283508	PRJNA957961	NA	NA	Italy	ASST Papa Giovanni XXIII Hospital (Bergamo)	Human, Homo sapiens	Clinical	5160816	47	109805	3146047	128	0	0	3146047	1	684235	2	284845	4	4710	1	1	1	1	1	5	Passed	Serratia_marcescens	1	Passed	1
SMA_16	Alvaro et al. (submitted)	GCA_033360295.1	SAMN34283509	PRJNA957961	NA	NA	Italy	ASST Papa Giovanni XXIII Hospital (Bergamo)	Human, Homo sapiens	Clinical	5162625	54	95604.2	3146000	128	0	0	3146000	1	685621	2	283360	4	4718	1	1	1	1	1	5	Passed	Serratia_marcescens	1	Passed	1
SMA_17	Alvaro et al. (submitted)	GCA_033360335.1	SAMN34283510	PRJNA957961	NA	NA	Italy	ASST Papa Giovanni XXIII Hospital (Bergamo)	Human, Homo sapiens	Clinical	5181492	71	72978.8	1654692	128	0	0	1491667	2	685627	3	283607	5	4739	1	1	1	1	1	5	Passed	Serratia_marcescens	1	Passed	1
SMA_18	Alvaro et al. (submitted)	GCA_033360315.1	SAMN34283511	PRJNA957961	NA	NA	Italy	ASST Papa Giovanni XXIII Hospital (Bergamo)	Human, Homo sapiens	Clinical	5163572	58	89027.1	3146071	128	0	0	3146071	1	685627	2	283473	4	4720	1	1	1	1	1	5	Passed	Serratia_marcescens	1	Passed	1
SMA_19	Alvaro et al. (submitted)	GCA_033360095.1	SAMN34283512	PRJNA957961	NA	NA	Italy	ASST Papa Giovanni XXIII Hospital (Bergamo)	Human, Homo sapiens	Clinical	5171351	61	84776.2	2374240	128	0	0	768701	2	685627	3	283538	5	4730	1	1	1	1	1	5	Passed	Serratia_marcescens	1	Passed	1
SMA_2	Alvaro et al. (submitted)	GCA_033360755.1	SAMN34283498	PRJNA957961	NA	NA	Italy	ASST Papa Giovanni XXIII Hospital (Bergamo)	Human, Homo sapiens	Clinical	5305304	144	36842.4	905251	128	0	0	492392	4	245046	8	121155	13	4924	1	0	1	1	1	4	Passed	Serratia_marcescens	1	Passed	4
SMA_2_1	Alvaro et al. (submitted)	GCA_033365815.1	SAMN34283326	PRJNA957961	2014-03-06	2014	Italy	ASST San Gerardo Hospital (Monza)	Human, Homo sapiens	Clinical	5137039	77	66714.8	2899944	128	0	0	2899944	1	413432	3	243799	6	4738	1	1	1	1	1	5	Passed	Serratia_sp._LS-1	1	Passed	1
SMA_2_10	Alvaro et al. (submitted)	GCA_033365535.1	SAMN34283342	PRJNA957961	2014-12-05	2014	Italy	ASST San Gerardo Hospital (Monza)	Human, Homo sapiens	Clinical	5095555	78	65327.6	2827896	128	0	0	2827896	1	325991	3	182337	7	4648	1	1	1	1	1	5	Passed	Serratia_marcescens	1	Passed	1
SMA_2_11	Alvaro et al. (submitted)	GCA_033365555.1	SAMN34283341	PRJNA957961	2014-11-07	2014	Italy	ASST San Gerardo Hospital (Monza)	Human, Homo sapiens	Clinical	5094595	72	70758.3	2828061	128	0	0	2828061	1	325991	3	252335	7	4643	1	1	1	1	1	5	Passed	Serratia_marcescens	1	Passed	1
SMA_2_12	Alvaro et al. (submitted)	GCA_033365715.1	SAMN34283333	PRJNA957961	2014-04-28	2014	Italy	ASST San Gerardo Hospital (Monza)	Human, Homo sapiens	Clinical	5492382	92	59699.8	2645985	128	0	0	564055	2	331289	4	201437	8	5088	1	1	1	1	1	5	Passed	NA	1	Passed	1
SMA_2_13	Alvaro et al. (submitted)	GCA_033365635.1	SAMN34283336	PRJNA957961	2014-07-15	2014	Italy	ASST San Gerardo Hospital (Monza)	Human, Homo sapiens	Clinical	5097995	84	60690.4	2827896	128	0	0	2827896	1	325991	3	183497	7	4647	1	1	1	1	1	5	Passed	Serratia_marcescens	1	Passed	1
SMA_2_14	Alvaro et al. (submitted)	GCA_033365575.1	SAMN34283339	PRJNA957961	2014-08-18	2014	Italy	ASST San Gerardo Hospital (Monza)	Human, Homo sapiens	Clinical	5080508	102	49808.9	1664549	128	0	0	561062	3	504453	4	209543	8	4769	1	1	1	1	1	5	Passed	Serratia_marcescens	1	Passed	4
SMA_2_15	Alvaro et al. (submitted)	GCA_033365675.1	SAMN34283334	PRJNA957961	2014-05-14	2014	Italy	ASST San Gerardo Hospital (Monza)	Human, Homo sapiens	Clinical	5100089	93	54839.7	2827896	128	0	0	2827896	1	325991	3	183497	7	4661	1	1	1	1	1	5	Passed	Serratia_marcescens	1	Passed	1
SMA_2_16	Alvaro et al. (submitted)	GCA_033366515.1	SAMN34283290	PRJNA957961	2004-06-15	2004	Italy	IRCCS San Matteo Hospital (Pavia)	Human, Homo sapiens	Clinical	5120459	87	58855.8	3142399	128	0	0	3142399	1	589602	2	316100	4	4737	1	1	1	1	1	5	Passed	NA	1	Passed	3
SMA_2_17	Alvaro et al. (submitted)	GCA_033366405.1	SAMN34283291	PRJNA957961	2004-06-15	2004	Italy	IRCCS San Matteo Hospital (Pavia)	Human, Homo sapiens	Clinical	5112769	62	82464	3142067	128	0	0	3142067	1	648448	2	315462	4	4711	1	1	1	1	1	5	Passed	NA	1	Passed	3
SMA_2_18	Alvaro et al. (submitted)	GCA_033366155.1	SAMN34283297	PRJNA957961	2006-01-24	2006	Italy	IRCCS San Matteo Hospital (Pavia)	Human, Homo sapiens	Clinical	5141486	88	58426	3103891	128	0	0	3103891	1	695896	2	283360	4	4722	1	1	1	1	1	5	Passed	Serratia_marcescens	1	Passed	1
SMA_2_19	Alvaro et al. (submitted)	GCA_033366555.1	SAMN34283288	PRJNA957961	2003-08-12	2003	Italy	IRCCS San Matteo Hospital (Pavia)	Human, Homo sapiens	Clinical	5163175	75	68842.3	2833128	128	0	0	2833128	1	356235	3	238969	7	4745	1	1	1	1	1	5	Passed	NA	1	Passed	1
SMA_2_2	Alvaro et al. (submitted)	GCA_033365795.1	SAMN34283329	PRJNA957961	2014-04-24	2014	Italy	ASST San Gerardo Hospital (Monza)	Human, Homo sapiens	Clinical	5134382	69	74411.3	2899944	128	0	0	2899944	1	413592	3	243805	6	4731	1	1	1	1	1	5	Passed	Serratia_sp._LS-1	1	Passed	1
SMA_2_21	Alvaro et al. (submitted)	GCA_033366475.1	SAMN34283292	PRJNA957961	2004-06-15	2004	Italy	IRCCS San Matteo Hospital (Pavia)	Human, Homo sapiens	Clinical	5105785	36	141827	3142399	128	0	0	3142399	1	648583	2	316172	4	4684	1	1	1	1	1	5	Passed	NA	1	Passed	3
SMA_2_22	Alvaro et al. (submitted)	GCA_033366135.1	SAMN34283301	PRJNA957961	2006-02-18	2006	Italy	IRCCS San Matteo Hospital (Pavia)	Human, Homo sapiens	Clinical	5131433	50	102629	3104426	128	0	0	3104426	1	696185	2	283360	4	4690	1	1	1	1	1	5	Passed	NA	1	Passed	1
SMA_2_23	Alvaro et al. (submitted)	GCA_033366075.1	SAMN34283303	PRJNA957961	2006-02-28	2006	Italy	IRCCS San Matteo Hospital (Pavia)	Human, Homo sapiens	Clinical	5131356	51	100615	3104426	128	0	0	3104426	1	696185	2	283360	4	4687	1	1	1	1	1	5	Passed	NA	1	Passed	1
SMA_2_24	Alvaro et al. (submitted)	GCA_033366215.1	SAMN34283299	PRJNA957961	2006-02-10	2006	Italy	IRCCS San Matteo Hospital (Pavia)	Human, Homo sapiens	Clinical	5133813	59	87013.8	3104426	128	0	0	3104426	1	696185	2	283360	4	4695	1	1	1	1	1	5	Passed	NA	1	Passed	1
SMA_2_25	Alvaro et al. (submitted)	GCA_033366175.1	SAMN34283300	PRJNA957961	2006-02-13	2006	Italy	IRCCS San Matteo Hospital (Pavia)	Human, Homo sapiens	Clinical	5131437	49	104723	3104426	128	0	0	3104426	1	696185	2	283770	4	4689	1	1	1	1	1	5	Passed	NA	1	Passed	1
SMA_2_26	Alvaro et al. (submitted)	GCA_033366115.1	SAMN34283302	PRJNA957961	2006-02-28	2006	Italy	IRCCS San Matteo Hospital (Pavia)	Human, Homo sapiens	Clinical	5134237	60	85570.6	3104454	128	0	0	3104454	1	587087	2	283607	5	4697	1	1	1	1	1	5	Passed	NA	1	Passed	1
SMA_2_27	Alvaro et al. (submitted)	GCA_033366635.1	SAMN34283287	PRJNA957961	2003-07-11	2003	Italy	IRCCS San Matteo Hospital (Pavia)	Human, Homo sapiens	Clinical	5037899	62	81256.4	3081873	128	0	0	3081873	1	675059	2	282981	4	4599	1	1	1	1	1	5	Passed	NA	1	Passed	1
SMA_2_28	Alvaro et al. (submitted)	GCA_033366315.1	SAMN34283296	PRJNA957961	2004-06-28	2004	Italy	IRCCS San Matteo Hospital (Pavia)	Human, Homo sapiens	Clinical	5107799	43	118786	2037104	128	0	0	1105476	2	649311	3	315484	5	4691	1	1	1	1	1	5	Passed	NA	1	Passed	3
SMA_2_29	Alvaro et al. (submitted)	GCA_033366195.1	SAMN34283298	PRJNA957961	2006-02-01	2006	Italy	IRCCS San Matteo Hospital (Pavia)	Human, Homo sapiens	Clinical	5132658	54	95049.2	3104426	128	0	0	3104426	1	696185	2	283360	4	4692	1	1	1	1	1	5	Passed	NA	1	Passed	1
SMA_2_3	Alvaro et al. (submitted)	GCA_033365735.1	SAMN34283332	PRJNA957961	2014-04-26	2014	Italy	ASST San Gerardo Hospital (Monza)	Human, Homo sapiens	Clinical	5134012	69	74406	2899750	128	0	0	2899750	1	413592	3	232248	6	4724	1	1	1	1	1	5	Passed	Serratia_sp._LS-1	1	Passed	1
SMA_2_30	Alvaro et al. (submitted)	GCA_033995605.1	SAMN34283293	PRJNA957961	2004-06-15	2004	Italy	IRCCS San Matteo Hospital (Pavia)	Human, Homo sapiens	Clinical	5363361	96	55868.3	1372569	128	0	0	487691	4	242250	7	100957	13	5011	1	1	1	1	1	5	Passed	Serratia_marcescens	1	Passed	4
SMA_2_31	Alvaro et al. (submitted)	GCA_033366375.1	SAMN34283294	PRJNA957961	2004-06-21	2004	Italy	IRCCS San Matteo Hospital (Pavia)	Human, Homo sapiens	Clinical	5109677	48	106452	2037182	128	0	0	1105476	2	648583	3	316172	5	4695	1	1	1	1	1	5	Passed	NA	1	Passed	3
SMA_2_32	Alvaro et al. (submitted)	GCA_033366455.1	SAMN34283289	PRJNA957961	2004-06-14	2004	Italy	IRCCS San Matteo Hospital (Pavia)	Human, Homo sapiens	Clinical	5109035	47	108703	2037182	128	0	0	1105476	2	648583	3	316172	5	4695	1	1	1	1	1	5	Passed	NA	1	Passed	3
SMA_2_33	Alvaro et al. (submitted)	GCA_033366335.1	SAMN34283295	PRJNA957961	2004-06-21	2004	Italy	IRCCS San Matteo Hospital (Pavia)	Human, Homo sapiens	Clinical	5357037	77	69571.9	1372568	128	0	0	487691	4	242250	7	100957	13	4993	1	1	1	1	1	5	Passed	Serratia_marcescens	1	Passed	4
SMA_2_34	Alvaro et al. (submitted)	GCA_033363855.1	SAMN34283401	PRJNA957961	2019-03-04	2019	Italy	IRCCS San Matteo Hospital (Pavia)	Human, Homo sapiens	Clinical	5110166	60	85169.4	1045864	128	0	0	870118	3	269389	5	171528	10	4669	1	1	1	1	1	5	Passed	Serratia_sp._LS-1	1	Passed	1
SMA_2_35	Alvaro et al. (submitted)	GCA_033363275.1	SAMN34283430	PRJNA957961	2020-05-23	2020	Italy	IRCCS San Matteo Hospital (Pavia)	Human, Homo sapiens	Clinical	5228642	54	96826.7	2605109	128	0	0	390955	2	336577	4	215507	8	4812	1	1	1	1	1	5	Passed	Serratia_marcescens	1	Passed	2
SMA_2_36	Alvaro et al. (submitted)	GCA_033364255.1	SAMN34283386	PRJNA957961	2018-11-11	2018	Italy	IRCCS San Matteo Hospital (Pavia)	Human, Homo sapiens	Clinical	5165221	62	83310	1977774	128	0	0	1170320	2	586917	3	215209	6	4780	1	1	1	1	1	5	Passed	NA	1	Passed	3
SMA_2_37	Alvaro et al. (submitted)	GCA_033363915.1	SAMN34283398	PRJNA957961	2019-01-29	2019	Italy	IRCCS San Matteo Hospital (Pavia)	Human, Homo sapiens	Clinical	5146301	61	84365.6	2188525	128	0	0	1016156	2	335053	4	219496	7	4764	1	1	1	1	1	5	Passed	NA	1	Passed	2
SMA_2_38	Alvaro et al. (submitted)	GCA_033363495.1	SAMN34283421	PRJNA957961	2019-10-26	2019	Italy	IRCCS San Matteo Hospital (Pavia)	Human, Homo sapiens	Clinical	5038091	63	79969.7	3117628	128	0	0	3117628	1	647253	2	172975	5	4622	1	1	1	1	1	5	Passed	Serratia_sp._LS-1	1	Passed	3
SMA_2_39	Alvaro et al. (submitted)	GCA_033363635.1	SAMN34283413	PRJNA957961	2019-05-06	2019	Italy	IRCCS San Matteo Hospital (Pavia)	Human, Homo sapiens	Clinical	5256285	60	87604.8	3097480	128	0	0	3097480	1	394295	3	246260	6	4842	1	1	1	1	1	5	Passed	NA	1	Passed	4
SMA_2_4	Alvaro et al. (submitted)	GCA_033365755.1	SAMN34283330	PRJNA957961	2014-04-24	2014	Italy	ASST San Gerardo Hospital (Monza)	Human, Homo sapiens	Clinical	5488265	76	72214	2646172	128	0	0	564055	2	331507	4	201437	8	5071	1	1	1	1	1	5	Passed	NA	1	Passed	1
SMA_2_40	Alvaro et al. (submitted)	GCA_033363135.1	SAMN34283435	PRJNA957961	2020-06-12	2020	Italy	IRCCS San Matteo Hospital (Pavia)	Human, Homo sapiens	Clinical	5407502	65	83192.3	3225710	128	0	0	3225710	1	569480	2	243491	6	5063	1	1	1	1	1	5	Passed	Serratia_marcescens	1	Passed	4
SMA_2_41	Alvaro et al. (submitted)	GCA_033361875.1	SAMN34283469	PRJNA957961	2021-01-20	2021	Italy	IRCCS San Matteo Hospital (Pavia)	Human, Homo sapiens	Clinical	5204403	77	67589.6	3183595	128	0	0	3183595	1	650518	2	304570	4	4809	1	1	1	1	1	5	Passed	Serratia_sp._LS-1	1	Passed	3
SMA_2_42	Alvaro et al. (submitted)	GCA_033363435.1	SAMN34283422	PRJNA957961	2019-12-20	2019	Italy	IRCCS San Matteo Hospital (Pavia)	Human, Homo sapiens	Clinical	5071094	80	63388.7	2763782	128	0	0	2763782	1	294785	4	239158	7	4647	1	1	1	1	1	5	Passed	Serratia_marcescens	1	Passed	1
SMA_2_43	Alvaro et al. (submitted)	GCA_033363475.1	SAMN34283420	PRJNA957961	2019-09-01	2019	Italy	IRCCS San Matteo Hospital (Pavia)	Human, Homo sapiens	Clinical	5334849	69	77316.6	2329168	128	0	0	569480	2	403637	4	243491	8	4981	1	1	1	1	1	5	Passed	Serratia_marcescens	1	Passed	4
SMA_2_44	Alvaro et al. (submitted)	GCA_033362055.1	SAMN34283462	PRJNA957961	2020-12-17	2020	Italy	IRCCS San Matteo Hospital (Pavia)	Human, Homo sapiens	Clinical	5208964	84	62011.5	3126917	128	0	0	3126917	1	669044	2	206695	5	4821	1	1	1	1	1	5	Passed	NA	1	Passed	4
SMA_2_45	Alvaro et al. (submitted)	GCA_033363355.1	SAMN34283427	PRJNA957961	2020-05-01	2020	Italy	IRCCS San Matteo Hospital (Pavia)	Human, Homo sapiens	Clinical	5412544	82	66006.6	2328978	128	0	0	569480	2	403638	4	243491	8	5077	1	1	1	1	1	5	Passed	Serratia_marcescens	1	Passed	4
SMA_2_46	Alvaro et al. (submitted)	GCA_033363835.1	SAMN34283402	PRJNA957961	2019-03-08	2019	Italy	IRCCS San Matteo Hospital (Pavia)	Human, Homo sapiens	Clinical	5111814	67	76295.7	1045864	128	0	0	870118	3	269389	5	171528	10	4686	1	1	1	1	1	5	Passed	Serratia_sp._LS-1	1	Passed	1
SMA_2_47	Alvaro et al. (submitted)	GCA_033363515.1	SAMN34283419	PRJNA957961	2019-08-07	2019	Italy	IRCCS San Matteo Hospital (Pavia)	Human, Homo sapiens	Clinical	5127741	65	78888.3	1517889	128	0	0	377148	4	300724	7	120094	12	4738	1	1	1	1	1	5	Passed	Serratia_marcescens	1	Passed	2
SMA_2_48	Alvaro et al. (submitted)	GCA_033363535.1	SAMN34283418	PRJNA957961	2019-07-11	2019	Italy	IRCCS San Matteo Hospital (Pavia)	Human, Homo sapiens	Clinical	5197303	57	91180.8	3148543	128	0	0	3148543	1	696185	2	283614	4	4760	1	1	1	1	1	5	Passed	NA	1	Passed	1
SMA_2_49	Alvaro et al. (submitted)	GCA_033363795.1	SAMN34283404	PRJNA957961	2019-03-11	2019	Italy	IRCCS San Matteo Hospital (Pavia)	Human, Homo sapiens	Clinical	5069603	53	95652.9	2368984	128	0	0	600966	2	399261	4	253925	7	4628	1	1	1	1	1	5	Passed	Serratia_sp._LS-1	1	Passed	1
SMA_2_5	Alvaro et al. (submitted)	GCA_033365835.1	SAMN34283327	PRJNA957961	2014-04-08	2014	Italy	ASST San Gerardo Hospital (Monza)	Human, Homo sapiens	Clinical	5298048	104	50942.8	3097831	128	0	0	3097831	1	577725	3	150527	6	4949	1	1	1	1	1	5	Passed	NA	1	Passed	3
SMA_2_50	Alvaro et al. (submitted)	GCA_033360815.1	SAMN34283494	PRJNA957961	NA	NA	Italy	IRCCS San Matteo Hospital (Pavia)	Human, Homo sapiens	Clinical	5301547	65	81562.3	2857763	128	0	0	2857763	1	334552	3	220296	7	4875	1	1	1	1	1	5	Passed	Serratia_marcescens	1	Passed	3
SMA_2_51	Alvaro et al. (submitted)	GCA_033360855.1	SAMN34283495	PRJNA957961	NA	2020	Italy	IRCCS San Matteo Hospital (Pavia)	Human, Homo sapiens	Clinical	5084568	72	70619	2106698	128	0	0	731592	2	426696	4	233346	7	4686	1	1	1	1	1	5	Passed	Serratia_marcescens	1	Passed	2
SMA_2_52	Alvaro et al. (submitted)	GCA_033360835.1	SAMN34283496	PRJNA957961	NA	2020	Italy	IRCCS San Matteo Hospital (Pavia)	Human, Homo sapiens	Clinical	5404691	60	90078.2	2732319	128	0	0	2732319	1	493362	3	243491	7	5054	1	1	1	1	1	5	Passed	Serratia_marcescens	1	Passed	4
SMA_2_6	Alvaro et al. (submitted)	GCA_033365655.1	SAMN34283335	PRJNA957961	2014-06-23	2014	Italy	ASST San Gerardo Hospital (Monza)	Human, Homo sapiens	Clinical	5096135	76	67054.4	2828090	128	0	0	2828090	1	325991	3	252495	7	4646	1	1	1	1	1	5	Passed	Serratia_marcescens	1	Passed	1
SMA_2_7	Alvaro et al. (submitted)	GCA_033365615.1	SAMN34283337	PRJNA957961	2014-07-15	2014	Italy	ASST San Gerardo Hospital (Monza)	Human, Homo sapiens	Clinical	5101397	93	54853.7	2828090	128	0	0	2828090	1	325991	3	252495	7	4656	1	1	1	1	1	5	Passed	Serratia_marcescens	1	Passed	1
SMA_2_8	Alvaro et al. (submitted)	GCA_033365695.1	SAMN34283331	PRJNA957961	2014-04-26	2014	Italy	ASST San Gerardo Hospital (Monza)	Human, Homo sapiens	Clinical	5141847	96	53560.9	2899750	128	0	0	2899750	1	413432	3	232248	6	4756	1	1	1	1	1	5	Passed	Serratia_sp._LS-1	1	Passed	1
SMA_2_9	Alvaro et al. (submitted)	GCA_033365595.1	SAMN34283338	PRJNA957961	2014-07-28	2014	Italy	ASST San Gerardo Hospital (Monza)	Human, Homo sapiens	Clinical	5291515	80	66143.9	3097831	128	0	0	3097831	1	577725	3	217257	5	4917	1	1	1	1	1	5	Passed	NA	1	Passed	3
SMA_20	Alvaro et al. (submitted)	GCA_033365235.1	SAMN34283361	PRJNA957961	2017-03-31	2017	Italy	ASST Papa Giovanni XXIII Hospital (Bergamo)	Human, Homo sapiens	NA	5134035	77	66675.8	1121857	128	0	0	375436	5	281752	8	127361	13	4718	1	1	1	1	1	5	Passed	Serratia_marcescens	1	Passed	2
SMA_21	Alvaro et al. (submitted)	GCA_033365395.1	SAMN34283351	PRJNA957961	2016-09-16	2016	Italy	ASST Papa Giovanni XXIII Hospital (Bergamo)	Human, Homo sapiens	NA	5162384	52	99276.6	3146071	128	0	0	3146071	1	685627	2	283607	4	4713	1	1	1	1	1	5	Passed	Serratia_marcescens	1	Passed	1
SMA_22	Alvaro et al. (submitted)	GCA_033365435.1	SAMN34283350	PRJNA957961	2016-09-09	2016	Italy	ASST Papa Giovanni XXIII Hospital (Bergamo)	Human, Homo sapiens	NA	5353377	55	97334.1	1375772	128	0	0	642949	3	241921	6	180894	11	4891	1	1	1	1	1	5	Passed	Serratia_sp._LS-1	1	Passed	1
SMA_23	Alvaro et al. (submitted)	GCA_033365335.1	SAMN34283354	PRJNA957961	2017-03-20	2017	Italy	ASST Papa Giovanni XXIII Hospital (Bergamo)	Human, Homo sapiens	NA	5244977	61	85983.2	3146071	128	0	0	3146071	1	685627	2	238982	5	4824	1	1	1	1	1	5	Passed	Serratia_marcescens	1	Passed	1
SMA_24	Alvaro et al. (submitted)	GCA_033365375.1	SAMN34283353	PRJNA957961	2017-03-13	2017	Italy	ASST Papa Giovanni XXIII Hospital (Bergamo)	Human, Homo sapiens	Clinical	5162132	52	99271.8	3146047	128	0	0	3146047	1	685627	2	283360	4	4716	1	1	1	1	1	5	Passed	Serratia_marcescens	1	Passed	1
SMA_25	Alvaro et al. (submitted)	GCA_033365455.1	SAMN34283347	PRJNA957961	2015-11-28	2015	Italy	ASST Papa Giovanni XXIII Hospital (Bergamo)	Human, Homo sapiens	NA	5018826	75	66917.7	3042739	128	0	0	3042739	1	675059	2	282980	4	4573	1	1	1	0	1	4	Passed	NA	1	Passed	1
SMA_26	Alvaro et al. (submitted)	GCA_033365495.1	SAMN34283343	PRJNA957961	2015-01-09	2015	Italy	ASST Papa Giovanni XXIII Hospital (Bergamo)	Human, Homo sapiens	NA	5208183	112	46501.6	703729	128	0	0	297798	6	223171	10	95367	17	4797	1	1	1	1	1	5	Passed	NA	1	Passed	2
SMA_27	Alvaro et al. (submitted)	GCA_033995405.1	SAMN34283344	PRJNA957961	2015-04-07	2015	Italy	ASST Papa Giovanni XXIII Hospital (Bergamo)	Human, Homo sapiens	NA	5240334	103	50877	3154875	128	0	0	3154875	1	600619	2	215217	5	4826	1	1	1	1	1	5	Passed	Serratia_sp._LS-1	1	Passed	3
SMA_28	Alvaro et al. (submitted)	GCA_033365415.1	SAMN34283349	PRJNA957961	2015-12-28	2015	Italy	ASST Papa Giovanni XXIII Hospital (Bergamo)	Human, Homo sapiens	NA	5242019	76	68973.9	2925001	128	0	0	2925001	1	377548	3	251963	7	4780	1	1	1	1	1	5	Passed	Serratia_sp._LS-1	1	Passed	1
SMA_29	Alvaro et al. (submitted)	GCA_033365475.1	SAMN34283348	PRJNA957961	2015-12-10	2015	Italy	ASST Papa Giovanni XXIII Hospital (Bergamo)	Human, Homo sapiens	NA	5133806	67	76624	2657511	128	0	0	2657511	1	306980	4	203794	8	4728	1	1	1	1	1	5	Passed	Serratia_marcescens	1	Passed	2
SMA_3_10	Alvaro et al. (submitted)	GCA_033365075.1	SAMN34283367	PRJNA957961	2018-01-15	2018	Italy	ASST Papa Giovanni XXIII Hospital (Bergamo)	Human, Homo sapiens	Clinical	5233636	68	76965.2	1746517	128	0	0	422941	3	217642	7	125878	14	4811	1	1	1	1	1	5	Passed	Serratia_marcescens	1	Passed	1
SMA_3_11	Alvaro et al. (submitted)	GCA_033365155.1	SAMN34283365	PRJNA957961	2017-12-07	2017	Italy	ASST Papa Giovanni XXIII Hospital (Bergamo)	Human, Homo sapiens	Clinical	5160485	62	83233.6	1965450	128	0	0	916420	2	250678	5	142235	10	4715	1	1	1	1	1	5	Passed	Serratia_marcescens	1	Passed	1
SMA_3_12	Alvaro et al. (submitted)	GCA_033365355.1	SAMN34283352	PRJNA957961	2017-01-27	2017	Italy	ASST Papa Giovanni XXIII Hospital (Bergamo)	Human, Homo sapiens	Clinical	5168286	75	68910.5	873242	128	0	0	300158	6	144922	10	94421	18	4730	1	1	1	1	1	5	Passed	Serratia_marcescens	1	Passed	1
SMA_3_13	Alvaro et al. (submitted)	GCA_033365215.1	SAMN34283363	PRJNA957961	2017-06-15	2017	Italy	ASST Papa Giovanni XXIII Hospital (Bergamo)	Human, Homo sapiens	Clinical	5273573	101	52213.6	1129863	128	0	0	501632	4	285096	7	138218	12	4904	1	1	1	1	1	5	Passed	Serratia_sp._LS-1	1	Passed	3
SMA_3_14	Alvaro et al. (submitted)	GCA_033365295.1	SAMN34283355	PRJNA957961	2017-03-23	2017	Italy	ASST Papa Giovanni XXIII Hospital (Bergamo)	Human, Homo sapiens	Clinical	5069250	73	69441.8	1059587	128	0	0	367048	4	247279	8	136798	12	4659	1	1	1	1	1	5	Passed	NA	1	Passed	2
SMA_3_15	Alvaro et al. (submitted)	GCA_033365305.1	SAMN34283356	PRJNA957961	2017-03-23	2017	Italy	ASST Papa Giovanni XXIII Hospital (Bergamo)	Human, Homo sapiens	Clinical	5215624	86	60646.8	596196	128	0	0	225015	9	155589	15	100089	23	4798	1	1	1	1	1	5	Passed	Serratia_marcescens	1	Passed	2
SMA_3_16	Alvaro et al. (submitted)	GCA_033995245.1	SAMN34283357	PRJNA957961	2017-03-23	2017	Italy	ASST Papa Giovanni XXIII Hospital (Bergamo)	Human, Homo sapiens	Clinical	5071505	88	57630.7	697671	128	0	0	388775	6	240110	9	131627	15	4671	1	1	1	1	1	5	Passed	Serratia_marcescens	1	Passed	2
SMA_3_17	Alvaro et al. (submitted)	GCA_033365255.1	SAMN34283358	PRJNA957961	2017-03-29	2017	Italy	ASST Papa Giovanni XXIII Hospital (Bergamo)	Human, Homo sapiens	Clinical	5076418	80	63455.2	699056	128	0	0	457479	5	305067	7	130664	12	4686	1	1	1	1	1	5	Passed	Serratia_sp._LS-1	1	Passed	3
SMA_3_18	Alvaro et al. (submitted)	GCA_033365275.1	SAMN34283359	PRJNA957961	2017-03-29	2017	Italy	ASST Papa Giovanni XXIII Hospital (Bergamo)	Human, Homo sapiens	Clinical	5074221	66	76882.1	1443723	128	0	0	589248	3	310476	6	166253	10	4672	1	1	1	1	1	5	Passed	Serratia_sp._LS-1	1	Passed	3
SMA_3_19	Alvaro et al. (submitted)	GCA_033365195.1	SAMN34283360	PRJNA957961	2017-03-29	2017	Italy	ASST Papa Giovanni XXIII Hospital (Bergamo)	Human, Homo sapiens	Clinical	5160921	62	83240.7	1212221	128	0	0	752070	3	336415	5	90762	12	4720	1	1	1	1	1	5	Passed	Serratia_marcescens	1	Passed	1
SMA_3_2	Alvaro et al. (submitted)	GCA_033364815.1	SAMN34283372	PRJNA957961	2018-04-24	2018	Italy	ASST Papa Giovanni XXIII Hospital (Bergamo)	Human, Homo sapiens	Clinical	5141711	63	81614.5	510291	128	0	0	267009	7	170633	12	89446	20	4736	1	1	1	1	1	5	Passed	Serratia_marcescens	1	Passed	2
SMA_3_3	Alvaro et al. (submitted)	GCA_033364995.1	SAMN34283368	PRJNA957961	2018-02-01	2018	Italy	ASST Papa Giovanni XXIII Hospital (Bergamo)	Human, Homo sapiens	Clinical	5148406	70	73548.7	816107	128	0	0	340108	5	245478	9	125408	14	4751	1	1	1	1	1	5	Passed	Serratia_marcescens	1	Passed	2
SMA_3_4	Alvaro et al. (submitted)	GCA_033364955.1	SAMN34283369	PRJNA957961	2018-02-02	2018	Italy	ASST Papa Giovanni XXIII Hospital (Bergamo)	Human, Homo sapiens	Clinical	5159105	73	70672.7	1083778	128	0	0	234486	7	161266	12	87462	20	4719	1	1	1	1	1	5	Passed	NA	1	Passed	1
SMA_3_5	Alvaro et al. (submitted)	GCA_033365035.1	SAMN34283364	PRJNA957961	2017-07-05	2017	Italy	ASST Papa Giovanni XXIII Hospital (Bergamo)	Human, Homo sapiens	Clinical	5245516	65	80700.2	1358316	128	0	0	590507	4	587269	5	142119	10	4817	1	1	1	1	1	5	Passed	NA	1	Passed	1
SMA_3_6	Alvaro et al. (submitted)	GCA_033364835.1	SAMN34283371	PRJNA957961	2018-02-19	2018	Italy	ASST Papa Giovanni XXIII Hospital (Bergamo)	Human, Homo sapiens	Clinical	5231504	73	71664.4	599658	128	0	0	291042	7	163197	11	83842	19	4812	1	1	1	1	1	5	Passed	NA	1	Passed	1
SMA_3_7	Alvaro et al. (submitted)	GCA_033364875.1	SAMN34283370	PRJNA957961	2018-02-07	2018	Italy	ASST Papa Giovanni XXIII Hospital (Bergamo)	Human, Homo sapiens	Clinical	5271434	78	67582.5	640064	128	0	0	171223	9	136214	16	61620	26	4867	1	1	1	1	1	5	Passed	Serratia_marcescens	1	Passed	1
SMA_3_8	Alvaro et al. (submitted)	GCA_033365015.1	SAMN34283366	PRJNA957961	2017-12-26	2017	Italy	ASST Papa Giovanni XXIII Hospital (Bergamo)	Human, Homo sapiens	Clinical	5242541	87	60259.1	651191	128	0	0	218004	6	157211	12	89310	21	4831	1	1	1	1	1	5	Passed	NA	1	Passed	1
SMA_3_9	Alvaro et al. (submitted)	GCA_033365175.1	SAMN34283362	PRJNA957961	2017-04-10	2017	Italy	ASST Papa Giovanni XXIII Hospital (Bergamo)	Human, Homo sapiens	Clinical	5242376	76	68978.6	589714	128	0	0	489719	5	315295	8	90762	15	4821	1	1	1	1	1	5	Passed	Serratia_marcescens	1	Passed	1
SMA_30	Alvaro et al. (submitted)	GCA_033365515.1	SAMN34283346	PRJNA957961	2015-11-14	2015	Italy	ASST Papa Giovanni XXIII Hospital (Bergamo)	Human, Homo sapiens	NA	5018240	74	67814.1	3042739	128	0	0	3042739	1	675059	2	282980	4	4569	1	1	1	0	1	4	Passed	NA	1	Passed	1
SMA_31	Alvaro et al. (submitted)	GCA_033995385.1	SAMN34283345	PRJNA957961	2015-09-14	2015	Italy	ASST Papa Giovanni XXIII Hospital (Bergamo)	Human, Homo sapiens	NA	5295576	111	47707.9	2893503	128	0	0	2893503	1	416899	3	235907	6	4875	1	1	1	1	1	5	Passed	NA	1	Passed	3
SMA_32	Alvaro et al. (submitted)	GCA_033995365.1	SAMN34283340	PRJNA957961	2014-10-27	2014	Italy	ASST Papa Giovanni XXIII Hospital (Bergamo)	Human, Homo sapiens	NA	5097805	74	68889.3	1122634	128	0	0	384248	4	292105	7	142828	12	4712	1	1	1	1	1	5	Passed	Serratia_marcescens	1	Passed	4
SMA_33	Alvaro et al. (submitted)	GCA_033365775.1	SAMN34283328	PRJNA957961	2014-04-08	2014	Italy	ASST Papa Giovanni XXIII Hospital (Bergamo)	Human, Homo sapiens	NA	5166690	55	93939.8	1144368	128	0	0	669883	3	499900	5	232339	8	4767	1	1	1	1	1	5	Passed	Serratia_marcescens	1	Passed	3
SMA_34	Alvaro et al. (submitted)	GCA_033365855.1	SAMN34283325	PRJNA957961	2013-03-16	2013	Italy	ASST Papa Giovanni XXIII Hospital (Bergamo)	Human, Homo sapiens	Clinical	5134156	66	77790.2	2869983	128	0	0	2869983	1	326001	3	251470	7	4682	1	1	1	1	1	5	Passed	Serratia_marcescens	1	Passed	1
SMA_35	Alvaro et al. (submitted)	GCA_033995425.1	SAMN34283324	PRJNA957961	2013-02-21	2013	Italy	ASST Papa Giovanni XXIII Hospital (Bergamo)	Human, Homo sapiens	NA	5140669	85	60478.5	2869983	128	0	0	2869983	1	326001	3	251470	7	4688	1	1	1	1	1	5	Passed	Serratia_marcescens	1	Passed	1
SMA_36	Alvaro et al. (submitted)	GCA_033995345.1	SAMN34283323	PRJNA957961	2012-11-29	2012	Italy	ASST Papa Giovanni XXIII Hospital (Bergamo)	Human, Homo sapiens	NA	5207415	100	52074.2	1546958	128	0	0	575386	3	315926	5	231048	8	4809	1	1	1	1	1	5	Passed	Serratia_marcescens	1	Passed	3
SMA_37	Alvaro et al. (submitted)	GCA_033365875.1	SAMN34283322	PRJNA957961	2011-06-10	2011	Italy	ASST Papa Giovanni XXIII Hospital (Bergamo)	Human, Homo sapiens	NA	5065508	70	72364.4	860997	128	0	0	574439	4	404662	6	119897	11	4680	1	1	1	1	1	5	Passed	Serratia_marcescens	1	Passed	2
SMA_38	Alvaro et al. (submitted)	GCA_033995585.1	SAMN34283304	PRJNA957961	2006-08-02	2006	Italy	ASST Papa Giovanni XXIII Hospital (Bergamo)	Human, Homo sapiens	NA	5122410	69	74237.8	3150786	128	0	0	3150786	1	604409	2	215229	5	4726	1	1	1	1	1	5	Passed	NA	1	Passed	3
SMA_39	Alvaro et al. (submitted)	GCA_033366095.1	SAMN34283305	PRJNA957961	2006-10-07	2006	Italy	ASST Papa Giovanni XXIII Hospital (Bergamo)	Human, Homo sapiens	NA	5117779	60	85296.3	3164235	128	0	0	3164235	1	594439	2	220030	5	4721	1	1	1	1	1	5	Passed	Serratia_sp._LS-1	1	Passed	3
SMA_40	Alvaro et al. (submitted)	GCA_033366035.1	SAMN34283306	PRJNA957961	2006-10-12	2006	Italy	ASST Papa Giovanni XXIII Hospital (Bergamo)	Human, Homo sapiens	NA	5103254	70	72903.6	2848448	128	0	0	2848448	1	493269	3	227398	6	4727	1	1	1	1	1	5	Passed	Serratia_marcescens	1	Passed	3
SMA_41	Alvaro et al. (submitted)	GCA_033995565.1	SAMN34283307	PRJNA957961	2006-11-12	2006	Italy	ASST Papa Giovanni XXIII Hospital (Bergamo)	Human, Homo sapiens	NA	5092252	79	64458.9	1855954	128	0	0	1295260	2	652157	3	291669	5	4707	1	1	1	1	1	5	Passed	NA	1	Passed	3
SMA_42	Alvaro et al. (submitted)	GCA_033366055.1	SAMN34283309	PRJNA957961	2006-11-16	2006	Italy	ASST Papa Giovanni XXIII Hospital (Bergamo)	Human, Homo sapiens	NA	5214498	88	59255.7	3196586	128	0	0	3196586	1	600629	2	215217	5	4861	1	1	1	1	1	5	Passed	NA	1	Passed	3
SMA_43	Alvaro et al. (submitted)	GCA_033995545.1	SAMN34283308	PRJNA957961	2006-11-14	2006	Italy	ASST Papa Giovanni XXIII Hospital (Bergamo)	Human, Homo sapiens	NA	5196404	79	65777.3	3206298	128	0	0	3206298	1	606332	2	290206	4	4816	1	1	1	1	1	5	Passed	NA	1	Passed	3
SMA_44	Alvaro et al. (submitted)	GCA_033995505.1	SAMN34283310	PRJNA957961	2006-12-05	2006	Italy	ASST Papa Giovanni XXIII Hospital (Bergamo)	Human, Homo sapiens	Clinical	5109946	87	58735	1952619	128	0	0	466314	3	343979	5	287322	8	4710	1	1	1	1	1	5	Passed	NA	1	Passed	2
SMA_45	Alvaro et al. (submitted)	GCA_033995485.1	SAMN34283311	PRJNA957961	2006-12-24	2006	Italy	ASST Papa Giovanni XXIII Hospital (Bergamo)	Human, Homo sapiens	NA	5220050	105	49714.8	3196586	128	0	0	3196586	1	600629	2	215217	5	4875	1	1	1	1	1	5	Passed	NA	1	Passed	3
SMA_46	Alvaro et al. (submitted)	GCA_033995465.1	SAMN34283312	PRJNA957961	2007-02-22	2007	Italy	ASST Papa Giovanni XXIII Hospital (Bergamo)	Human, Homo sapiens	NA	5140031	74	69459.9	2861505	128	0	0	2861505	1	416885	3	235908	6	4714	1	1	1	1	1	5	Passed	NA	1	Passed	3
SMA_47	Alvaro et al. (submitted)	GCA_033366015.1	SAMN34283313	PRJNA957961	2007-06-11	2007	Italy	ASST Papa Giovanni XXIII Hospital (Bergamo)	Human, Homo sapiens	NA	5106424	60	85107.1	3093988	128	0	0	3093988	1	663315	2	295089	4	4658	1	1	1	1	1	5	Passed	Serratia_marcescens	1	Passed	1
SMA_48	Alvaro et al. (submitted)	GCA_033995525.1	SAMN34283314	PRJNA957961	2007-06-14	2007	Italy	ASST Papa Giovanni XXIII Hospital (Bergamo)	Human, Homo sapiens	NA	5247273	54	97171.7	3067050	128	0	0	3067050	1	741858	2	248178	4	4816	1	1	1	1	1	5	Passed	Serratia_sp._LS-1	1	Passed	3
SMA_49	Alvaro et al. (submitted)	GCA_033365995.1	SAMN34283315	PRJNA957961	2007-07-10	2007	Italy	ASST Papa Giovanni XXIII Hospital (Bergamo)	Human, Homo sapiens	NA	5106597	60	85109.9	3093972	128	0	0	3093972	1	663315	2	295089	4	4659	1	1	1	1	1	5	Passed	Serratia_marcescens	1	Passed	1
SMA_5	Alvaro et al. (submitted)	GCA_033360695.1	SAMN34283499	PRJNA957961	NA	NA	Italy	ASST Papa Giovanni XXIII Hospital (Bergamo)	Human, Homo sapiens	Clinical	5244868	61	85981.4	3146071	128	0	0	3146071	1	685627	2	238982	5	4819	1	1	1	1	1	5	Passed	Serratia_marcescens	1	Passed	1
SMA_5_1	Alvaro et al. (submitted)	GCA_033363075.1	SAMN34283434	PRJNA957961	2020-06-08	2020	Italy	IRCCS San Raffaele Hospital (Milan)	Human, Homo sapiens	Clinical	5155830	72	71608.8	600039	128	0	0	163556	9	126901	16	73126	27	4754	1	1	1	1	1	5	Passed	Serratia_marcescens	1	Passed	3
SMA_5_10	Alvaro et al. (submitted)	GCA_033362875.1	SAMN34283441	PRJNA957961	2020-07-22	2020	Italy	IRCCS San Raffaele Hospital (Milan)	Human, Homo sapiens	Clinical	5050567	103	49034.6	351254	128	0	0	166107	10	92251	18	46275	32	4611	1	1	1	1	1	5	Passed	Serratia_marcescens	1	Passed	1
SMA_5_11	Alvaro et al. (submitted)	GCA_033361795.1	SAMN34283471	PRJNA957961	2021-07-05	2021	Italy	IRCCS San Raffaele Hospital (Milan)	Human, Homo sapiens	Clinical	5264424	460	11444.4	1477680	128	0	0	590405	3	275300	6	120386	11	5074	1	0	1	1	1	4	Passed	Serratia_sp._LS-1	1	Passed	1
SMA_5_12	Alvaro et al. (submitted)	GCA_033362915.1	SAMN34283440	PRJNA957961	2020-07-21	2020	Italy	IRCCS San Raffaele Hospital (Milan)	Human, Homo sapiens	Clinical	5194021	71	73155.2	648438	128	0	0	192757	8	113939	15	53296	27	4783	1	1	1	1	1	5	Passed	Serratia_marcescens	1	Passed	2
SMA_5_13	Alvaro et al. (submitted)	GCA_033361755.1	SAMN34283472	PRJNA957961	2021-07-17	2021	Italy	IRCCS San Raffaele Hospital (Milan)	Human, Homo sapiens	Clinical	5041131	55	91656.9	1627409	128	0	0	438841	3	348583	6	158804	10	4593	1	1	1	0	1	4	Passed	Serratia_sp._LS-1	1	Passed	1
SMA_5_14	Alvaro et al. (submitted)	GCA_033361655.1	SAMN34283473	PRJNA957961	2021-07-17	2021	Italy	IRCCS San Raffaele Hospital (Milan)	Human, Homo sapiens	Clinical	5130471	45	114010	1605447	128	0	0	425624	3	275285	6	108874	13	4737	1	1	1	1	1	5	Passed	Serratia_marcescens	1	Passed	3
SMA_5_15	Alvaro et al. (submitted)	GCA_033362815.1	SAMN34283442	PRJNA957961	2020-08-11	2020	Italy	IRCCS San Raffaele Hospital (Milan)	Human, Homo sapiens	Clinical	5210654	110	47369.6	350703	128	0	0	165461	11	119842	19	55061	30	4826	1	1	1	1	1	5	Passed	Serratia_marcescens	1	Passed	4
SMA_5_16	Alvaro et al. (submitted)	GCA_033361715.1	SAMN34283474	PRJNA957961	2021-07-21	2021	Italy	IRCCS San Raffaele Hospital (Milan)	Human, Homo sapiens	Clinical	5252115	80	65651.4	1449884	128	0	0	322825	4	201429	8	106126	15	4827	1	1	1	1	1	5	Passed	NA	1	Passed	3
SMA_5_17	Alvaro et al. (submitted)	GCA_033362835.1	SAMN34283443	PRJNA957961	2020-08-21	2020	Italy	IRCCS San Raffaele Hospital (Milan)	Human, Homo sapiens	Clinical	5167974	87	59402	519902	128	0	0	178021	9	123271	17	56400	29	4741	1	1	1	1	1	5	Passed	Serratia_sp._LS-1	1	Passed	1
SMA_5_18	Alvaro et al. (submitted)	GCA_033361595.1	SAMN34283475	PRJNA957961	2021-08-14	2021	Italy	IRCCS San Raffaele Hospital (Milan)	Human, Homo sapiens	Clinical	5004211	57	87793.2	1803322	128	0	0	337138	3	259038	6	202472	10	4564	1	1	1	0	1	4	Passed	Serratia_marcescens	1	Passed	1
SMA_5_2	Alvaro et al. (submitted)	GCA_033363455.1	SAMN34283423	PRJNA957961	2020-02-05	2020	Italy	IRCCS San Raffaele Hospital (Milan)	Human, Homo sapiens	Clinical	5307730	62	85608.6	569067	128	0	0	305074	7	177121	12	83280	20	4850	1	1	1	1	1	5	Passed	Serratia_sp._LS-1	1	Passed	3
SMA_5_20	Alvaro et al. (submitted)	GCA_033362755.1	SAMN34283444	PRJNA957961	2020-09-21	2020	Italy	IRCCS San Raffaele Hospital (Milan)	Human, Homo sapiens	Clinical	5193356	69	75266	621486	128	0	0	203594	8	163009	14	56209	26	4783	1	1	1	1	1	5	Passed	Serratia_marcescens	1	Passed	2
SMA_5_21	Alvaro et al. (submitted)	GCA_033361335.1	SAMN34283481	PRJNA957961	2021-08-26	2021	Italy	IRCCS San Raffaele Hospital (Milan)	Human, Homo sapiens	Clinical	5123495	56	91491	775416	128	0	0	335537	5	242275	8	142215	14	4676	1	1	1	1	1	5	Passed	Serratia_marcescens	1	Passed	1
SMA_5_22	Alvaro et al. (submitted)	GCA_033362735.1	SAMN34283445	PRJNA957961	2020-09-28	2020	Italy	IRCCS San Raffaele Hospital (Milan)	Human, Homo sapiens	Clinical	5194700	83	62586.8	484752	128	0	0	311447	7	146734	13	61117	23	4785	1	1	1	1	1	5	Passed	Serratia_marcescens	1	Passed	2
SMA_5_23	Alvaro et al. (submitted)	GCA_033362675.1	SAMN34283446	PRJNA957961	2020-09-29	2020	Italy	IRCCS San Raffaele Hospital (Milan)	Human, Homo sapiens	Clinical	5101238	65	78480.6	960600	128	0	0	569975	4	289514	7	119909	11	4641	1	1	1	1	1	5	Passed	Serratia_marcescens	1	Passed	1
SMA_5_24	Alvaro et al. (submitted)	GCA_033362655.1	SAMN34283447	PRJNA957961	2020-09-29	2020	Italy	IRCCS San Raffaele Hospital (Milan)	Human, Homo sapiens	Clinical	5256626	105	50063.1	570905	128	0	0	212819	10	106386	17	65367	29	4836	1	1	1	1	1	5	Passed	NA	1	Passed	1
SMA_5_25	Alvaro et al. (submitted)	GCA_033361375.1	SAMN34283482	PRJNA957961	2021-09-30	2021	Italy	IRCCS San Raffaele Hospital (Milan)	Human, Homo sapiens	Clinical	5132975	71	72295.4	662941	128	0	0	292522	6	160740	11	83763	20	4671	1	1	1	1	1	5	Passed	Serratia_marcescens	1	Passed	1
SMA_5_26	Alvaro et al. (submitted)	GCA_033362615.1	SAMN34283448	PRJNA957961	2020-10-01	2020	Italy	IRCCS San Raffaele Hospital (Milan)	Human, Homo sapiens	Clinical	5088442	71	71668.2	528760	128	0	0	302917	7	228184	11	91913	19	4635	1	1	1	1	1	5	Passed	NA	1	Passed	1
SMA_5_27	Alvaro et al. (submitted)	GCA_033361395.1	SAMN34283483	PRJNA957961	2021-10-04	2021	Italy	IRCCS San Raffaele Hospital (Milan)	Human, Homo sapiens	Clinical	5089490	49	103867	1396696	128	0	0	529907	3	342550	5	227352	9	4605	1	1	1	1	1	5	Passed	Serratia_sp._LS-1	1	Passed	1
SMA_5_28	Alvaro et al. (submitted)	GCA_033362575.1	SAMN34283449	PRJNA957961	2020-10-03	2020	Italy	IRCCS San Raffaele Hospital (Milan)	Human, Homo sapiens	Clinical	5147156	82	62770.2	527183	128	0	0	177820	9	124680	16	41499	28	4744	1	1	1	1	1	5	Passed	Serratia_sp._LS-1	1	Passed	3
SMA_5_29	Alvaro et al. (submitted)	GCA_033361235.1	SAMN34283484	PRJNA957961	2021-11-03	2021	Italy	IRCCS San Raffaele Hospital (Milan)	Human, Homo sapiens	Clinical	5110541	71	71979.4	1030091	128	0	0	291862	5	250268	8	124714	14	4691	1	1	1	1	1	5	Passed	Serratia_marcescens	1	Passed	3
SMA_5_3	Alvaro et al. (submitted)	GCA_033361855.1	SAMN34283468	PRJNA957961	2021-01-08	2021	Italy	IRCCS San Raffaele Hospital (Milan)	Human, Homo sapiens	Clinical	5097352	66	77232.6	1350458	128	0	0	441217	3	261418	6	143142	11	4730	1	1	1	1	1	5	Passed	Serratia_sp._LS-1	1	Passed	5
SMA_5_30	Alvaro et al. (submitted)	GCA_033362535.1	SAMN34283451	PRJNA957961	2020-10-13	2020	Italy	IRCCS San Raffaele Hospital (Milan)	Human, Homo sapiens	Clinical	5148057	76	67737.6	589130	128	0	0	298881	7	158276	11	94532	20	4746	1	1	1	1	1	5	Passed	Serratia_sp._LS-1	1	Passed	3
SMA_5_31	Alvaro et al. (submitted)	GCA_033361255.1	SAMN34283485	PRJNA957961	2021-11-03	2021	Italy	IRCCS San Raffaele Hospital (Milan)	Human, Homo sapiens	Clinical	5184597	43	120572	1565590	128	0	0	528734	3	341606	6	250571	9	4791	1	1	1	1	1	5	Passed	Serratia_marcescens	1	Passed	2
SMA_5_32	Alvaro et al. (submitted)	GCA_033362555.1	SAMN34283450	PRJNA957961	2020-10-13	2020	Italy	IRCCS San Raffaele Hospital (Milan)	Human, Homo sapiens	Clinical	5061103	78	64885.9	435723	128	0	0	224419	9	149419	15	104989	22	4637	1	1	1	1	1	5	Passed	NA	1	Passed	2
SMA_5_33	Alvaro et al. (submitted)	GCA_033995285.1	SAMN34283487	PRJNA957961	2021-11-04	2021	Italy	IRCCS San Raffaele Hospital (Milan)	Human, Homo sapiens	Clinical	5131543	57	90027.1	1819445	128	0	0	320943	4	272905	7	131284	12	4686	1	1	1	1	1	5	Passed	Serratia_marcescens	1	Passed	1
SMA_5_34	Alvaro et al. (submitted)	GCA_033362415.1	SAMN34283452	PRJNA957961	2020-10-16	2020	Italy	IRCCS San Raffaele Hospital (Milan)	Human, Homo sapiens	Clinical	5228780	85	61515.1	497279	128	0	0	223042	9	124323	15	53295	28	4829	1	1	1	1	1	5	Passed	Serratia_marcescens	1	Passed	2
SMA_5_35	Alvaro et al. (submitted)	GCA_033361155.1	SAMN34283486	PRJNA957961	2021-11-03	2021	Italy	IRCCS San Raffaele Hospital (Milan)	Human, Homo sapiens	Clinical	5122407	94	54493.7	408779	128	0	0	167909	11	110613	19	57484	31	4749	1	1	1	1	1	5	Passed	Serratia_marcescens	1	Passed	3
SMA_5_36	Alvaro et al. (submitted)	GCA_033362455.1	SAMN34283453	PRJNA957961	2020-10-26	2020	Italy	IRCCS San Raffaele Hospital (Milan)	Human, Homo sapiens	Clinical	5249397	99	53024.2	418820	128	0	0	213922	10	175830	16	59936	26	4891	1	1	1	1	1	5	Passed	Serratia_sp._LS-1	1	Passed	3
SMA_5_37	Alvaro et al. (submitted)	GCA_033361195.1	SAMN34283488	PRJNA957961	2021-11-29	2021	Italy	IRCCS San Raffaele Hospital (Milan)	Human, Homo sapiens	Clinical	5118341	107	47835	287546	128	0	0	142671	13	93122	22	45362	37	4668	1	1	1	1	1	5	Passed	NA	1	Passed	1
SMA_5_39	Alvaro et al. (submitted)	GCA_033362375.1	SAMN34283454	PRJNA957961	2020-10-27	2020	Italy	IRCCS San Raffaele Hospital (Milan)	Human, Homo sapiens	Clinical	5069946	81	62591.9	906549	128	0	0	228012	7	141778	12	71908	22	4701	1	1	1	1	1	5	Passed	Serratia_marcescens	1	Passed	3
SMA_5_4	Alvaro et al. (submitted)	GCA_033995305.1	SAMN34283467	PRJNA957961	2021-01-02	2021	Italy	IRCCS San Raffaele Hospital (Milan)	Human, Homo sapiens	Clinical	5100963	76	67117.9	1522058	128	0	0	1240077	2	261472	5	143068	9	4733	1	1	1	1	1	5	Passed	Serratia_sp._LS-1	1	Passed	5
SMA_5_40	Alvaro et al. (submitted)	GCA_033361095.1	SAMN34283489	PRJNA957961	2021-12-04	2021	Italy	IRCCS San Raffaele Hospital (Milan)	Human, Homo sapiens	Clinical	5065154	105	48239.6	281405	128	0	0	146326	13	106095	21	35401	36	4669	1	1	1	1	1	5	Passed	NA	1	Passed	3
SMA_5_41	Alvaro et al. (submitted)	GCA_033363415.1	SAMN34283424	PRJNA957961	2020-02-11	2020	Italy	IRCCS San Raffaele Hospital (Milan)	Human, Homo sapiens	Clinical	5317306	105	50641	395708	128	0	0	178894	10	125372	17	61765	28	4917	1	1	1	1	1	5	Passed	NA	1	Passed	2
SMA_5_42	Alvaro et al. (submitted)	GCA_033362355.1	SAMN34283455	PRJNA957961	2020-11-02	2020	Italy	IRCCS San Raffaele Hospital (Milan)	Human, Homo sapiens	Clinical	5147931	98	52529.9	373472	128	0	0	217755	9	104796	16	51677	29	4758	1	1	1	1	1	5	Passed	Serratia_sp._LS-1	1	Passed	3
SMA_5_43	Alvaro et al. (submitted)	GCA_033361015.1	SAMN34283491	PRJNA957961	2021-12-06	2021	Italy	IRCCS San Raffaele Hospital (Milan)	Human, Homo sapiens	Clinical	5183063	96	53990.2	328790	128	0	0	123608	14	80869	24	33405	42	4804	1	1	1	1	1	5	Passed	Serratia_marcescens	1	Passed	2
SMA_5_44	Alvaro et al. (submitted)	GCA_033362305.1	SAMN34283456	PRJNA957961	2020-11-10	2020	Italy	IRCCS San Raffaele Hospital (Milan)	Human, Homo sapiens	Clinical	5143995	114	45122.8	345525	128	0	0	135476	14	100089	23	29679	44	4761	1	1	1	1	1	5	Passed	Serratia_marcescens	1	Passed	3
SMA_5_45	Alvaro et al. (submitted)	GCA_033361055.1	SAMN34283490	PRJNA957961	2021-12-06	2021	Italy	IRCCS San Raffaele Hospital (Milan)	Human, Homo sapiens	Clinical	5215199	214	24370.1	398873	128	0	0	119817	13	73143	25	35858	42	4900	1	0	1	1	1	4	Passed	Serratia_marcescens	1	Passed	2
SMA_5_47	Alvaro et al. (submitted)	GCA_033360935.1	SAMN34283492	PRJNA957961	2021-12-10	2021	Italy	IRCCS San Raffaele Hospital (Milan)	Human, Homo sapiens	Clinical	5238449	142	36890.5	356495	128	0	0	145558	13	100247	22	31256	40	4898	1	0	1	1	1	4	Passed	Serratia_marcescens	1	Passed	3
SMA_5_48	Alvaro et al. (submitted)	GCA_033362195.1	SAMN34283457	PRJNA957961	2020-11-12	2020	Italy	IRCCS San Raffaele Hospital (Milan)	Human, Homo sapiens	Clinical	5167896	99	52201	461481	128	0	0	188559	9	120268	16	73127	26	4760	1	1	1	1	1	5	Passed	Serratia_marcescens	1	Passed	2
SMA_5_49	Alvaro et al. (submitted)	GCA_033360995.1	SAMN34283493	PRJNA957961	2021-12-27	2021	Italy	IRCCS San Raffaele Hospital (Milan)	Human, Homo sapiens	Clinical	5052974	157	32184.5	249906	128	0	0	80477	19	49358	35	23711	64	4642	1	0	1	1	1	4	Passed	NA	1	Passed	1
SMA_5_50	Alvaro et al. (submitted)	GCA_033362215.1	SAMN34283458	PRJNA957961	2020-11-12	2020	Italy	IRCCS San Raffaele Hospital (Milan)	Human, Homo sapiens	Clinical	5078867	90	56431.9	587516	128	0	0	178980	9	133022	16	44056	28	4697	1	1	1	1	1	5	Passed	Serratia_marcescens	1	Passed	3
SMA_5_52	Alvaro et al. (submitted)	GCA_033362255.1	SAMN34283459	PRJNA957961	2020-11-18	2020	Italy	IRCCS San Raffaele Hospital (Milan)	Human, Homo sapiens	Clinical	5201302	103	50498.1	467763	128	0	0	140100	12	109085	21	72446	32	4742	1	1	1	1	1	5	Passed	Serratia_marcescens	1	Passed	1
SMA_5_53	Alvaro et al. (submitted)	GCA_033362155.1	SAMN34283460	PRJNA957961	2020-11-19	2020	Italy	IRCCS San Raffaele Hospital (Milan)	Human, Homo sapiens	Clinical	5168502	93	55575.3	319928	128	0	0	148681	12	121672	19	62737	31	4760	1	1	1	1	1	5	Passed	Serratia_marcescens	1	Passed	2
SMA_5_54	Alvaro et al. (submitted)	GCA_033363375.1	SAMN34283426	PRJNA957961	2020-04-12	2020	Italy	IRCCS San Raffaele Hospital (Milan)	Human, Homo sapiens	Clinical	5145512	135	38114.9	323634	128	0	0	105762	14	82511	25	26788	48	4762	1	0	1	1	1	4	Passed	Serratia_marcescens	1	Passed	3
SMA_5_55	Alvaro et al. (submitted)	GCA_033363395.1	SAMN34283425	PRJNA957961	2020-02-13	2020	Italy	IRCCS San Raffaele Hospital (Milan)	Human, Homo sapiens	Clinical	5131618	81	63353.3	329591	128	0	0	163216	11	120221	18	44138	30	4721	1	1	1	1	1	5	Passed	Serratia_sp._LS-1	1	Passed	2
SMA_5_56	Alvaro et al. (submitted)	GCA_033362135.1	SAMN34283461	PRJNA957961	2020-12-05	2020	Italy	IRCCS San Raffaele Hospital (Milan)	Human, Homo sapiens	Clinical	5169131	101	51179.5	356747	128	0	0	127004	13	98983	22	60520	34	4768	1	1	1	1	1	5	Passed	Serratia_marcescens	1	Passed	2
SMA_5_57	Alvaro et al. (submitted)	GCA_033361995.1	SAMN34283465	PRJNA957961	2020-12-29	2020	Italy	IRCCS San Raffaele Hospital (Milan)	Human, Homo sapiens	Clinical	5111872	62	82449.6	1224290	128	0	0	598561	3	285238	6	140462	11	4650	1	1	1	1	1	5	Passed	NA	1	Passed	1
SMA_5_58	Alvaro et al. (submitted)	GCA_033362095.1	SAMN34283463	PRJNA957961	2020-12-17	2020	Italy	IRCCS San Raffaele Hospital (Milan)	Human, Homo sapiens	Clinical	5111146	59	86629.6	1223992	128	0	0	412350	4	306188	7	141027	12	4652	1	1	1	1	1	5	Passed	NA	1	Passed	1
SMA_5_59	Alvaro et al. (submitted)	GCA_033362035.1	SAMN34283464	PRJNA957961	2020-12-27	2020	Italy	IRCCS San Raffaele Hospital (Milan)	Human, Homo sapiens	Clinical	5007109	47	106534	1062684	128	0	0	300434	5	242351	9	114084	14	4595	1	1	1	1	1	5	Passed	Serratia_marcescens	1	Passed	2
SMA_5_6	Alvaro et al. (submitted)	GCA_033363095.1	SAMN34283436	PRJNA957961	2020-06-26	2020	Italy	IRCCS San Raffaele Hospital (Milan)	Human, Homo sapiens	Clinical	5129805	92	55758.8	569787	128	0	0	278505	7	119660	14	54546	24	4728	1	1	1	1	1	5	Passed	Serratia_marcescens	1	Passed	3
SMA_5_60	Alvaro et al. (submitted)	GCA_033361935.1	SAMN34283466	PRJNA957961	2020-12-31	2020	Italy	IRCCS San Raffaele Hospital (Milan)	Human, Homo sapiens	Clinical	5078560	60	84642.7	1306409	128	0	0	482649	3	233077	6	109483	12	4668	1	1	1	1	1	5	Passed	NA	1	Passed	2
SMA_5_61	Alvaro et al. (submitted)	GCA_033995255.1	SAMN34283428	PRJNA957961	2020-05-03	2020	Italy	IRCCS San Raffaele Hospital (Milan)	Human, Homo sapiens	Clinical	5120223	93	55056.2	668996	128	0	0	173386	9	122068	16	42095	29	4720	1	1	1	1	1	5	Passed	Serratia_marcescens	1	Passed	3
SMA_5_63	Alvaro et al. (submitted)	GCA_033362975.1	SAMN34283438	PRJNA957961	2020-07-19	2020	Italy	IRCCS San Raffaele Hospital (Milan)	Human, Homo sapiens	Clinical	5074519	82	61884.4	519178	128	0	0	253086	7	134798	13	82019	22	4632	1	1	1	1	1	5	Passed	NA	1	Passed	1
SMA_5_64	Alvaro et al. (submitted)	GCA_033363335.1	SAMN34283429	PRJNA957961	2020-05-20	2020	Italy	IRCCS San Raffaele Hospital (Milan)	Human, Homo sapiens	Clinical	5061864	81	62492.2	359812	128	0	0	195758	9	158219	15	70937	24	4608	1	1	1	1	1	5	Passed	NA	1	Passed	1
SMA_5_65	Alvaro et al. (submitted)	GCA_033363175.1	SAMN34283432	PRJNA957961	2020-05-30	2020	Italy	IRCCS San Raffaele Hospital (Milan)	Human, Homo sapiens	Clinical	5116515	78	65596.4	566048	128	0	0	274190	7	185236	12	120317	18	4712	1	1	1	1	1	5	Passed	NA	1	Passed	2
SMA_5_66	Alvaro et al. (submitted)	GCA_033363195.1	SAMN34283433	PRJNA957961	2020-05-30	2020	Italy	IRCCS San Raffaele Hospital (Milan)	Human, Homo sapiens	Clinical	5234170	96	54522.6	477186	128	0	0	201817	9	99183	16	58865	30	4789	1	1	1	1	1	5	Passed	Serratia_sp._LS-1	1	Passed	1
SMA_5_67	Alvaro et al. (submitted)	GCA_033363295.1	SAMN34283431	PRJNA957961	2020-05-29	2020	Italy	IRCCS San Raffaele Hospital (Milan)	Human, Homo sapiens	Clinical	5097138	84	60680.2	439442	128	0	0	273557	8	214730	12	72635	20	4723	1	1	1	1	1	5	Passed	Serratia_sp._LS-1	1	Passed	5
SMA_5_68	Alvaro et al. (submitted)	GCA_033361455.1	SAMN34283480	PRJNA957961	2021-08-19	2021	Italy	IRCCS San Raffaele Hospital (Milan)	Human, Homo sapiens	Clinical	5147332	49	105048	2144336	128	0	0	572966	2	275256	5	120158	10	4678	1	1	1	1	1	5	Passed	Serratia_marcescens	1	Passed	1
SMA_5_69	Alvaro et al. (submitted)	GCA_033361635.1	SAMN34283476	PRJNA957961	2021-08-19	2021	Italy	IRCCS San Raffaele Hospital (Milan)	Human, Homo sapiens	Clinical	5149642	57	90344.6	1210830	128	0	0	573840	4	335711	6	120251	11	4681	1	1	1	1	1	5	Passed	Serratia_marcescens	1	Passed	1
SMA_5_7	Alvaro et al. (submitted)	GCA_033362935.1	SAMN34283437	PRJNA957961	2020-07-07	2020	Italy	IRCCS San Raffaele Hospital (Milan)	Human, Homo sapiens	Clinical	5079882	58	87584.2	380924	128	0	0	237170	9	159940	14	94118	22	4707	1	1	1	1	1	5	Passed	Serratia_marcescens	1	Passed	5
SMA_5_70	Alvaro et al. (submitted)	GCA_033361575.1	SAMN34283477	PRJNA957961	2021-08-19	2021	Italy	IRCCS San Raffaele Hospital (Milan)	Human, Homo sapiens	Clinical	5150101	48	107294	1652063	128	0	0	412862	3	275411	6	126341	11	4671	1	1	1	1	1	5	Passed	Serratia_marcescens	1	Passed	1
SMA_5_71	Alvaro et al. (submitted)	GCA_033361515.1	SAMN34283478	PRJNA957961	2021-08-19	2021	Italy	IRCCS San Raffaele Hospital (Milan)	Human, Homo sapiens	Clinical	5149473	46	111945	2480002	128	0	0	574187	2	341956	4	126337	8	4673	1	1	1	1	1	5	Passed	Serratia_marcescens	1	Passed	1
SMA_5_72	Alvaro et al. (submitted)	GCA_033361415.1	SAMN34283479	PRJNA957961	2021-08-19	2021	Italy	IRCCS San Raffaele Hospital (Milan)	Human, Homo sapiens	Clinical	5150632	51	100993	1795643	128	0	0	413313	3	276887	6	251963	9	4676	1	1	1	1	1	5	Passed	Serratia_marcescens	1	Passed	1
SMA_5_8	Alvaro et al. (submitted)	GCA_033361815.1	SAMN34283470	PRJNA957961	2021-06-03	2021	Italy	IRCCS San Raffaele Hospital (Milan)	Human, Homo sapiens	Clinical	5137965	56	91749.4	589088	128	0	0	293603	7	245482	10	120344	16	4740	1	1	1	1	1	5	Passed	Serratia_marcescens	1	Passed	2
SMA_5_9	Alvaro et al. (submitted)	GCA_033363055.1	SAMN34283439	PRJNA957961	2020-07-21	2020	Italy	IRCCS San Raffaele Hospital (Milan)	Human, Homo sapiens	Clinical	5028394	79	63650.6	338483	128	0	0	207643	10	121760	16	61465	27	4645	1	1	1	1	1	5	Passed	Serratia_marcescens	1	Passed	5
SMA_51	Alvaro et al. (submitted)	GCA_033365955.1	SAMN34283316	PRJNA957961	2007-07-24	2007	Italy	ASST Papa Giovanni XXIII Hospital (Bergamo)	Human, Homo sapiens	NA	5002844	80	62535.6	2770901	128	0	0	2770901	1	446720	3	243791	6	4570	1	1	1	0	1	4	Passed	Serratia_marcescens	1	Passed	1
SMA_52	Alvaro et al. (submitted)	GCA_033365935.1	SAMN34283317	PRJNA957961	2007-08-24	2007	Italy	ASST Papa Giovanni XXIII Hospital (Bergamo)	Human, Homo sapiens	NA	5048209	77	65561.2	3054076	128	0	0	3054076	1	667064	2	283741	4	4591	1	1	1	0	1	4	Passed	NA	1	Passed	1
SMA_53	Alvaro et al. (submitted)	GCA_033365975.1	SAMN34283318	PRJNA957961	2007-10-19	2007	Italy	ASST Papa Giovanni XXIII Hospital (Bergamo)	Human, Homo sapiens	NA	5150505	73	70554.9	2863693	128	0	0	2863693	1	375217	3	251963	7	4680	1	1	1	1	1	5	Passed	Serratia_sp._LS-1	1	Passed	1
SMA_54	Alvaro et al. (submitted)	GCA_033365915.1	SAMN34283319	PRJNA957961	2007-11-09	2007	Italy	ASST Papa Giovanni XXIII Hospital (Bergamo)	Human, Homo sapiens	Clinical	5029701	69	72894.2	2794306	128	0	0	2794306	1	417826	3	246417	6	4589	1	1	1	0	1	4	Passed	NA	1	Passed	1
SMA_55	Alvaro et al. (submitted)	GCA_033995445.1	SAMN34283321	PRJNA957961	2007-12-21	2007	Italy	ASST Papa Giovanni XXIII Hospital (Bergamo)	Human, Homo sapiens	NA	5097394	58	87886.1	3121888	128	0	0	3121888	1	676924	2	281744	4	4648	1	1	1	1	1	5	Passed	Serratia_sp._LS-1	1	Passed	1
SMA_56	Alvaro et al. (submitted)	GCA_033365895.1	SAMN34283320	PRJNA957961	2007-11-24	2007	Italy	ASST Papa Giovanni XXIII Hospital (Bergamo)	Human, Homo sapiens	NA	5198149	75	69308.6	2164829	128	0	0	927538	2	682355	3	236977	6	4726	1	1	1	1	1	5	Passed	Serratia_marcescens	1	Passed	1
SMA_57	Alvaro et al. (submitted)	GCA_033363735.1	SAMN34283408	PRJNA957961	2019-04-02	2019	Italy	ASST Fatebenefratelli Buzzi Hospital (Milan)	Human, Homo sapiens	Clinical	5107861	74	69025.1	2008026	128	0	0	832327	2	292279	4	201754	8	4712	1	1	1	1	1	5	Passed	Serratia_sp._LS-1	1	Passed	3
SMA_58	Alvaro et al. (submitted)	GCA_033363695.1	SAMN34283409	PRJNA957961	2019-04-05	2019	Italy	Milano ASST Fatebenefratelli Sacco Hospital (Milan)	Human, Homo sapiens	Clinical	5068602	76	66692.1	3070115	128	0	0	3070115	1	721512	2	282101	4	4636	1	1	1	1	1	5	Passed	Serratia_marcescens	1	Passed	1
SMA_59	Alvaro et al. (submitted)	GCA_033363675.1	SAMN34283410	PRJNA957961	2019-04-11	2019	Italy	Milano ASST Fatebenefratelli Sacco Hospital (Milan)	Human, Homo sapiens	Clinical	5138305	64	80286	1501722	128	0	0	568349	3	361989	5	240663	9	4696	1	1	1	1	1	5	Passed	NA	1	Passed	1
SMA_6	Alvaro et al. (submitted)	GCA_033360635.1	SAMN34283500	PRJNA957961	NA	NA	Italy	ASST Papa Giovanni XXIII Hospital (Bergamo)	Human, Homo sapiens	Clinical	5101862	40	127547	2117942	128	0	0	704852	2	572554	4	302329	6	4686	1	1	1	1	1	5	Passed	Serratia_marcescens	1	Passed	2
SMA_60	Alvaro et al. (submitted)	GCA_033363655.1	SAMN34283411	PRJNA957961	2019-04-29	2019	Italy	Milano ASST Fatebenefratelli Sacco Hospital (Milan)	Human, Homo sapiens	Clinical	5110870	49	104303	2892525	128	0	0	2892525	1	474557	3	234533	5	4697	1	1	1	1	1	5	Passed	Serratia_marcescens	1	Passed	2
SMA_61	Alvaro et al. (submitted)	GCA_033363615.1	SAMN34283414	PRJNA957961	2019-05-07	2019	Italy	Milano ASST Fatebenefratelli Sacco Hospital (Milan)	Human, Homo sapiens	Clinical	5140191	58	88624	1653930	128	0	0	673916	3	360192	5	220141	8	4773	1	1	1	1	1	5	Passed	NA	1	Passed	2
SMA_62	Alvaro et al. (submitted)	GCA_033995325.1	SAMN34283412	PRJNA957961	2019-05-05	2019	Italy	Milano ASST Fatebenefratelli Sacco Hospital (Milan)	Human, Homo sapiens	Clinical	5237177	93	56313.7	1715081	128	0	0	305070	4	277140	7	91655	14	4846	1	1	1	1	1	5	Passed	Serratia_marcescens	1	Passed	2
SMA_65	Alvaro et al. (submitted)	GCA_033363575.1	SAMN34283416	PRJNA957961	2019-06-04	2019	Italy	Milano ASST Fatebenefratelli Sacco Hospital (Milan)	Human, Homo sapiens	Clinical	5153627	69	74690.2	2757194	128	0	0	2757194	1	310651	4	202642	8	4712	1	1	1	1	1	5	Passed	Serratia_sp._LS-1	1	Passed	1
SMA_66	Alvaro et al. (submitted)	GCA_033363595.1	SAMN34283415	PRJNA957961	2019-06-03	2019	Italy	Milano ASST Fatebenefratelli Sacco Hospital (Milan)	Human, Homo sapiens	Clinical	5062925	62	81660.1	1307052	128	0	0	565202	3	312974	6	227872	9	4731	1	1	1	1	1	5	Passed	Serratia_sp._LS-1	1	Passed	5
SMA_67	Alvaro et al. (submitted)	GCA_033363555.1	SAMN34283417	PRJNA957961	2019-06-04	2019	Italy	Milano ASST Fatebenefratelli Sacco Hospital (Milan)	Human, Homo sapiens	Clinical	5058804	73	69298.7	2874629	128	0	0	2874629	1	319515	3	188402	7	4680	1	1	1	1	1	5	Passed	Serratia_sp._LS-1	1	Passed	3
SMA_69	Alvaro et al. (submitted)	GCA_033364035.1	SAMN34283393	PRJNA957961	2018-12-17	2019	Italy	Milano ASST Fatebenefratelli Sacco Hospital (Milan)	Human, Homo sapiens	Clinical	5401548	79	68374	2329090	128	0	0	647723	2	440386	4	132207	9	4948	1	1	1	1	1	5	Passed	Serratia_sp._LS-1	1	Passed	1
SMA_7	Alvaro et al. (submitted)	GCA_033360615.1	SAMN34283501	PRJNA957961	NA	NA	Italy	ASST Papa Giovanni XXIII Hospital (Bergamo)	Human, Homo sapiens	Clinical	5161511	49	105337	3146071	128	0	0	3146071	1	685627	2	283607	4	4711	1	1	1	1	1	5	Passed	Serratia_marcescens	1	Passed	1
SMA_70	Alvaro et al. (submitted)	GCA_033363995.1	SAMN34283394	PRJNA957961	2019-01-02	2019	Italy	Milano ASST Fatebenefratelli Sacco Hospital (Milan)	Human, Homo sapiens	Clinical	5130302	53	96798.1	2080448	128	0	0	1105476	2	648583	3	292115	5	4737	1	1	1	1	1	5	Passed	NA	1	Passed	3
SMA_71	Alvaro et al. (submitted)	GCA_033364005.1	SAMN34283395	PRJNA957961	2019-01-11	2019	Italy	Milano ASST Fatebenefratelli Sacco Hospital (Milan)	Human, Homo sapiens	Clinical	5188013	59	87932.4	2909465	128	0	0	2909465	1	440340	3	242936	6	4765	1	1	1	1	1	5	Passed	Serratia_marcescens	1	Passed	1
SMA_72	Alvaro et al. (submitted)	GCA_033363955.1	SAMN34283396	PRJNA957961	2019-01-12	2019	Italy	Milano ASST Fatebenefratelli Sacco Hospital (Milan)	Human, Homo sapiens	Clinical	5135032	42	122263	3139552	128	0	0	3139552	1	665264	2	283096	4	4688	1	1	1	1	1	5	Passed	Serratia_marcescens	1	Passed	1
SMA_73	Alvaro et al. (submitted)	GCA_033363935.1	SAMN34283397	PRJNA957961	2019-01-29	2019	Italy	ASST Fatebenefratelli Buzzi Hospital (Milan)	Human, Homo sapiens	Clinical	5015069	61	82214.2	3089944	128	0	0	3089944	1	650779	2	214192	5	4598	1	1	1	1	1	5	Passed	Serratia_sp._LS-1	1	Passed	3
SMA_74	Alvaro et al. (submitted)	GCA_033363895.1	SAMN34283399	PRJNA957961	2019-02-05	2019	Italy	Milano ASST Fatebenefratelli Sacco Hospital (Milan)	Human, Homo sapiens	Clinical	5051637	49	103095	2869652	128	0	0	2869652	1	409546	3	242048	6	4682	1	1	1	1	1	5	Passed	Serratia_marcescens	1	Passed	5
SMA_75	Alvaro et al. (submitted)	GCA_033363875.1	SAMN34283400	PRJNA957961	2019-02-08	2019	Italy	Milano ASST Fatebenefratelli Sacco Hospital (Milan)	Human, Homo sapiens	Clinical	5408647	142	38089.1	2598291	128	0	0	519417	2	371188	4	152916	8	5075	1	0	1	1	1	4	Passed	Serratia_marcescens	1	Passed	4
SMA_76	Alvaro et al. (submitted)	GCA_033364735.1	SAMN34283373	PRJNA957961	2018-08-17	2018	Italy	ASST Fatebenefratelli Buzzi Hospital (Milan)	Human, Homo sapiens	Clinical	5096764	77	66191.7	3093778	128	0	0	3093778	1	663383	2	282926	4	4658	1	1	1	1	1	5	Passed	NA	1	Passed	1
SMA_77	Alvaro et al. (submitted)	GCA_033364495.1	SAMN34283378	PRJNA957961	2018-09-05	2018	Italy	Milano ASST Fatebenefratelli Sacco Hospital (Milan)	Human, Homo sapiens	Clinical	5084241	69	73684.6	3143941	128	0	0	3143941	1	640893	2	284373	4	4671	1	1	1	1	1	5	Passed	Serratia_sp._LS-1	1	Passed	3
SMA_78	Alvaro et al. (submitted)	GCA_033364555.1	SAMN34283379	PRJNA957961	2018-09-14	2018	Italy	Milano ASST Fatebenefratelli Sacco Hospital (Milan)	Human, Homo sapiens	Clinical	5167004	75	68893.4	1649805	128	0	0	556966	3	301315	5	250262	8	4712	1	1	1	1	1	5	Passed	Serratia_sp._LS-1	1	Passed	1
SMA_79	Alvaro et al. (submitted)	GCA_033363815.1	SAMN34283403	PRJNA957961	2019-03-11	2019	Italy	Milano ASST Fatebenefratelli Sacco Hospital (Milan)	Human, Homo sapiens	Clinical	5046390	63	80101.4	1843183	128	0	0	592909	3	388768	5	232428	8	4643	1	1	1	1	1	5	Passed	NA	1	Passed	3
SMA_8	Alvaro et al. (submitted)	GCA_033360585.1	SAMN34283502	PRJNA957961	NA	NA	Italy	ASST Papa Giovanni XXIII Hospital (Bergamo)	Human, Homo sapiens	Clinical	5102581	41	124453	3124880	128	0	0	3124880	1	672549	2	321030	4	4682	1	1	1	1	1	5	Passed	Serratia_marcescens	1	Passed	2
SMA_80	Alvaro et al. (submitted)	GCA_033363775.1	SAMN34283405	PRJNA957961	2019-03-19	2019	Italy	Milano ASST Fatebenefratelli Sacco Hospital (Milan)	Human, Homo sapiens	Clinical	5202456	70	74320.8	1417285	128	0	0	595367	3	395987	6	187884	9	4759	1	1	1	1	1	5	Passed	NA	1	Passed	1
SMA_81	Alvaro et al. (submitted)	GCA_033363755.1	SAMN34283406	PRJNA957961	2019-03-22	2019	Italy	Milano ASST Fatebenefratelli Sacco Hospital (Milan)	Human, Homo sapiens	Clinical	5200333	68	76475.5	2918361	128	0	0	2918361	1	323704	3	168944	8	4793	1	1	1	1	1	5	Passed	Serratia_marcescens	1	Passed	2
SMA_82	Alvaro et al. (submitted)	GCA_033363715.1	SAMN34283407	PRJNA957961	2019-03-28	2019	Italy	Milano ASST Fatebenefratelli Sacco Hospital (Milan)	Human, Homo sapiens	Clinical	5103502	70	72907.2	3126167	128	0	0	3126167	1	676846	2	281756	4	4663	1	1	1	1	1	5	Passed	Serratia_sp._LS-1	1	Passed	1
SMA_83	Alvaro et al. (submitted)	GCA_033363975.1	SAMN34283392	PRJNA957961	2018-12-03	2018	Italy	ASST Fatebenefratelli Buzzi Hospital (Milan)	Human, Homo sapiens	Clinical	5118059	84	60929.3	2763541	128	0	0	2763541	1	439550	3	202543	7	4686	1	1	1	1	1	5	Passed	NA	1	Passed	1
SMA_84	Alvaro et al. (submitted)	GCA_033364695.1	SAMN34283374	PRJNA957961	2018-08-17	2018	Italy	ASST Fatebenefratelli Buzzi Hospital (Milan)	Human, Homo sapiens	Clinical	5098700	80	63733.8	3092772	128	0	0	3092772	1	663383	2	282926	4	4669	1	1	1	1	1	5	Passed	NA	1	Passed	1
SMA_85	Alvaro et al. (submitted)	GCA_033364445.1	SAMN34283381	PRJNA957961	2018-10-16	2018	Italy	ASST Fatebenefratelli Buzzi Hospital (Milan)	Human, Homo sapiens	Clinical	5132431	69	74383.1	1919750	128	0	0	668990	2	316395	5	124787	9	4736	1	1	1	1	1	5	Passed	Serratia_marcescens	1	Passed	2
SMA_87	Alvaro et al. (submitted)	GCA_033364335.1	SAMN34283383	PRJNA957961	2018-11-06	2018	Italy	Milano ASST Fatebenefratelli Sacco Hospital (Milan)	Human, Homo sapiens	Clinical	5182376	65	79728.9	3151435	128	0	0	3151435	1	598036	2	237579	5	4723	1	1	1	1	1	5	Passed	Serratia_marcescens	1	Passed	1
SMA_88	Alvaro et al. (submitted)	GCA_033364295.1	SAMN34283384	PRJNA957961	2018-11-07	2018	Italy	Milano ASST Fatebenefratelli Sacco Hospital (Milan)	Human, Homo sapiens	Clinical	5222577	95	54974.5	498629	128	0	0	297798	7	199379	12	95367	19	4809	1	1	1	1	1	5	Passed	NA	1	Passed	2
SMA_89	Alvaro et al. (submitted)	GCA_033364275.1	SAMN34283385	PRJNA957961	2018-11-07	2018	Italy	Milano ASST Fatebenefratelli Sacco Hospital (Milan)	Human, Homo sapiens	Clinical	5325611	75	71008.1	1215172	128	0	0	963996	3	392607	5	236977	8	4875	1	1	1	1	1	5	Passed	Serratia_marcescens	1	Passed	1
SMA_9	Alvaro et al. (submitted)	GCA_033360555.1	SAMN34283503	PRJNA957961	NA	NA	Italy	ASST Papa Giovanni XXIII Hospital (Bergamo)	Human, Homo sapiens	Clinical	5247599	72	72883.3	2243126	128	0	0	900129	2	685621	3	238982	6	4828	1	1	1	1	1	5	Passed	Serratia_marcescens	1	Passed	1
SMA_90	Alvaro et al. (submitted)	GCA_033364155.1	SAMN34283388	PRJNA957961	2018-11-28	2018	Italy	Milano ASST Fatebenefratelli Sacco Hospital (Milan)	Human, Homo sapiens	Clinical	5151175	76	67778.6	2861403	128	0	0	2861403	1	449658	3	235918	6	4743	1	1	1	1	1	5	Passed	Serratia_sp._LS-1	1	Passed	3
SMA_91	Alvaro et al. (submitted)	GCA_033364215.1	SAMN34283387	PRJNA957961	2018-11-27	2018	Italy	Milano ASST Fatebenefratelli Sacco Hospital (Milan)	Human, Homo sapiens	Clinical	5145904	77	66829.9	3068122	128	0	0	3068122	1	674401	2	289607	4	4759	1	1	1	1	1	5	Passed	Serratia_marcescens	1	Passed	3
SMA_92	Alvaro et al. (submitted)	GCA_033364755.1	SAMN34283375	PRJNA957961	2018-08-17	2018	Italy	ASST Fatebenefratelli Buzzi Hospital (Milan)	Human, Homo sapiens	Clinical	5092374	61	83481.5	3092747	128	0	0	3092747	1	663383	2	282926	4	4646	1	1	1	1	1	5	Passed	NA	1	Passed	1
SMA_93	Alvaro et al. (submitted)	GCA_033364115.1	SAMN34283390	PRJNA957961	2018-11-29	2018	Italy	Milano ASST Fatebenefratelli Sacco Hospital (Milan)	Human, Homo sapiens	Clinical	5113338	60	85222.3	3186374	128	0	0	3186374	1	646917	2	290575	4	4722	1	1	1	1	1	5	Passed	Serratia_marcescens	1	Passed	3
SMA_94	Alvaro et al. (submitted)	GCA_033364055.1	SAMN34283391	PRJNA957961	2018-11-29	2018	Italy	Milano ASST Fatebenefratelli Sacco Hospital (Milan)	Human, Homo sapiens	Clinical	5244063	83	63181.5	1768072	128	0	0	569044	3	326001	5	251657	9	4815	1	1	1	1	1	5	Passed	Serratia_marcescens	1	Passed	1
SMA_95	Alvaro et al. (submitted)	GCA_033364095.1	SAMN34283389	PRJNA957961	2018-11-28	2018	Italy	ASST Fatebenefratelli Buzzi Hospital (Milan)	Human, Homo sapiens	Clinical	5334489	62	86040.1	2899788	128	0	0	2899788	1	433419	3	248441	6	4935	1	1	1	1	1	5	Passed	Serratia_marcescens	1	Passed	2
SMA_96	Alvaro et al. (submitted)	GCA_033364505.1	SAMN34283380	PRJNA957961	2018-10-15	2018	Italy	Milano ASST Fatebenefratelli Sacco Hospital (Milan)	Human, Homo sapiens	Clinical	5319363	67	79393.5	2311968	128	0	0	424012	2	323730	5	168943	10	4945	1	1	1	1	1	5	Passed	Serratia_marcescens	1	Passed	2
SMA_97	Alvaro et al. (submitted)	GCA_033364415.1	SAMN34283382	PRJNA957961	2018-10-16	2018	Italy	ASST Fatebenefratelli Buzzi Hospital (Milan)	Human, Homo sapiens	Clinical	5131112	64	80173.6	1591216	128	0	0	507613	3	316395	6	124787	10	4729	1	1	1	1	1	5	Passed	Serratia_marcescens	1	Passed	2
SMA_98	Alvaro et al. (submitted)	GCA_033364535.1	SAMN34283377	PRJNA957961	2018-08-29	2018	Italy	ASST Fatebenefratelli Buzzi Hospital (Milan)	Human, Homo sapiens	Clinical	5158562	81	63685.9	3152448	128	0	0	3152448	1	663383	2	282926	4	4719	1	1	1	1	1	5	Passed	NA	1	Passed	1
SMA_3_1	This study	JAYMGH000000000	SAMN39321903	PRJNA957961	2017-04-24	2017	Italy	ASST Papa Giovanni XXIII Hospital (Bergamo)	Human, Homo sapiens	Clinical	5154243	88	58570.9	816107	128	0	0	508349	4	267510	8	125407	13	4760	1	1	1	1	1	5	Passed	Serratia_marcescens	1	Passed	2
SMA_5_51	This study	JAYMGG000000000	SAMN39321904	PRJNA957961	2020-11-17	2020	Italy	IRCCS San Raffaele Hospital (Milan)	Human, Homo sapiens	Clinical	5167369	100	51673.7	395935	128	0	0	172779	11	121652	18	57401	29	4761	1	1	1	1	1	5	Passed	Serratia_marcescens	1	Passed	2
SMA_5_62	This study	JAYMGF000000000	SAMN39321905	PRJNA957961	2020-02-06	2020	Italy	IRCCS San Raffaele Hospital (Milan)	Human, Homo sapiens	Clinical	5192969	73	71136.6	492734	128	0	0	275514	8	237650	12	63251	20	4826	1	1	1	1	1	5	Passed	Serratia_marcescens	1	Passed	2
SMA_50	This study	JAYMGE000000000	SAMN39321906	PRJNA957961	2007-07-10	2007	Italy	ASST Papa Giovanni XXIII Hospital (Bergamo)	Human, Homo sapiens	NA	5156798	51	101114	1266940	128	0	0	872205	3	650542	4	282939	6	4768	1	1	1	1	1	5	Passed	Serratia_marcescens	1	Passed	3
SMA_63	This study	JAYMGD000000000	SAMN39321907	PRJNA957961	2019-05-10	2019	Italy	Milano ASST Fatebenefratelli Sacco Hospital (Milan)	Human, Homo sapiens	Clinical	5166313	65	79481.7	1720017	128	0	0	1407127	2	580795	3	241732	7	4672	1	1	1	1	1	5	Passed	Serratia_sp._LS-1	1	Passed	1
