# Supplementary material for: Genetic barriers more than environmental associations explain Serratia marcescens population structure
Source: Commun Biol. 2024 Apr 17;7:468. doi: 10.1038/s42003-024-06069-w (PMC11023947; doi:10.1038/s42003-024-06069-w)
Supplement: Supplementary file 5 — Supplementary Data 3 [file 42003_2024_6069_MOESM5_ESM.xlsx]

## Sheet: Restriction_systems_types
Supplementary Data 3. Table which includes Restriction-Methylation (RM) systems annotated on REBASE which were found in S. marcescens strains. The table includes the REBASE annotation of the RM system, the cluster of the strain in which it was found and information on the BLAST output.
Genome_ID	Cluster	SeqLength	Methylation_motif	ProteinId	GenBank	REBASE	Locus	RM_system_type	UniProt	qseqid	sseqid	length	evalue	nident	pident	qstart	qend	sstart	send	qlen	slen	cov
EXT_SMA_211759.17	Cluster 1	404	CCWGG	QEL30909.1	CP043382	Eho45001ORF8390P	EKN98_008395	Type_II_restriction_enzyme		EXT_SMA_211759.17_01780	REBASE:Eho45001ORF8390P&&&&&EnzType:putative_Type_II_restriction_enzyme&&&&&RecSeq:CCWGG&&&&&GenBank:CP043382&&&&&SeqLength:404&&&&&Locus:EKN98_008395&&&&&ProteinId:QEL30909.1	402	1.07e-300	402	100	1	402	3	404	403	404	0.99505
EXT_SMA_211759.17	Cluster 1	477	CCWGG	UUW06389.1	CP097388	M.KpnKPTCMORF26495P	M6G79_26495	Type_II_methyltransferase		EXT_SMA_211759.17_01779	REBASE:M.KpnKPTCMORF26495P&&&&&EnzType:putative_Type_II_methyltransferase&&&&&RecSeq:CCWGG&&&&&GenBank:CP097388&&&&&SeqLength:477&&&&&Locus:M6G79_26495&&&&&ProteinId:UUW06389.1	477	0	477	100	1	477	1	477	478	477	1
EXT_SMA_211759.27	Cluster 5	659		UOY58766.1	CP083835	M.Eas0468ORF25125P	LCD48_25125	Type_III_methyltransferase		EXT_SMA_211759.27_03813	REBASE:M.Eas0468ORF25125P&&&&&EnzType:putative_Type_III_methyltransferase&&&&&GenBank:CP083835&&&&&SeqLength:659&&&&&Locus:LCD48_25125&&&&&ProteinId:UOY58766.1	659	0	659	100	1	659	1	659	660	659	1
EXT_SMA_615.101	Cluster 4	569	GGYAYNNNNCTG	PNO62613.1	JTBC02000014	M.Sma79I	MC70_024665	Type_I_methyltransferase		EXT_SMA_615.101_02230	REBASE:M.Sma79I&&&&&EnzType:Type_I_methyltransferase&&&&&RecSeq:GGYAYNNNNCTG&&&&&GenBank:JTBC02000014&&&&&SeqLength:569&&&&&Locus:MC70_024665&&&&&ProteinId:PNO62613.1	569	0	569	100	1	569	1	569	570	569	1
EXT_SMA_615.101	Cluster 4	340		PNO71074.1	JTBC02000002	M.Sma79ORF14170P	MC70_014170	Type_II_methyltransferase		EXT_SMA_615.101_04872	REBASE:M.Sma79ORF14170P&&&&&EnzType:putative_Type_II_methyltransferase&&&&&GenBank:JTBC02000002&&&&&SeqLength:340&&&&&Locus:MC70_014170&&&&&ProteinId:PNO71074.1	340	3.41e-247	340	100	1	340	1	340	341	340	1
EXT_SMA_615.101	Cluster 4	1044	GGYAYNNNNCTG	PNO62616.1	JTBC02000014	Sma79IP	MC70_024680	Type_I_restriction_enzyme		EXT_SMA_615.101_02233	REBASE:Sma79IP&&&&&EnzType:putative_Type_I_restriction_enzyme&&&&&RecSeq:GGYAYNNNNCTG&&&&&GenBank:JTBC02000014&&&&&SeqLength:1044&&&&&Locus:MC70_024680&&&&&ProteinId:PNO62616.1	1044	0	1044	100	1	1044	1	1044	1045	1044	1
EXT_SMA_615.101	Cluster 4	305		PNO62612.1	JTBC02000014	Sma79MrrP	MC70_024660	Type_IV_methyl-directed_restriction_enzyme		EXT_SMA_615.101_02229	REBASE:Sma79MrrP&&&&&EnzType:putative_Type_IV_methyl-directed_restriction_enzyme&&&&&GenBank:JTBC02000014&&&&&SeqLength:305&&&&&Locus:MC70_024660&&&&&ProteinId:PNO62612.1	305	1.02e-219	305	100	1	305	1	305	306	305	1
EXT_SMA_615.102	Cluster 1	174		AUU08643.1	CP026050	M2.Sma65ORF5175P	MC51_005180	Type_II_methyltransferase		EXT_SMA_615.102_01030	REBASE:M2.Sma65ORF5175P&&&&&EnzType:putative_Type_II_methyltransferase&&&&&GenBank:CP026050&&&&&SeqLength:174&&&&&Locus:MC51_005180&&&&&ProteinId:AUU08643.1	174	1.74e-130	174	100	1	174	1	174	175	174	1
EXT_SMA_615.102	Cluster 1	723		AUU08642.1	CP026050	M1.Sma65ORF5175P	MC51_005175	Type_II_methyltransferase		EXT_SMA_615.102_01029	REBASE:M1.Sma65ORF5175P&&&&&EnzType:putative_Type_II_methyltransferase&&&&&GenBank:CP026050&&&&&SeqLength:723&&&&&Locus:MC51_005175&&&&&ProteinId:AUU08642.1	723	0	723	100	1	723	1	723	724	723	1
EXT_SMA_615.102	Cluster 1	305		UYU09537.1	CP109829	Sma50MrrP	OHZ00_02320	Type_IV_methyl-directed_restriction_enzyme		EXT_SMA_615.102_02331	REBASE:Sma50MrrP&&&&&EnzType:putative_Type_IV_methyl-directed_restriction_enzyme&&&&&GenBank:CP109829&&&&&SeqLength:305&&&&&Locus:OHZ00_02320&&&&&ProteinId:UYU09537.1	305	1.06e-221	305	100	1	305	1	305	306	305	1
EXT_SMA_615.102	Cluster 1	325		AUU11620.1	CP026050	M.Sma65ORF21565P	MC51_021565	Type_II_methyltransferase		EXT_SMA_615.102_04246	REBASE:M.Sma65ORF21565P&&&&&EnzType:putative_Type_II_methyltransferase&&&&&GenBank:CP026050&&&&&SeqLength:325&&&&&Locus:MC51_021565&&&&&ProteinId:AUU11620.1	303	2.15e-223	303	100	1	303	23	325	304	325	0.932308
EXT_SMA_615.102	Cluster 1	407	GATGNNNNNNTGG	AUU09841.1	CP026050	S.Sma65I	MC51_011735	Type_I_specificity_subunit		EXT_SMA_615.102_02333	REBASE:S.Sma65I&&&&&EnzType:Type_I_specificity_subunit&&&&&RecSeq:GATGNNNNNNTGG&&&&&GenBank:CP026050&&&&&SeqLength:407&&&&&Locus:MC51_011735&&&&&ProteinId:AUU09841.1	407	1.84e-294	407	100	1	407	1	407	408	407	1
EXT_SMA_615.102	Cluster 1	342		AUU11301.1	CP026050	M.Sma65ORF19805P	MC51_019805	Type_II_methyltransferase		EXT_SMA_615.102_03900	REBASE:M.Sma65ORF19805P&&&&&EnzType:putative_Type_II_methyltransferase&&&&&GenBank:CP026050&&&&&SeqLength:342&&&&&Locus:MC51_019805&&&&&ProteinId:AUU11301.1	342	6.33e-244	342	100	1	342	1	342	343	342	1
EXT_SMA_615.102	Cluster 1	1069	GATGNNNNNNTGG	AUU09842.1	CP026050	Sma65IP	MC51_011740	Type_I_restriction_enzyme		EXT_SMA_615.102_02334	REBASE:Sma65IP&&&&&EnzType:putative_Type_I_restriction_enzyme&&&&&RecSeq:GATGNNNNNNTGG&&&&&GenBank:CP026050&&&&&SeqLength:1069&&&&&Locus:MC51_011740&&&&&ProteinId:AUU09842.1	1069	0	1069	100	1	1069	1	1069	1070	1069	1
EXT_SMA_615.104	Cluster 3	306		KKZ17990.1	LCWI01000012	M.Sma90166ORF13070P	AAY84_13070	Type_II_methyltransferase		EXT_SMA_615.104_01123	REBASE:M.Sma90166ORF13070P&&&&&EnzType:putative_Type_II_methyltransferase&&&&&GenBank:LCWI01000012&&&&&SeqLength:306&&&&&Locus:AAY84_13070&&&&&ProteinId:KKZ17990.1&&&&&GI:821256754	306	1.31e-236	306	100	1	306	1	306	307	306	1
EXT_SMA_615.104	Cluster 3	476	CCWGG	KKZ17524.1	LCWI01000013	M.Sma90166ORF14765P	AAY84_14765	Type_II_methyltransferase		EXT_SMA_615.104_01465	REBASE:M.Sma90166ORF14765P&&&&&EnzType:putative_Type_II_methyltransferase&&&&&RecSeq:CCWGG&&&&&GenBank:LCWI01000013&&&&&SeqLength:476&&&&&Locus:AAY84_14765&&&&&ProteinId:KKZ17524.1&&&&&GI:821256287	476	0	476	100	1	476	1	476	477	476	1
EXT_SMA_615.1122	Cluster 1	258			CP066892	M.KpnP53ORFHP		Type_II_methyltransferase		EXT_SMA_615.1122_05159	REBASE:M.KpnP53ORFHP&&&&&EnzType:putative_Type_II_methyltransferase&&&&&GenBank:CP066892&&&&&SeqLength:258	233	4.83e-172	233	100	1	233	26	258	234	258	0.903101
EXT_SMA_615.1122	Cluster 1	407	GATGNNNNNNTGG	UYU09535.1	CP109829	S.Sma50ORF2315P	OHZ00_02310	Type_I_specificity_subunit		EXT_SMA_615.1122_04800	REBASE:S.Sma50ORF2315P&&&&&EnzType:putative_Type_I_specificity_subunit&&&&&RecSeq:GATGNNNNNNTGG&&&&&GenBank:CP109829&&&&&SeqLength:407&&&&&Locus:OHZ00_02310&&&&&ProteinId:UYU09535.1	407	1.84e-294	407	100	1	407	1	407	408	407	1
EXT_SMA_615.1122	Cluster 1	1069	GATGNNNNNNTGG	QHJ39898.1	CP047685	Sma2838ORF2420P	GV198_02410	Type_I_restriction_enzyme		EXT_SMA_615.1122_04801	REBASE:Sma2838ORF2420P&&&&&EnzType:putative_Type_I_restriction_enzyme&&&&&RecSeq:GATGNNNNNNTGG&&&&&GenBank:CP047685&&&&&SeqLength:1069&&&&&Locus:GV198_02410&&&&&ProteinId:QHJ39898.1	1069	0	1069	100	1	1069	1	1069	1070	1069	1
EXT_SMA_615.1122	Cluster 1	325		QHJ30898.1	CP047682	M.Sma30224ORF8880P	GV218_08880	Type_II_methyltransferase		EXT_SMA_615.1122_01722	REBASE:M.Sma30224ORF8880P&&&&&EnzType:putative_Type_II_methyltransferase&&&&&GenBank:CP047682&&&&&SeqLength:325&&&&&Locus:GV218_08880&&&&&ProteinId:QHJ30898.1	303	7.51e-224	303	100	1	303	23	325	304	325	0.932308
EXT_SMA_615.1122	Cluster 1	172		QHJ49373.1	CP047691	M.SmaC110ORF9420P	GV213_09420	Type_II_methyltransferase		EXT_SMA_615.1122_03416	REBASE:M.SmaC110ORF9420P&&&&&EnzType:putative_Type_II_methyltransferase&&&&&GenBank:CP047691&&&&&SeqLength:172&&&&&Locus:GV213_09420&&&&&ProteinId:QHJ49373.1	172	7.77e-130	172	100	7	178	1	172	179	172	1
EXT_SMA_615.1122	Cluster 1	305		QHJ39901.1	CP047685	Sma2838MrrP	GV198_02425	Type_IV_methyl-directed_restriction_enzyme		EXT_SMA_615.1122_04798	REBASE:Sma2838MrrP&&&&&EnzType:putative_Type_IV_methyl-directed_restriction_enzyme&&&&&GenBank:CP047685&&&&&SeqLength:305&&&&&Locus:GV198_02425&&&&&ProteinId:QHJ39901.1	305	1.06e-221	305	100	1	305	1	305	306	305	1
EXT_SMA_615.1122	Cluster 1	173		QHJ39206.1	CP047688	M.Sma1140ORF9170P	GV224_09170	Type_II_methyltransferase		EXT_SMA_615.1122_03463	REBASE:M.Sma1140ORF9170P&&&&&EnzType:putative_Type_II_methyltransferase&&&&&GenBank:CP047688&&&&&SeqLength:173&&&&&Locus:GV224_09170&&&&&ProteinId:QHJ39206.1	173	1.13e-130	173	100	1	173	1	173	174	173	1
EXT_SMA_615.1122	Cluster 1	203		QHJ46252.1	CP047691	M.SmaC110ORF9345P	GV213_09345	Type_II_methyltransferase		EXT_SMA_615.1122_03430	REBASE:M.SmaC110ORF9345P&&&&&EnzType:putative_Type_II_methyltransferase&&&&&GenBank:CP047691&&&&&SeqLength:203&&&&&Locus:GV213_09345&&&&&ProteinId:QHJ46252.1	203	1.33e-155	203	100	1	203	1	203	204	203	1
EXT_SMA_615.1122	Cluster 1	231		USQ48814.1	CP099459	M.SmaK17ORF22130P	NFX37_22130	Type_II_methyltransferase		EXT_SMA_615.1122_01531	REBASE:M.SmaK17ORF22130P&&&&&EnzType:putative_Type_II_methyltransferase&&&&&GenBank:CP099459&&&&&SeqLength:231&&&&&Locus:NFX37_22130&&&&&ProteinId:USQ48814.1	231	3.92e-171	231	100	1	231	1	231	232	231	1
EXT_SMA_615.1122	Cluster 1	274		QHJ30721.1	CP047682	M.Sma30224ORF7880P	GV218_07880	Type_II_methyltransferase		EXT_SMA_615.1122_01528	REBASE:M.Sma30224ORF7880P&&&&&EnzType:putative_Type_II_methyltransferase&&&&&GenBank:CP047682&&&&&SeqLength:274&&&&&Locus:GV218_07880&&&&&ProteinId:QHJ30721.1	274	3.92e-197	274	100	1	274	1	274	275	274	1
EXT_SMA_615.1122	Cluster 1	231		QHJ38098.1	CP047688	M.Sma1140ORF20230P	GV224_20230	Type_II_methyltransferase		EXT_SMA_615.1122_01302	REBASE:M.Sma1140ORF20230P&&&&&EnzType:putative_Type_II_methyltransferase&&&&&GenBank:CP047688&&&&&SeqLength:231&&&&&Locus:GV224_20230&&&&&ProteinId:QHJ38098.1	231	3.92e-171	231	100	1	231	1	231	232	231	1
EXT_SMA_615.1122	Cluster 1	274		QHJ48259.1	CP047691	M.SmaC110ORF20245P	GV213_20245	Type_II_methyltransferase		EXT_SMA_615.1122_01299	REBASE:M.SmaC110ORF20245P&&&&&EnzType:putative_Type_II_methyltransferase&&&&&GenBank:CP047691&&&&&SeqLength:274&&&&&Locus:GV213_20245&&&&&ProteinId:QHJ48259.1	274	3.92e-197	274	100	1	274	1	274	275	274	1
EXT_SMA_615.1171	Cluster 1	477	CCWGG	CAH5530921.1	OW967816	M.Kpn147gORF4946P	AI2849V1_4946	Type_II_methyltransferase		EXT_SMA_615.1171_03424	REBASE:M.Kpn147gORF4946P&&&&&EnzType:putative_Type_II_methyltransferase&&&&&RecSeq:CCWGG&&&&&GenBank:OW967816&&&&&SeqLength:477&&&&&Locus:AI2849V1_4946&&&&&ProteinId:CAH5530921.1	477	0	477	100	1	477	1	477	478	477	1
EXT_SMA_615.1171	Cluster 1	404	CCWGG	QXQ56662.1	CP079139	Kpn387PCORF26620P	KWY70_26625	Type_II_restriction_enzyme	A0A023UEI8	EXT_SMA_615.1171_03423	REBASE:Kpn387PCORF26620P&&&&&EnzType:putative_Type_II_restriction_enzyme&&&&&RecSeq:CCWGG&&&&&GenBank:CP079139&&&&&SeqLength:404&&&&&Locus:KWY70_26625&&&&&ProteinId:QXQ56662.1&&&&&UniProt:A0A023UEI8	402	1.07e-300	402	100	1	402	3	404	403	404	0.99505
EXT_SMA_615.1171	Cluster 1	200		AWX01467.1	CP030076	S.Ecl20710ORF6770P	DPF84_06775	Type_I_specificity_subunit		EXT_SMA_615.1171_03665	REBASE:S.Ecl20710ORF6770P&&&&&EnzType:putative_Type_I_specificity_subunit&&&&&GenBank:CP030076&&&&&SeqLength:200&&&&&Locus:DPF84_06775&&&&&ProteinId:AWX01467.1	150	2.08e-103	150	100	1	150	1	150	201	150	1
EXT_SMA_615.1171	Cluster 1	493		WAZ11178.1	CP114389	M.SmaBB17ORF10905P	O3T15_10905	Type_I_methyltransferase		EXT_SMA_615.1171_03666	REBASE:M.SmaBB17ORF10905P&&&&&EnzType:putative_Type_I_methyltransferase&&&&&GenBank:CP114389&&&&&SeqLength:493&&&&&Locus:O3T15_10905&&&&&ProteinId:WAZ11178.1	493	0	493	100	1	493	1	493	494	493	1
EXT_SMA_615.1171	Cluster 1	821		WAZ11184.1	CP114389	M.SmaBB17ORF10935P	O3T15_10935	Type_I_methyltransferase		EXT_SMA_615.1171_03672	REBASE:M.SmaBB17ORF10935P&&&&&EnzType:putative_Type_I_methyltransferase&&&&&GenBank:CP114389&&&&&SeqLength:821&&&&&Locus:O3T15_10935&&&&&ProteinId:WAZ11184.1	821	0	821	100	1	821	1	821	822	821	1
EXT_SMA_615.1171	Cluster 1	447		WAZ11183.1	CP114389	S.SmaBB17ORF10935P	O3T15_10930	Type_I_specificity_subunit		EXT_SMA_615.1171_03671	REBASE:S.SmaBB17ORF10935P&&&&&EnzType:putative_Type_I_specificity_subunit&&&&&GenBank:CP114389&&&&&SeqLength:447&&&&&Locus:O3T15_10930&&&&&ProteinId:WAZ11183.1	447	0	447	100	1	447	1	447	448	447	1
EXT_SMA_615.1171	Cluster 1	335		UZQ68284.1	CP110873	EkoS19MrrP	OQE50_02865	Type_IV_methyl-directed_restriction_enzyme		EXT_SMA_615.1171_03688	REBASE:EkoS19MrrP&&&&&EnzType:putative_Type_IV_methyl-directed_restriction_enzyme&&&&&GenBank:CP110873&&&&&SeqLength:335&&&&&Locus:OQE50_02865&&&&&ProteinId:UZQ68284.1	335	3.99e-248	335	100	1	335	1	335	336	335	1
EXT_SMA_615.1171	Cluster 1	1031		WAZ11180.1	CP114389	SmaBB17ORF10905P	O3T15_10915	Type_I_restriction_enzyme		EXT_SMA_615.1171_03668	REBASE:SmaBB17ORF10905P&&&&&EnzType:putative_Type_I_restriction_enzyme&&&&&GenBank:CP114389&&&&&SeqLength:1031&&&&&Locus:O3T15_10915&&&&&ProteinId:WAZ11180.1	1031	0	1031	100	1	1031	1	1031	1032	1031	1
EXT_SMA_615.1171	Cluster 1	712		WAZ11203.1	CP114389	R1.SmaBB17ORF11035P	O3T15_11040	Type_II_restriction_enzyme		EXT_SMA_615.1171_03692	REBASE:R1.SmaBB17ORF11035P&&&&&EnzType:putative_Type_II_restriction_enzyme&&&&&GenBank:CP114389&&&&&SeqLength:712&&&&&Locus:O3T15_11040&&&&&ProteinId:WAZ11203.1	712	0	712	100	1	712	1	712	713	712	1
EXT_SMA_615.1171	Cluster 1	255		WAZ11205.1	CP114389	R2.SmaBB17ORF11035P	O3T15_11050	Type_II_restriction_enzyme		EXT_SMA_615.1171_03694	REBASE:R2.SmaBB17ORF11035P&&&&&EnzType:putative_Type_II_restriction_enzyme&&&&&GenBank:CP114389&&&&&SeqLength:255&&&&&Locus:O3T15_11050&&&&&ProteinId:WAZ11205.1	255	4.23e-187	255	100	1	255	1	255	256	255	1
EXT_SMA_615.1171	Cluster 1	215		WAZ12733.1	CP114389	M.SmaBB17ORF19275P	O3T15_19275	Type_II_methyltransferase		EXT_SMA_615.1171_04479	REBASE:M.SmaBB17ORF19275P&&&&&EnzType:putative_Type_II_methyltransferase&&&&&GenBank:CP114389&&&&&SeqLength:215&&&&&Locus:O3T15_19275&&&&&ProteinId:WAZ12733.1	215	2.67e-161	215	100	1	215	1	215	216	215	1
EXT_SMA_615.1229	Cluster 4	404	CCWGG	QJL22245.1	CP052404	Kpn020ORF3395P	HJX11_03400	Type_II_restriction_enzyme		EXT_SMA_615.1229_05085	REBASE:Kpn020ORF3395P&&&&&EnzType:putative_Type_II_restriction_enzyme&&&&&RecSeq:CCWGG&&&&&GenBank:CP052404&&&&&SeqLength:404&&&&&Locus:HJX11_03400&&&&&ProteinId:QJL22245.1	402	1.07e-300	402	100	1	402	3	404	403	404	0.99505
EXT_SMA_615.1229	Cluster 4	477	CCWGG	AIE66304.1	CP008824	M.EclNIH2ORF23780P	ECNIH2_23780	Type_II_methyltransferase		EXT_SMA_615.1229_05086	REBASE:M.EclNIH2ORF23780P&&&&&EnzType:putative_Type_II_methyltransferase&&&&&RecSeq:CCWGG&&&&&GenBank:CP008824&&&&&SeqLength:477&&&&&Locus:ECNIH2_23780&&&&&ProteinId:AIE66304.1	477	0	477	100	1	477	1	477	478	477	1
EXT_SMA_615.144	Cluster 5	388		AQT55343.1	CP013046	S2.SmaB3R3ORF2370P	AR325_26135	Type_I_specificity_subunit	A0A1S6LRB2	EXT_SMA_615.144_00474	REBASE:S2.SmaB3R3ORF2370P&&&&&EnzType:putative_Type_I_specificity_subunit&&&&&GenBank:CP013046&&&&&SeqLength:388&&&&&Locus:AR325_26135&&&&&ProteinId:AQT55343.1&&&&&UniProt:A0A1S6LRB2&&&&&GI:115040229	388	6.8e-285	388	100	1	388	1	388	389	388	1
EXT_SMA_615.144	Cluster 5	476	CCWGG	UJA54821.1	CP090908	M.SmaSys06ORF2530P	L1F17_02530	Type_II_methyltransferase		EXT_SMA_615.144_00973	REBASE:M.SmaSys06ORF2530P&&&&&EnzType:putative_Type_II_methyltransferase&&&&&RecSeq:CCWGG&&&&&GenBank:CP090908&&&&&SeqLength:476&&&&&Locus:L1F17_02530&&&&&ProteinId:UJA54821.1	476	0	476	100	1	476	1	476	477	476	1
EXT_SMA_615.144	Cluster 5	162		UJA56299.1	CP090908	M.SmaSys06ORF10520P	L1F17_10520	Type_II_methyltransferase		EXT_SMA_615.144_02613	REBASE:M.SmaSys06ORF10520P&&&&&EnzType:putative_Type_II_methyltransferase&&&&&GenBank:CP090908&&&&&SeqLength:162&&&&&Locus:L1F17_10520&&&&&ProteinId:UJA56299.1	162	8.77e-125	162	100	1	162	1	162	163	162	1
EXT_SMA_615.144	Cluster 5	475		ALL37798.1	CP013046	M.SmaB3R3ORF12780P	AR325_12780	Type_II_methyltransferase	A0A0N7JPJ5	EXT_SMA_615.144_02574	REBASE:M.SmaB3R3ORF12780P&&&&&EnzType:putative_Type_II_methyltransferase&&&&&GenBank:CP013046&&&&&SeqLength:475&&&&&Locus:AR325_12780&&&&&ProteinId:ALL37798.1&&&&&UniProt:A0A0N7JPJ5&&&&&GI:943366124	455	0	455	100	1	455	21	475	456	475	0.957895
EXT_SMA_615.144	Cluster 5	507		UJA54420.1	CP090908	M.SmaSys06ORF325P	L1F17_00325	Type_I_methyltransferase		EXT_SMA_615.144_00473	REBASE:M.SmaSys06ORF325P&&&&&EnzType:putative_Type_I_methyltransferase&&&&&GenBank:CP090908&&&&&SeqLength:507&&&&&Locus:L1F17_00325&&&&&ProteinId:UJA54420.1	507	0	507	100	1	507	1	507	508	507	1
EXT_SMA_615.144	Cluster 5	1092		ALL35880.1	CP013046	SmaB3R3ORF2370P	AR325_02385	Type_I_restriction_enzyme	A0A0P0Q8V2	EXT_SMA_615.144_00476	REBASE:SmaB3R3ORF2370P&&&&&EnzType:putative_Type_I_restriction_enzyme&&&&&GenBank:CP013046&&&&&SeqLength:1092&&&&&Locus:AR325_02385&&&&&ProteinId:ALL35880.1&&&&&UniProt:A0A0P0Q8V2&&&&&GI:943364206	1092	0	1092	100	1	1092	1	1092	1093	1092	1
EXT_SMA_615.144	Cluster 5	192		UJA54419.1	CP090908	S2.SmaSys06ORF325P	L1F17_00320	Type_I_specificity_subunit		EXT_SMA_615.144_00472	REBASE:S2.SmaSys06ORF325P&&&&&EnzType:putative_Type_I_specificity_subunit&&&&&GenBank:CP090908&&&&&SeqLength:192&&&&&Locus:L1F17_00320&&&&&ProteinId:UJA54419.1	192	3.84e-136	192	100	1	192	1	192	193	192	1
EXT_SMA_615.144	Cluster 5	304		ALL35882.1	CP013046	SmaB3R3MrrP	AR325_02395	Type_IV_methyl-directed_restriction_enzyme	A0A0P0Q912	EXT_SMA_615.144_00478	REBASE:SmaB3R3MrrP&&&&&EnzType:putative_Type_IV_methyl-directed_restriction_enzyme&&&&&GenBank:CP013046&&&&&SeqLength:304&&&&&Locus:AR325_02395&&&&&ProteinId:ALL35882.1&&&&&UniProt:A0A0P0Q912&&&&&GI:943364208	304	9.83e-222	304	100	1	304	1	304	305	304	1
EXT_SMA_615.1459	Cluster 4	477	CCWGG	AXZ16439.1	CP032169	M.Kpn76ORF27585P	AM455_27585	Type_II_methyltransferase		EXT_SMA_615.1459_03686	REBASE:M.Kpn76ORF27585P&&&&&EnzType:putative_Type_II_methyltransferase&&&&&RecSeq:CCWGG&&&&&GenBank:CP032169&&&&&SeqLength:477&&&&&Locus:AM455_27585&&&&&ProteinId:AXZ16439.1	477	0	477	100	1	477	1	477	478	477	1
EXT_SMA_615.1459	Cluster 4	404	CCWGG		CP052630	KpnE0117ORFDP		Type_II_restriction_enzyme		EXT_SMA_615.1459_03687	REBASE:KpnE0117ORFDP&&&&&EnzType:putative_Type_II_restriction_enzyme&&&&&RecSeq:CCWGG&&&&&GenBank:CP052630&&&&&SeqLength:404	402	1.07e-300	402	100	1	402	3	404	403	404	0.99505
EXT_SMA_615.1459	Cluster 4	475		QGU36623.1	CP033102	M.EhoL51DcmP	D8768_12145	Type_II_methyltransferase		EXT_SMA_615.1459_03652	REBASE:M.EhoL51DcmP&&&&&EnzType:putative_Type_II_methyltransferase&&&&&GenBank:CP033102&&&&&SeqLength:475&&&&&Locus:D8768_12145&&&&&ProteinId:QGU36623.1	475	0	475	100	1	475	1	475	476	475	1
EXT_SMA_615.1696	Cluster 1	477	CCWGG	CAH5574884.1	OW967901	M.Kpn152aORF5169P	AI2851V1_5169	Type_II_methyltransferase		EXT_SMA_615.1696_03623	REBASE:M.Kpn152aORF5169P&&&&&EnzType:putative_Type_II_methyltransferase&&&&&RecSeq:CCWGG&&&&&GenBank:OW967901&&&&&SeqLength:477&&&&&Locus:AI2851V1_5169&&&&&ProteinId:CAH5574884.1	477	0	477	100	1	477	1	477	478	477	1
EXT_SMA_615.1696	Cluster 1	404	CCWGG	QJO22009.1	CP052214	KpnE0079ORF26765P	HJX61_26760	Type_II_restriction_enzyme		EXT_SMA_615.1696_03622	REBASE:KpnE0079ORF26765P&&&&&EnzType:putative_Type_II_restriction_enzyme&&&&&RecSeq:CCWGG&&&&&GenBank:CP052214&&&&&SeqLength:404&&&&&Locus:HJX61_26760&&&&&ProteinId:QJO22009.1	402	1.07e-300	402	100	1	402	3	404	403	404	0.99505
EXT_SMA_615.1785	Cluster 5	1205	GCGAACB	ASM19573.1	CP018927	SmaUMH8I	BVG90_23875	Type_IIG_restriction_enzyme/methyltransferase		EXT_SMA_615.1785_03820	REBASE:SmaUMH8I&&&&&EnzType:Type_IIG_restriction_enzyme/methyltransferase&&&&&RecSeq:GCGAACB&&&&&GenBank:CP018927&&&&&SeqLength:1205&&&&&Locus:BVG90_23875&&&&&ProteinId:ASM19573.1	1205	0	1205	100	1	1205	1	1205	1206	1205	1
EXT_SMA_615.1785	Cluster 5	305		ASM19577.1	CP018927	SmaUMH8MrrP	BVG90_23895	Type_IV_methyl-directed_restriction_enzyme		EXT_SMA_615.1785_03824	REBASE:SmaUMH8MrrP&&&&&EnzType:putative_Type_IV_methyl-directed_restriction_enzyme&&&&&GenBank:CP018927&&&&&SeqLength:305&&&&&Locus:BVG90_23895&&&&&ProteinId:ASM19577.1	305	1.45e-219	305	100	1	305	1	305	306	305	1
EXT_SMA_615.179	Cluster 2	804	ACTNNNNNNGCTG	ASL95530.1	CP018919	M.SmaUMH7I	BVG94_24090	Type_I_methyltransferase		EXT_SMA_615.179_02891	REBASE:M.SmaUMH7I&&&&&EnzType:Type_I_methyltransferase&&&&&RecSeq:ACTNNNNNNGCTG&&&&&GenBank:CP018919&&&&&SeqLength:804&&&&&Locus:BVG94_24090&&&&&ProteinId:ASL95530.1	804	0	804	100	1	804	1	804	805	804	1
EXT_SMA_615.179	Cluster 2	436	ACTNNNNNNGCTG		CP018919	S.SmaUMH7I		Type_I_specificity_subunit		EXT_SMA_615.179_02890	REBASE:S.SmaUMH7I&&&&&EnzType:Type_I_specificity_subunit&&&&&RecSeq:ACTNNNNNNGCTG&&&&&GenBank:CP018919&&&&&SeqLength:436	435	8.12e-305	435	100	1	435	2	436	436	436	0.997706
EXT_SMA_615.1868	Cluster 1	273		AQT63050.1	CP019927	M1.Sma1274ORF2940P	B0W01_02940	Type_II_methyltransferase		EXT_SMA_615.1868_01367	REBASE:M1.Sma1274ORF2940P&&&&&EnzType:putative_Type_II_methyltransferase&&&&&GenBank:CP019927&&&&&SeqLength:273&&&&&Locus:B0W01_02940&&&&&ProteinId:AQT63050.1	273	8.55e-196	273	100	1	273	1	273	274	273	1
EXT_SMA_615.1869	Cluster 2	739	GACATC	CAH3710497.1	OW849092	Ecl515ORF4269P	AI2705V1_4268	Type_IIG_restriction_enzyme/methyltransferase		EXT_SMA_615.1869_03353	REBASE:Ecl515ORF4269P&&&&&EnzType:putative_Type_IIG_restriction_enzyme/methyltransferase&&&&&RecSeq:GACATC&&&&&GenBank:OW849092&&&&&SeqLength:739&&&&&Locus:AI2705V1_4268&&&&&ProteinId:CAH3710497.1	739	0	739	100	1	739	1	739	740	739	1
EXT_SMA_615.1869	Cluster 2	364	GACATC	QXQ87324.1	CP079179	M.Kpn40PORF3795P	KWY86_03795	Type_II_methyltransferase	A0A8F6KUL6	EXT_SMA_615.1869_03354	REBASE:M.Kpn40PORF3795P&&&&&EnzType:putative_Type_II_methyltransferase&&&&&RecSeq:GACATC&&&&&GenBank:CP079179&&&&&SeqLength:364&&&&&Locus:KWY86_03795&&&&&ProteinId:QXQ87324.1&&&&&UniProt:A0A8F6KUL6	364	6.82e-266	364	100	1	364	1	364	365	364	1
EXT_SMA_615.1869	Cluster 2	305		QHE55341.1	CP047391	Sma1602MrrP	GRX59_02305	Type_IV_methyl-directed_restriction_enzyme		EXT_SMA_615.1869_00353	REBASE:Sma1602MrrP&&&&&EnzType:putative_Type_IV_methyl-directed_restriction_enzyme&&&&&GenBank:CP047391&&&&&SeqLength:305&&&&&Locus:GRX59_02305&&&&&ProteinId:QHE55341.1	305	8.73e-221	305	100	1	305	1	305	306	305	1
EXT_SMA_615.1869	Cluster 2	181		CAH3483953.1	OW849111	M.Sma0dORF1189P	AI2616V1_1189	Type_II_methyltransferase		EXT_SMA_615.1869_01859	REBASE:M.Sma0dORF1189P&&&&&EnzType:putative_Type_II_methyltransferase&&&&&GenBank:OW849111&&&&&SeqLength:181&&&&&Locus:AI2616V1_1189&&&&&ProteinId:CAH3483953.1	181	5.54e-135	181	100	1	181	1	181	182	181	1
EXT_SMA_615.1869	Cluster 2	297		CAH3482678.1	OW849111	M.Sma0dORF1177P	AI2616V1_1177	Type_II_methyltransferase		EXT_SMA_615.1869_01871	REBASE:M.Sma0dORF1177P&&&&&EnzType:putative_Type_II_methyltransferase&&&&&GenBank:OW849111&&&&&SeqLength:297&&&&&Locus:AI2616V1_1177&&&&&ProteinId:CAH3482678.1	297	6.94e-223	297	100	1	297	1	297	298	297	1
EXT_SMA_615.1942	Cluster 3	436	ACTNNNNNNGCTG		CP018919	S.SmaUMH7I		Type_I_specificity_subunit		EXT_SMA_615.1942_02460	REBASE:S.SmaUMH7I&&&&&EnzType:Type_I_specificity_subunit&&&&&RecSeq:ACTNNNNNNGCTG&&&&&GenBank:CP018919&&&&&SeqLength:436	435	8.12e-305	435	100	1	435	2	436	436	436	0.997706
EXT_SMA_615.1942	Cluster 3	804	ACTNNNNNNGCTG	ASL95530.1	CP018919	M.SmaUMH7I	BVG94_24090	Type_I_methyltransferase		EXT_SMA_615.1942_02459	REBASE:M.SmaUMH7I&&&&&EnzType:Type_I_methyltransferase&&&&&RecSeq:ACTNNNNNNGCTG&&&&&GenBank:CP018919&&&&&SeqLength:804&&&&&Locus:BVG94_24090&&&&&ProteinId:ASL95530.1	804	0	804	100	1	804	1	804	805	804	1
EXT_SMA_615.1943	Cluster 4	491		CDG12173.1	HG326223	M.Sma11ORF1599P	SMDB11_1599	Type_I_methyltransferase	A0A0N1UXF3	EXT_SMA_615.1943_00950	REBASE:M.Sma11ORF1599P&&&&&EnzType:putative_Type_I_methyltransferase&&&&&GenBank:HG326223&&&&&SeqLength:491&&&&&Locus:SMDB11_1599&&&&&ProteinId:CDG12173.1&&&&&UniProt:A0A0N1UXF3&&&&&GI:560173442	490	0	490	100	1	490	1	490	491	491	0.997963
EXT_SMA_615.1948	Cluster 4	292	CCCGGG	CAA34479.1	X16458	M.SmaI		Type_II_methyltransferase	P14230	EXT_SMA_615.1948_02600	REBASE:M.SmaI&&&&&EnzType:Type_II_methyltransferase&&&&&RecSeq:CCCGGG&&&&&GenBank:X16458&&&&&SeqLength:292&&&&&ProteinId:CAA34479.1&&&&&UniProt:P14230&&&&&GI:47265	292	1.03e-226	292	100	1	292	1	292	293	292	1
EXT_SMA_615.1985	Cluster 4	1005	ACTNNNNNNGCTG	ASL95528.1	CP018919	SmaUMH7IP	BVG94_24080	Type_I_restriction_enzyme		EXT_SMA_615.1985_04235	REBASE:SmaUMH7IP&&&&&EnzType:putative_Type_I_restriction_enzyme&&&&&RecSeq:ACTNNNNNNGCTG&&&&&GenBank:CP018919&&&&&SeqLength:1005&&&&&Locus:BVG94_24080&&&&&ProteinId:ASL95528.1	1005	0	1005	100	1	1005	1	1005	1006	1005	1
EXT_SMA_615.1998	Cluster 1	342		QKO40401.1	CP053572	M.SmaS71ORF18620P	F0335_18620	Type_II_methyltransferase		EXT_SMA_615.1998_02389	REBASE:M.SmaS71ORF18620P&&&&&EnzType:putative_Type_II_methyltransferase&&&&&GenBank:CP053572&&&&&SeqLength:342&&&&&Locus:F0335_18620&&&&&ProteinId:QKO40401.1	342	8.99e-244	342	100	1	342	1	342	343	342	1
EXT_SMA_615.2010	Cluster 3	119			JGVB01000041	S.Sma14041ORFAP		Type_I_specificity_subunit		EXT_SMA_615.2010_02542	REBASE:S.Sma14041ORFAP&&&&&EnzType:putative_Type_I_specificity_subunit&&&&&GenBank:JGVB01000041&&&&&SeqLength:119	119	1.43e-80	119	100	1	119	1	119	449	119	1
EXT_SMA_615.2010	Cluster 3	214		QNL02966.1	CP060277	M.Sur119ORF24160P	D0895_24160	Type_II_methyltransferase		EXT_SMA_615.2010_02024	REBASE:M.Sur119ORF24160P&&&&&EnzType:putative_Type_II_methyltransferase&&&&&GenBank:CP060277&&&&&SeqLength:214&&&&&Locus:D0895_24160&&&&&ProteinId:QNL02966.1	214	1.61e-157	214	100	1	214	1	214	215	214	1
EXT_SMA_615.2027	Cluster 2	334	CCCGGG		LN879548	CteP19ORFFP		Type_II_restriction_enzyme		EXT_SMA_615.2027_02261	REBASE:CteP19ORFFP&&&&&EnzType:putative_Type_II_restriction_enzyme&&&&&RecSeq:CCCGGG&&&&&GenBank:LN879548&&&&&SeqLength:334	334	2.11e-238	334	100	1	334	1	334	335	334	1
EXT_SMA_615.2027	Cluster 2	300	CCCGGG	BCZ43889.1	AP024848	M.Sma2009ORF52150P	SMGES_52150	Type_II_methyltransferase	A0A8D6KXD8	EXT_SMA_615.2027_02262	REBASE:M.Sma2009ORF52150P&&&&&EnzType:putative_Type_II_methyltransferase&&&&&RecSeq:CCCGGG&&&&&GenBank:AP024848&&&&&SeqLength:300&&&&&Locus:SMGES_52150&&&&&ProteinId:BCZ43889.1&&&&&UniProt:A0A8D6KXD8	250	9.98e-192	250	100	1	250	1	250	301	250	1
EXT_SMA_615.2086	Cluster 2	820	GTAANNNNNNCTG	ASM33902.1	CP018930	M.SmaUMH12I	BVG84_24155	Type_I_methyltransferase		EXT_SMA_615.2086_02316	REBASE:M.SmaUMH12I&&&&&EnzType:Type_I_methyltransferase&&&&&RecSeq:GTAANNNNNNCTG&&&&&GenBank:CP018930&&&&&SeqLength:820&&&&&Locus:BVG84_24155&&&&&ProteinId:ASM33902.1	820	0	820	100	1	820	1	820	821	820	1
EXT_SMA_615.2086	Cluster 2	1031		QDI31548.1	CP041126	SmaWVU5ORF2440P	FG170_02420	Type_I_restriction_enzyme		EXT_SMA_615.2086_04270	REBASE:SmaWVU5ORF2440P&&&&&EnzType:putative_Type_I_restriction_enzyme&&&&&GenBank:CP041126&&&&&SeqLength:1031&&&&&Locus:FG170_02420&&&&&ProteinId:QDI31548.1	1031	0	1031	100	1	1031	1	1031	1032	1031	1
EXT_SMA_615.2086	Cluster 2	305		QDI31552.1	CP041126	SmaWVU5MrrP	FG170_02445	Type_IV_methyl-directed_restriction_enzyme		EXT_SMA_615.2086_02315	REBASE:SmaWVU5MrrP&&&&&EnzType:putative_Type_IV_methyl-directed_restriction_enzyme&&&&&GenBank:CP041126&&&&&SeqLength:305&&&&&Locus:FG170_02445&&&&&ProteinId:QDI31552.1	305	1.76e-220	305	100	1	305	1	305	306	305	1
EXT_SMA_615.2089	Cluster 3	1137	GTANNNNNNGTCA	PNO38335.1	JTBU02000001	Sma62IP	MC48_006875	Type_I_restriction_enzyme		EXT_SMA_615.2089_04729	REBASE:Sma62IP&&&&&EnzType:putative_Type_I_restriction_enzyme&&&&&RecSeq:GTANNNNNNGTCA&&&&&GenBank:JTBU02000001&&&&&SeqLength:1137&&&&&Locus:MC48_006875&&&&&ProteinId:PNO38335.1	1137	0	1137	100	1	1137	1	1137	1138	1137	1
EXT_SMA_615.2089	Cluster 3	544	GTANNNNNNGTCA	PNO38336.1	JTBU02000001	M.Sma62I	MC48_006880	Type_I_methyltransferase		EXT_SMA_615.2089_04730	REBASE:M.Sma62I&&&&&EnzType:Type_I_methyltransferase&&&&&RecSeq:GTANNNNNNGTCA&&&&&GenBank:JTBU02000001&&&&&SeqLength:544&&&&&Locus:MC48_006880&&&&&ProteinId:PNO38336.1	544	0	544	100	1	544	1	544	545	544	1
EXT_SMA_615.2089	Cluster 3	382	GTANNNNNNGTCA	PNO38337.1	JTBU02000001	S.Sma62I	MC48_006885	Type_I_specificity_subunit		EXT_SMA_615.2089_04731	REBASE:S.Sma62I&&&&&EnzType:Type_I_specificity_subunit&&&&&RecSeq:GTANNNNNNGTCA&&&&&GenBank:JTBU02000001&&&&&SeqLength:382&&&&&Locus:MC48_006885&&&&&ProteinId:PNO38337.1	381	3.35e-282	381	100	2	382	2	382	383	382	0.997382
EXT_SMA_615.2089	Cluster 3	291		PNO38341.1	JTBU02000001	Sma62ORF6905P	MC48_006905	Type_II_restriction_enzyme		EXT_SMA_615.2089_04735	REBASE:Sma62ORF6905P&&&&&EnzType:putative_Type_II_restriction_enzyme&&&&&GenBank:JTBU02000001&&&&&SeqLength:291&&&&&Locus:MC48_006905&&&&&ProteinId:PNO38341.1	291	2.24e-225	291	100	1	291	1	291	292	291	1
EXT_SMA_615.2136	Cluster 1	428		ASM00294.1	CP018923	SmaUMH9McrBCP_(SmaUMH9McrCP)	BVG96_22960	Type_IV_methyl-directed_restriction_enzyme		EXT_SMA_615.2136_00462	REBASE:SmaUMH9McrBCP_(SmaUMH9McrCP)&&&&&EnzType:putative_Type_IV_methyl-directed_restriction_enzyme&&&&&GenBank:CP018923&&&&&SeqLength:428&&&&&Locus:BVG96_22960&&&&&ProteinId:ASM00294.1	428	2.71e-305	428	100	1	428	1	428	429	428	1
EXT_SMA_615.2136	Cluster 1	342		CAH3836340.1	OW849139	M.Sma0eORF3623P	AI2795V1_3623	Type_II_methyltransferase		EXT_SMA_615.2136_03700	REBASE:M.Sma0eORF3623P&&&&&EnzType:putative_Type_II_methyltransferase&&&&&GenBank:OW849139&&&&&SeqLength:342&&&&&Locus:AI2795V1_3623&&&&&ProteinId:CAH3836340.1	342	2.21e-244	342	100	1	342	1	342	343	342	1
EXT_SMA_615.2136	Cluster 1	212		CAH3555491.1	OW849139	M.Sma0eORF1034P	AI2795V1_1034	Type_II_methyltransferase		EXT_SMA_615.2136_01066	REBASE:M.Sma0eORF1034P&&&&&EnzType:putative_Type_II_methyltransferase&&&&&GenBank:OW849139&&&&&SeqLength:212&&&&&Locus:AI2795V1_1034&&&&&ProteinId:CAH3555491.1	212	2.04e-159	212	100	1	212	1	212	213	212	1
EXT_SMA_615.2136	Cluster 1	582	DTAGNNNNNNNRTCC	CAH3690490.1	OW849139	S.Sma0eORF2265P	AI2795V1_2266	Type_I_specificity_subunit		EXT_SMA_615.2136_02325	REBASE:S.Sma0eORF2265P&&&&&EnzType:putative_Type_I_specificity_subunit&&&&&RecSeq:DTAGNNNNNNNRTCC&&&&&GenBank:OW849139&&&&&SeqLength:582&&&&&Locus:AI2795V1_2266&&&&&ProteinId:CAH3690490.1	582	0	582	100	1	582	1	582	583	582	1
EXT_SMA_615.2136	Cluster 1	490	DTAGNNNNNNNRTCC	ASL97604.1	CP018923	M.SmaUMH9II	BVG96_08225	Type_I_methyltransferase		EXT_SMA_615.2136_02324	REBASE:M.SmaUMH9II&&&&&EnzType:Type_I_methyltransferase&&&&&RecSeq:DTAGNNNNNNNRTCC&&&&&GenBank:CP018923&&&&&SeqLength:490&&&&&Locus:BVG96_08225&&&&&ProteinId:ASL97604.1	490	0	490	100	1	490	1	490	491	490	1
EXT_SMA_615.2136	Cluster 1	810	DTAGNNNNNNNRTCC	ASL97603.1	CP018923	SmaUMH9IIP	BVG96_08220	Type_I_restriction_enzyme		EXT_SMA_615.2136_02323	REBASE:SmaUMH9IIP&&&&&EnzType:putative_Type_I_restriction_enzyme&&&&&RecSeq:DTAGNNNNNNNRTCC&&&&&GenBank:CP018923&&&&&SeqLength:810&&&&&Locus:BVG96_08220&&&&&ProteinId:ASL97603.1	810	0	810	100	1	810	1	810	811	810	1
EXT_SMA_615.2136	Cluster 1	463	CRAANNNNNNNRTGNNC	CAH3491476.1	OW849139	S.Sma0eORF438P	AI2795V1_0439	Type_I_specificity_subunit		EXT_SMA_615.2136_00459	REBASE:S.Sma0eORF438P&&&&&EnzType:putative_Type_I_specificity_subunit&&&&&RecSeq:CRAANNNNNNNRTGNNC&&&&&GenBank:OW849139&&&&&SeqLength:463&&&&&Locus:AI2795V1_0439&&&&&ProteinId:CAH3491476.1	463	0	463	100	1	463	1	463	464	463	1
EXT_SMA_615.2136	Cluster 1	688		CAH3491656.1	OW849139	Sma0eMcrBCP_(Sma0eMcrBP)	AI2795V1_0441	Type_IV_methyl-directed_restriction_enzyme		EXT_SMA_615.2136_00461	REBASE:Sma0eMcrBCP_(Sma0eMcrBP)&&&&&EnzType:putative_Type_IV_methyl-directed_restriction_enzyme&&&&&GenBank:OW849139&&&&&SeqLength:688&&&&&Locus:AI2795V1_0441&&&&&ProteinId:CAH3491656.1	688	0	688	100	1	688	1	688	689	688	1
EXT_SMA_615.2136	Cluster 1	1082	CRAANNNNNNNRTGNNC	ASM00292.1	CP018923	SmaUMH9IP	BVG96_22950	Type_I_restriction_enzyme		EXT_SMA_615.2136_00460	REBASE:SmaUMH9IP&&&&&EnzType:putative_Type_I_restriction_enzyme&&&&&RecSeq:CRAANNNNNNNRTGNNC&&&&&GenBank:CP018923&&&&&SeqLength:1082&&&&&Locus:BVG96_22950&&&&&ProteinId:ASM00292.1	1082	0	1082	100	1	1082	1	1082	1083	1082	1
EXT_SMA_615.2136	Cluster 1	278		CAH3929442.1	OW849140	M.Sma0eORF4703P	AI2795V1_4703	Type_II_methyltransferase		EXT_SMA_615.2136_04798	REBASE:M.Sma0eORF4703P&&&&&EnzType:putative_Type_II_methyltransferase&&&&&GenBank:OW849140&&&&&SeqLength:278&&&&&Locus:AI2795V1_4703&&&&&ProteinId:CAH3929442.1	278	2.91e-210	278	100	1	278	1	278	279	278	1
EXT_SMA_615.2136	Cluster 1	787	CRAANNNNNNNRTGNNC	CAH3491360.1	OW849139	M.Sma0eORF438P	AI2795V1_0438	Type_I_methyltransferase		EXT_SMA_615.2136_00458	REBASE:M.Sma0eORF438P&&&&&EnzType:putative_Type_I_methyltransferase&&&&&RecSeq:CRAANNNNNNNRTGNNC&&&&&GenBank:OW849139&&&&&SeqLength:787&&&&&Locus:AI2795V1_0438&&&&&ProteinId:CAH3491360.1	787	0	787	100	1	787	1	787	788	787	1
EXT_SMA_615.2136	Cluster 1	290		CAH3931248.1	OW849140	M.Sma0eORF4725P	AI2795V1_4725	Type_II_methyltransferase		EXT_SMA_615.2136_04820	REBASE:M.Sma0eORF4725P&&&&&EnzType:putative_Type_II_methyltransferase&&&&&GenBank:OW849140&&&&&SeqLength:290&&&&&Locus:AI2795V1_4725&&&&&ProteinId:CAH3931248.1	290	1.69e-215	290	100	1	290	1	290	291	290	1
EXT_SMA_615.2153	Cluster 1	225		UPF80903.1	CP087647	M.Kpn1754ORF29635P	LMH55_29635	Type_II_methyltransferase		EXT_SMA_615.2153_04695	REBASE:M.Kpn1754ORF29635P&&&&&EnzType:putative_Type_II_methyltransferase&&&&&GenBank:CP087647&&&&&SeqLength:225&&&&&Locus:LMH55_29635&&&&&ProteinId:UPF80903.1	225	2.03e-170	225	100	1	225	1	225	226	225	1
EXT_SMA_615.2153	Cluster 1	113			JGWH01000105	M.Bbr2796ORFAP		Type_II_methyltransferase		EXT_SMA_615.2153_04759	REBASE:M.Bbr2796ORFAP&&&&&EnzType:putative_Type_II_methyltransferase&&&&&GenBank:JGWH01000105&&&&&SeqLength:113	113	1.16e-75	113	100	1	113	1	113	265	113	1
EXT_SMA_615.357	Cluster 4	532	GTCGAC		LCZB01000065	M.Pfl11706ORFGP		Type_II_methyltransferase		EXT_SMA_615.357_03711	REBASE:M.Pfl11706ORFGP&&&&&EnzType:putative_Type_II_methyltransferase&&&&&RecSeq:GTCGAC&&&&&GenBank:LCZB01000065&&&&&SeqLength:532	532	0	532	100	1	532	1	532	533	532	1
EXT_SMA_615.357	Cluster 4	303	GTCGAC		LCZB01000065	Pfl11706ORFGP		Type_II_restriction_enzyme		EXT_SMA_615.357_03712	REBASE:Pfl11706ORFGP&&&&&EnzType:putative_Type_II_restriction_enzyme&&&&&RecSeq:GTCGAC&&&&&GenBank:LCZB01000065&&&&&SeqLength:303	303	1.55e-213	303	100	1	303	1	303	304	303	1
EXT_SMA_615.364	Cluster 5	305		QSP24718.1	CP071216	SmaS24MrrP	J0G01_02510	Type_IV_methyl-directed_restriction_enzyme		EXT_SMA_615.364_00469	REBASE:SmaS24MrrP&&&&&EnzType:putative_Type_IV_methyl-directed_restriction_enzyme&&&&&GenBank:CP071216&&&&&SeqLength:305&&&&&Locus:J0G01_02510&&&&&ProteinId:QSP24718.1	305	1.76e-220	305	100	1	305	1	305	306	305	1
EXT_SMA_615.364	Cluster 5	544	AAGNNNNNGTTC	ANM79137.1	CP016032	M.Sma36365I	A4U88_1976	Type_I_methyltransferase		EXT_SMA_615.364_00466	REBASE:M.Sma36365I&&&&&EnzType:Type_I_methyltransferase&&&&&RecSeq:AAGNNNNNGTTC&&&&&GenBank:CP016032&&&&&SeqLength:544&&&&&Locus:A4U88_1976&&&&&ProteinId:ANM79137.1&&&&&GI:103903494	544	0	544	100	1	544	1	544	545	544	1
EXT_SMA_615.364	Cluster 5	81			CZ305723	EcoETECORFDP		Type_I_restriction_enzyme		EXT_SMA_615.364_00467	REBASE:EcoETECORFDP&&&&&EnzType:putative_Type_I_restriction_enzyme&&&&&GenBank:CZ305723&&&&&SeqLength:81	76	8.98e-44	76	100	360	435	6	81	854	81	0.938272
EXT_SMA_615.364	Cluster 5	403	AAGNNNNNGTTC	ANM80834.1	CP016032	S.Sma36365I	A4U88_1975	Type_I_specificity_subunit		EXT_SMA_615.364_00465	REBASE:S.Sma36365I&&&&&EnzType:Type_I_specificity_subunit&&&&&RecSeq:AAGNNNNNGTTC&&&&&GenBank:CP016032&&&&&SeqLength:403&&&&&Locus:A4U88_1975&&&&&ProteinId:ANM80834.1&&&&&GI:103903663	399	2.12e-290	399	100	1	399	5	403	400	403	0.990074
EXT_SMA_615.364	Cluster 5	291		QIX79392.1	CP050960	Sma659ORF23810P	FOB67_23810	Type_II_restriction_enzyme		EXT_SMA_615.364_00462	REBASE:Sma659ORF23810P&&&&&EnzType:putative_Type_II_restriction_enzyme&&&&&GenBank:CP050960&&&&&SeqLength:291&&&&&Locus:FOB67_23810&&&&&ProteinId:QIX79392.1	291	2.24e-225	291	100	1	291	1	291	292	291	1
EXT_SMA_615.364	Cluster 5	273	GATC	ANM78408.1	CP016032	M.Sma36365ORF4713P	A4U88_4713	Type_II_methyltransferase		EXT_SMA_615.364_03104	REBASE:M.Sma36365ORF4713P&&&&&EnzType:putative_Type_II_methyltransferase&&&&&RecSeq:GATC&&&&&GenBank:CP016032&&&&&SeqLength:273&&&&&Locus:A4U88_4713&&&&&ProteinId:ANM78408.1&&&&&GI:103903421	273	6.02e-196	273	100	1	273	1	273	274	273	1
EXT_SMA_615.364	Cluster 5	288	CCCGGG		CP016032	M.Sma36365II		Type_II_methyltransferase		EXT_SMA_615.364_03109	REBASE:M.Sma36365II&&&&&EnzType:Type_II_methyltransferase&&&&&RecSeq:CCCGGG&&&&&GenBank:CP016032&&&&&SeqLength:288	288	1.1e-219	288	100	1	288	1	288	289	288	1
EXT_SMA_615.364	Cluster 5	245		ANM76037.1	CP016032	M.Sma36365ORF4716P	A4U88_4716	Type_II_methyltransferase		EXT_SMA_615.364_03106	REBASE:M.Sma36365ORF4716P&&&&&EnzType:putative_Type_II_methyltransferase&&&&&GenBank:CP016032&&&&&SeqLength:245&&&&&Locus:A4U88_4716&&&&&ProteinId:ANM76037.1&&&&&GI:103903184	245	1.8e-185	245	100	61	305	1	245	306	245	1
EXT_SMA_615.446	Cluster 4	476	CCWGG	KKZ17524.1	LCWI01000013	M.Sma90166ORF14765P	AAY84_14765	Type_II_methyltransferase		EXT_SMA_615.446_02124	REBASE:M.Sma90166ORF14765P&&&&&EnzType:putative_Type_II_methyltransferase&&&&&RecSeq:CCWGG&&&&&GenBank:LCWI01000013&&&&&SeqLength:476&&&&&Locus:AAY84_14765&&&&&ProteinId:KKZ17524.1&&&&&GI:821256287	476	0	476	100	1	476	1	476	477	476	1
EXT_SMA_615.446	Cluster 4	305		AQT63052.1	CP019927	M2.Sma1274ORF2940P	B0W01_02950	Type_II_methyltransferase		EXT_SMA_615.446_00627	REBASE:M2.Sma1274ORF2940P&&&&&EnzType:putative_Type_II_methyltransferase&&&&&GenBank:CP019927&&&&&SeqLength:305&&&&&Locus:B0W01_02950&&&&&ProteinId:AQT63052.1	305	7.88e-233	305	100	1	305	1	305	306	305	1
EXT_SMA_615.446	Cluster 4	273		AQT63050.1	CP019927	M1.Sma1274ORF2940P	B0W01_02940	Type_II_methyltransferase		EXT_SMA_615.446_00625	REBASE:M1.Sma1274ORF2940P&&&&&EnzType:putative_Type_II_methyltransferase&&&&&GenBank:CP019927&&&&&SeqLength:273&&&&&Locus:B0W01_02940&&&&&ProteinId:AQT63050.1	273	8.55e-196	273	100	1	273	1	273	274	273	1
EXT_SMA_615.516	Cluster 3	436	ACTNNNNNNGCTG		CP018919	S.SmaUMH7I		Type_I_specificity_subunit		EXT_SMA_615.516_04737	REBASE:S.SmaUMH7I&&&&&EnzType:Type_I_specificity_subunit&&&&&RecSeq:ACTNNNNNNGCTG&&&&&GenBank:CP018919&&&&&SeqLength:436	435	8.12e-305	435	100	1	435	2	436	436	436	0.997706
EXT_SMA_615.516	Cluster 3	1005	ACTNNNNNNGCTG	ASL95528.1	CP018919	SmaUMH7IP	BVG94_24080	Type_I_restriction_enzyme		EXT_SMA_615.516_04735	REBASE:SmaUMH7IP&&&&&EnzType:putative_Type_I_restriction_enzyme&&&&&RecSeq:ACTNNNNNNGCTG&&&&&GenBank:CP018919&&&&&SeqLength:1005&&&&&Locus:BVG94_24080&&&&&ProteinId:ASL95528.1	1005	0	1005	100	1	1005	1	1005	1006	1005	1
EXT_SMA_615.516	Cluster 3	804	ACTNNNNNNGCTG	ASL95530.1	CP018919	M.SmaUMH7I	BVG94_24090	Type_I_methyltransferase		EXT_SMA_615.516_04738	REBASE:M.SmaUMH7I&&&&&EnzType:Type_I_methyltransferase&&&&&RecSeq:ACTNNNNNNGCTG&&&&&GenBank:CP018919&&&&&SeqLength:804&&&&&Locus:BVG94_24090&&&&&ProteinId:ASL95530.1	804	0	804	100	1	804	1	804	805	804	1
EXT_SMA_615.516	Cluster 3	215	GATC	ASL91580.1	CP018919	M.SmaUMH7ORF2470P	BVG94_02470	Type_II_methyltransferase		EXT_SMA_615.516_00477	REBASE:M.SmaUMH7ORF2470P&&&&&EnzType:putative_Type_II_methyltransferase&&&&&RecSeq:GATC&&&&&GenBank:CP018919&&&&&SeqLength:215&&&&&Locus:BVG94_02470&&&&&ProteinId:ASL91580.1	215	3.79e-161	215	100	1	215	1	215	216	215	1
EXT_SMA_615.516	Cluster 3	375		ASL92275.1	CP018919	M.SmaUMH7ORF6250P	BVG94_06250	Type_II_methyltransferase		EXT_SMA_615.516_01233	REBASE:M.SmaUMH7ORF6250P&&&&&EnzType:putative_Type_II_methyltransferase&&&&&GenBank:CP018919&&&&&SeqLength:375&&&&&Locus:BVG94_06250&&&&&ProteinId:ASL92275.1	375	7.03e-285	375	100	1	375	1	375	376	375	1
EXT_SMA_615.516	Cluster 3	214		ASL95969.1	CP018920	M.SmaUMH7ORF25145P	BVG94_25145	Type_II_methyltransferase		EXT_SMA_615.516_04938	REBASE:M.SmaUMH7ORF25145P&&&&&EnzType:putative_Type_II_methyltransferase&&&&&GenBank:CP018920&&&&&SeqLength:214&&&&&Locus:BVG94_25145&&&&&ProteinId:ASL95969.1	214	1.13e-157	214	100	1	214	1	214	215	214	1
EXT_SMA_615.516	Cluster 3	340		ASL92280.1	CP018919	M.SmaUMH7ORF6275P	BVG94_06275	Type_II_methyltransferase		EXT_SMA_615.516_01238	REBASE:M.SmaUMH7ORF6275P&&&&&EnzType:putative_Type_II_methyltransferase&&&&&GenBank:CP018919&&&&&SeqLength:340&&&&&Locus:BVG94_06275&&&&&ProteinId:ASL92280.1	340	2.4e-247	340	100	1	340	1	340	341	340	1
EXT_SMA_615.519	Cluster 1	305		ASM10014.1	CP018925	SmaUMH3MrrP	BVG91_24675	Type_IV_methyl-directed_restriction_enzyme		EXT_SMA_615.519_04798	REBASE:SmaUMH3MrrP&&&&&EnzType:putative_Type_IV_methyl-directed_restriction_enzyme&&&&&GenBank:CP018925&&&&&SeqLength:305&&&&&Locus:BVG91_24675&&&&&ProteinId:ASM10014.1	305	2.5e-220	305	100	1	305	1	305	306	305	1
EXT_SMA_615.519	Cluster 1	475		ASM06838.1	CP018925	M.SmaUMH3ORF7250P	BVG91_07250	Type_II_methyltransferase		EXT_SMA_615.519_01426	REBASE:M.SmaUMH3ORF7250P&&&&&EnzType:putative_Type_II_methyltransferase&&&&&GenBank:CP018925&&&&&SeqLength:475&&&&&Locus:BVG91_07250&&&&&ProteinId:ASM06838.1	455	0	455	100	1	455	21	475	456	475	0.957895
EXT_SMA_615.519	Cluster 1	274	GATC	ASM06716.1	CP018925	M.SmaUMH3ORF6570P	BVG91_06570	Type_II_methyltransferase		EXT_SMA_615.519_01294	REBASE:M.SmaUMH3ORF6570P&&&&&EnzType:putative_Type_II_methyltransferase&&&&&RecSeq:GATC&&&&&GenBank:CP018925&&&&&SeqLength:274&&&&&Locus:BVG91_06570&&&&&ProteinId:ASM06716.1	274	6.85e-207	274	100	1	274	1	274	275	274	1
EXT_SMA_615.519	Cluster 1	225		ASM10209.1	CP018925	M.SmaUMH3ORF6530P	BVG91_06530	Type_II_methyltransferase		EXT_SMA_615.519_01287	REBASE:M.SmaUMH3ORF6530P&&&&&EnzType:putative_Type_II_methyltransferase&&&&&GenBank:CP018925&&&&&SeqLength:225&&&&&Locus:BVG91_06530&&&&&ProteinId:ASM10209.1	225	6.26e-165	225	100	1	225	1	225	226	225	1
EXT_SMA_615.519	Cluster 1	1044	CGCANNNNNCTG	ASM10010.1	CP018925	SmaUMH3IP	BVG91_24655	Type_I_restriction_enzyme		EXT_SMA_615.519_04794	REBASE:SmaUMH3IP&&&&&EnzType:putative_Type_I_restriction_enzyme&&&&&RecSeq:CGCANNNNNCTG&&&&&GenBank:CP018925&&&&&SeqLength:1044&&&&&Locus:BVG91_24655&&&&&ProteinId:ASM10010.1	1044	0	1044	100	1	1044	1	1044	1045	1044	1
EXT_SMA_615.519	Cluster 1	569	CGCANNNNNCTG	ASM10013.1	CP018925	M.SmaUMH3I	BVG91_24670	Type_I_methyltransferase		EXT_SMA_615.519_04797	REBASE:M.SmaUMH3I&&&&&EnzType:Type_I_methyltransferase&&&&&RecSeq:CGCANNNNNCTG&&&&&GenBank:CP018925&&&&&SeqLength:569&&&&&Locus:BVG91_24670&&&&&ProteinId:ASM10013.1	569	0	569	100	1	569	1	569	570	569	1
EXT_SMA_615.519	Cluster 1	490	CGCANNNNNCTG	ASM10012.1	CP018925	S.SmaUMH3I	BVG91_24665	Type_I_specificity_subunit		EXT_SMA_615.519_04796	REBASE:S.SmaUMH3I&&&&&EnzType:Type_I_specificity_subunit&&&&&RecSeq:CGCANNNNNCTG&&&&&GenBank:CP018925&&&&&SeqLength:490&&&&&Locus:BVG91_24665&&&&&ProteinId:ASM10012.1	490	0	490	100	1	490	1	490	491	490	1
EXT_SMA_615.525	Cluster 5	217	GATC	ASM17998.1	CP018927	M.SmaUMH8ORF15235P	BVG90_15235	Type_II_methyltransferase		EXT_SMA_615.525_03012	REBASE:M.SmaUMH8ORF15235P&&&&&EnzType:putative_Type_II_methyltransferase&&&&&RecSeq:GATC&&&&&GenBank:CP018927&&&&&SeqLength:217&&&&&Locus:BVG90_15235&&&&&ProteinId:ASM17998.1	217	2.38e-165	217	100	1	217	1	217	218	217	1
EXT_SMA_615.525	Cluster 5	305		ASM19577.1	CP018927	SmaUMH8MrrP	BVG90_23895	Type_IV_methyl-directed_restriction_enzyme		EXT_SMA_615.525_04695	REBASE:SmaUMH8MrrP&&&&&EnzType:putative_Type_IV_methyl-directed_restriction_enzyme&&&&&GenBank:CP018927&&&&&SeqLength:305&&&&&Locus:BVG90_23895&&&&&ProteinId:ASM19577.1	305	1.45e-219	305	100	1	305	1	305	306	305	1
EXT_SMA_615.525	Cluster 5	1205	GCGAACB	ASM19573.1	CP018927	SmaUMH8I	BVG90_23875	Type_IIG_restriction_enzyme/methyltransferase		EXT_SMA_615.525_04691	REBASE:SmaUMH8I&&&&&EnzType:Type_IIG_restriction_enzyme/methyltransferase&&&&&RecSeq:GCGAACB&&&&&GenBank:CP018927&&&&&SeqLength:1205&&&&&Locus:BVG90_23875&&&&&ProteinId:ASM19573.1	1205	0	1205	100	1	1205	1	1205	1206	1205	1
EXT_SMA_615.655	Cluster 4	477	CCWGG	AGC23437.1	JX397875	M.Kpn1433ORFAP		Type_II_methyltransferase	R4IT62	EXT_SMA_615.655_02998	REBASE:M.Kpn1433ORFAP&&&&&EnzType:putative_Type_II_methyltransferase&&&&&RecSeq:CCWGG&&&&&GenBank:JX397875&&&&&SeqLength:477&&&&&ProteinId:AGC23437.1&&&&&UniProt:R4IT62&&&&&GI:440685463	477	0	477	100	1	477	1	477	478	477	1
EXT_SMA_615.655	Cluster 4	47	CCWGG		CP055555	Kpn184ORF26960P_(Kpn184ORF26960AP)	HV113_26975	Type_II_restriction_enzyme		EXT_SMA_615.655_02997	REBASE:Kpn184ORF26960P_(Kpn184ORF26960AP)&&&&&EnzType:putative_Type_II_restriction_enzyme&&&&&RecSeq:CCWGG&&&&&GenBank:CP055555&&&&&SeqLength:47&&&&&Locus:HV113_26975	43	2.95e-23	43	100	1	43	3	45	403	47	0.914894
EXT_SMA_615.655	Cluster 4	515		UNX46009.1	CP086455	M.KpnESBLORF6085P	LNN48_06085	Type_I_methyltransferase		EXT_SMA_615.655_01921	REBASE:M.KpnESBLORF6085P&&&&&EnzType:putative_Type_I_methyltransferase&&&&&GenBank:CP086455&&&&&SeqLength:515&&&&&Locus:LNN48_06085&&&&&ProteinId:UNX46009.1	515	0	515	100	1	515	1	515	516	515	1
EXT_SMA_615.655	Cluster 4	404		UNX51348.1	CP086458	S.KpnMACORF6085P	LNN57_06080	Type_I_specificity_subunit		EXT_SMA_615.655_01922	REBASE:S.KpnMACORF6085P&&&&&EnzType:putative_Type_I_specificity_subunit&&&&&GenBank:CP086458&&&&&SeqLength:404&&&&&Locus:LNN57_06080&&&&&ProteinId:UNX51348.1	404	8.2e-301	404	100	1	404	1	404	405	404	1
EXT_SMA_615.669	Cluster 1	787	CRAANNNNNNNRTGNNC	ASM00290.1	CP018923	M.SmaUMH9I	BVG96_22940	Type_I_methyltransferase		EXT_SMA_615.669_02848	REBASE:M.SmaUMH9I&&&&&EnzType:Type_I_methyltransferase&&&&&RecSeq:CRAANNNNNNNRTGNNC&&&&&GenBank:CP018923&&&&&SeqLength:787&&&&&Locus:BVG96_22940&&&&&ProteinId:ASM00290.1	787	0	787	100	1	787	1	787	788	787	1
EXT_SMA_615.669	Cluster 1	810	DTAGNNNNNNNRTCC	ASL97603.1	CP018923	SmaUMH9IIP	BVG96_08220	Type_I_restriction_enzyme		EXT_SMA_615.669_00101	REBASE:SmaUMH9IIP&&&&&EnzType:putative_Type_I_restriction_enzyme&&&&&RecSeq:DTAGNNNNNNNRTCC&&&&&GenBank:CP018923&&&&&SeqLength:810&&&&&Locus:BVG96_08220&&&&&ProteinId:ASL97603.1	810	0	810	100	1	810	1	810	811	810	1
EXT_SMA_615.669	Cluster 1	463	CRAANNNNNNNRTGNNC	CAH3491476.1	OW849139	S.Sma0eORF438P	AI2795V1_0439	Type_I_specificity_subunit		EXT_SMA_615.669_02847	REBASE:S.Sma0eORF438P&&&&&EnzType:putative_Type_I_specificity_subunit&&&&&RecSeq:CRAANNNNNNNRTGNNC&&&&&GenBank:OW849139&&&&&SeqLength:463&&&&&Locus:AI2795V1_0439&&&&&ProteinId:CAH3491476.1	463	0	463	100	1	463	1	463	464	463	1
EXT_SMA_615.669	Cluster 1	490	DTAGNNNNNNNRTCC	CAH3690365.1	OW849139	M.Sma0eORF2265P	AI2795V1_2265	Type_I_methyltransferase		EXT_SMA_615.669_00100	REBASE:M.Sma0eORF2265P&&&&&EnzType:putative_Type_I_methyltransferase&&&&&RecSeq:DTAGNNNNNNNRTCC&&&&&GenBank:OW849139&&&&&SeqLength:490&&&&&Locus:AI2795V1_2265&&&&&ProteinId:CAH3690365.1	490	0	490	100	1	490	1	490	491	490	1
EXT_SMA_615.669	Cluster 1	428		ASM00294.1	CP018923	SmaUMH9McrBCP_(SmaUMH9McrCP)	BVG96_22960	Type_IV_methyl-directed_restriction_enzyme		EXT_SMA_615.669_02844	REBASE:SmaUMH9McrBCP_(SmaUMH9McrCP)&&&&&EnzType:putative_Type_IV_methyl-directed_restriction_enzyme&&&&&GenBank:CP018923&&&&&SeqLength:428&&&&&Locus:BVG96_22960&&&&&ProteinId:ASM00294.1	428	2.71e-305	428	100	1	428	1	428	429	428	1
EXT_SMA_615.669	Cluster 1	582	DTAGNNNNNNNRTCC	CAH3690490.1	OW849139	S.Sma0eORF2265P	AI2795V1_2266	Type_I_specificity_subunit		EXT_SMA_615.669_00099	REBASE:S.Sma0eORF2265P&&&&&EnzType:putative_Type_I_specificity_subunit&&&&&RecSeq:DTAGNNNNNNNRTCC&&&&&GenBank:OW849139&&&&&SeqLength:582&&&&&Locus:AI2795V1_2266&&&&&ProteinId:CAH3690490.1	582	0	582	100	1	582	1	582	583	582	1
EXT_SMA_615.669	Cluster 1	1082	CRAANNNNNNNRTGNNC	CAH3491586.1	OW849139	Sma0eORF438P	AI2795V1_0440	Type_I_restriction_enzyme		EXT_SMA_615.669_02846	REBASE:Sma0eORF438P&&&&&EnzType:putative_Type_I_restriction_enzyme&&&&&RecSeq:CRAANNNNNNNRTGNNC&&&&&GenBank:OW849139&&&&&SeqLength:1082&&&&&Locus:AI2795V1_0440&&&&&ProteinId:CAH3491586.1	1082	0	1082	100	1	1082	1	1082	1083	1082	1
EXT_SMA_615.669	Cluster 1	688		CAH3491656.1	OW849139	Sma0eMcrBCP_(Sma0eMcrBP)	AI2795V1_0441	Type_IV_methyl-directed_restriction_enzyme		EXT_SMA_615.669_02845	REBASE:Sma0eMcrBCP_(Sma0eMcrBP)&&&&&EnzType:putative_Type_IV_methyl-directed_restriction_enzyme&&&&&GenBank:OW849139&&&&&SeqLength:688&&&&&Locus:AI2795V1_0441&&&&&ProteinId:CAH3491656.1	688	0	688	100	1	688	1	688	689	688	1
EXT_SMA_615.728	Cluster 1	529	CATNNNNNNNTCGG	AWS59474.1	CP029746	M.Sma122I	AM369_14870	Type_I_methyltransferase		EXT_SMA_615.728_04478	REBASE:M.Sma122I&&&&&EnzType:Type_I_methyltransferase&&&&&RecSeq:CATNNNNNNNTCGG&&&&&GenBank:CP029746&&&&&SeqLength:529&&&&&Locus:AM369_14870&&&&&ProteinId:AWS59474.1	529	0	529	100	1	529	1	529	530	529	1
EXT_SMA_615.728	Cluster 1	447	CATNNNNNNNTCGG	AWS71539.1	CP029715	S.Sma131I	AM378_21750	Type_I_specificity_subunit		EXT_SMA_615.728_04479	REBASE:S.Sma131I&&&&&EnzType:Type_I_specificity_subunit&&&&&RecSeq:CATNNNNNNNTCGG&&&&&GenBank:CP029715&&&&&SeqLength:447&&&&&Locus:AM378_21750&&&&&ProteinId:AWS71539.1	447	0	447	100	21	467	1	447	468	447	1
EXT_SMA_615.728	Cluster 1	1170			JPWM01000003	Sma1015ORFCP		Type_I_restriction_enzyme		EXT_SMA_615.728_04477	REBASE:Sma1015ORFCP&&&&&EnzType:putative_Type_I_restriction_enzyme&&&&&GenBank:JPWM01000003&&&&&SeqLength:1170	1170	0	1170	100	1	1170	1	1170	1171	1170	1
EXT_SMA_615.728	Cluster 1	360	CTGCAG	AWC89312.1	CP028948	Sma123IIP	AM370_10275	Type_II_restriction_enzyme		EXT_SMA_615.728_04191	REBASE:Sma123IIP&&&&&EnzType:putative_Type_II_restriction_enzyme&&&&&RecSeq:CTGCAG&&&&&GenBank:CP028948&&&&&SeqLength:360&&&&&Locus:AM370_10275&&&&&ProteinId:AWC89312.1	360	1.53e-260	360	100	1	360	1	360	361	360	1
EXT_SMA_615.764	Cluster 1	447	CATNNNNNNNTCGG	AWS71539.1	CP029715	S.Sma131I	AM378_21750	Type_I_specificity_subunit		EXT_SMA_615.764_00790	REBASE:S.Sma131I&&&&&EnzType:Type_I_specificity_subunit&&&&&RecSeq:CATNNNNNNNTCGG&&&&&GenBank:CP029715&&&&&SeqLength:447&&&&&Locus:AM378_21750&&&&&ProteinId:AWS71539.1	447	0	447	100	21	467	1	447	468	447	1
EXT_SMA_615.764	Cluster 1	533			JPWM01000003	M.Sma1015ORFCP		Type_I_methyltransferase		EXT_SMA_615.764_00791	REBASE:M.Sma1015ORFCP&&&&&EnzType:putative_Type_I_methyltransferase&&&&&GenBank:JPWM01000003&&&&&SeqLength:533	529	0	529	100	1	529	5	533	530	533	0.992495
EXT_SMA_615.764	Cluster 1	1170	CATNNNNNNNTCGG	AWC88324.1	CP028948	Sma123IP	AM370_04780	Type_I_restriction_enzyme		EXT_SMA_615.764_00792	REBASE:Sma123IP&&&&&EnzType:putative_Type_I_restriction_enzyme&&&&&RecSeq:CATNNNNNNNTCGG&&&&&GenBank:CP028948&&&&&SeqLength:1170&&&&&Locus:AM370_04780&&&&&ProteinId:AWC88324.1	1170	0	1170	100	1	1170	1	1170	1171	1170	1
EXT_SMA_615.764	Cluster 1	212		SQA02610.1	UAUV01000046	M.Sma13920ORF2661P	NCTC13920_02661	Type_II_methyltransferase		EXT_SMA_615.764_03930	REBASE:M.Sma13920ORF2661P&&&&&EnzType:putative_Type_II_methyltransferase&&&&&GenBank:UAUV01000046&&&&&SeqLength:212&&&&&Locus:NCTC13920_02661&&&&&ProteinId:SQA02610.1	212	4.28e-161	212	100	1	212	1	212	213	212	1
EXT_SMA_615.764	Cluster 1	340		AWC76432.1	CP028946	M.Sma124ORF16525P	AM371_16525	Type_II_methyltransferase		EXT_SMA_615.764_04579	REBASE:M.Sma124ORF16525P&&&&&EnzType:putative_Type_II_methyltransferase&&&&&GenBank:CP028946&&&&&SeqLength:340&&&&&Locus:AM371_16525&&&&&ProteinId:AWC76432.1	340	3.66e-242	340	100	1	340	1	340	341	340	1
EXT_SMA_615.765	Cluster 1	212	GATC	AWC73643.1	CP028946	M.Sma124ORF1215P	AM371_01215	Type_II_methyltransferase		EXT_SMA_615.765_01574	REBASE:M.Sma124ORF1215P&&&&&EnzType:putative_Type_II_methyltransferase&&&&&RecSeq:GATC&&&&&GenBank:CP028946&&&&&SeqLength:212&&&&&Locus:AM371_01215&&&&&ProteinId:AWC73643.1	194	2.28e-146	194	100	1	194	1	194	218	212	0.915094
EXT_SMA_615.765	Cluster 1	529	CATNNNNNNNTCGG	AWS70854.1	CP029715	M.Sma131I	AM378_21745	Type_I_methyltransferase		EXT_SMA_615.765_01401	REBASE:M.Sma131I&&&&&EnzType:Type_I_methyltransferase&&&&&RecSeq:CATNNNNNNNTCGG&&&&&GenBank:CP029715&&&&&SeqLength:529&&&&&Locus:AM378_21745&&&&&ProteinId:AWS70854.1	529	0	529	100	1	529	1	529	530	529	1
EXT_SMA_615.765	Cluster 1	1170	CATNNNNNNNTCGG	AWC88324.1	CP028948	Sma123IP	AM370_04780	Type_I_restriction_enzyme		EXT_SMA_615.765_01400	REBASE:Sma123IP&&&&&EnzType:putative_Type_I_restriction_enzyme&&&&&RecSeq:CATNNNNNNNTCGG&&&&&GenBank:CP028948&&&&&SeqLength:1170&&&&&Locus:AM370_04780&&&&&ProteinId:AWC88324.1	1170	0	1170	100	1	1170	1	1170	1171	1170	1
EXT_SMA_615.765	Cluster 1	447	CATNNNNNNNTCGG	AWC78037.1	CP028946	S.Sma124I	AM371_09770	Type_I_specificity_subunit		EXT_SMA_615.765_01402	REBASE:S.Sma124I&&&&&EnzType:Type_I_specificity_subunit&&&&&RecSeq:CATNNNNNNNTCGG&&&&&GenBank:CP028946&&&&&SeqLength:447&&&&&Locus:AM371_09770&&&&&ProteinId:AWC78037.1	447	0	447	100	21	467	1	447	468	447	1
EXT_SMA_615.783	Cluster 1	404	CCWGG	UKK23445.1	CP066097	EhoEhoE1ORF26990P	I9464_26985	Type_II_restriction_enzyme		EXT_SMA_615.783_02737	REBASE:EhoEhoE1ORF26990P&&&&&EnzType:putative_Type_II_restriction_enzyme&&&&&RecSeq:CCWGG&&&&&GenBank:CP066097&&&&&SeqLength:404&&&&&Locus:I9464_26985&&&&&ProteinId:UKK23445.1	402	1.07e-300	402	100	1	402	3	404	403	404	0.99505
EXT_SMA_615.783	Cluster 1	477	CCWGG	CAH6292622.1	OW969841	M.Kpn307baORF5462P	AI3039V1_5462	Type_II_methyltransferase		EXT_SMA_615.783_02736	REBASE:M.Kpn307baORF5462P&&&&&EnzType:putative_Type_II_methyltransferase&&&&&RecSeq:CCWGG&&&&&GenBank:OW969841&&&&&SeqLength:477&&&&&Locus:AI3039V1_5462&&&&&ProteinId:CAH6292622.1	477	0	477	100	1	477	1	477	478	477	1
EXT_SMA_615.783	Cluster 1	214		AWO81798.1	CP027301	M.Sma764ORF24795P	C1N78_24795	Type_II_methyltransferase		EXT_SMA_615.783_01966	REBASE:M.Sma764ORF24795P&&&&&EnzType:putative_Type_II_methyltransferase&&&&&GenBank:CP027301&&&&&SeqLength:214&&&&&Locus:C1N78_24795&&&&&ProteinId:AWO81798.1	214	4.6e-157	214	100	1	214	1	214	215	214	1
EXT_SMA_615.783	Cluster 1	545		QLJ30082.1	CP059038	M.SmaICU2ORF2570P	HZZ06_02570	Type_II_methyltransferase		EXT_SMA_615.783_01451	REBASE:M.SmaICU2ORF2570P&&&&&EnzType:putative_Type_II_methyltransferase&&&&&GenBank:CP059038&&&&&SeqLength:545&&&&&Locus:HZZ06_02570&&&&&ProteinId:QLJ30082.1	545	0	545	100	1	545	1	545	546	545	1
EXT_SMA_615.973	Cluster 4	658			LT905139	M.Sen7898ORFDP		Type_III_methyltransferase		EXT_SMA_615.973_03298	REBASE:M.Sen7898ORFDP&&&&&EnzType:putative_Type_III_methyltransferase&&&&&GenBank:LT905139&&&&&SeqLength:658	658	0	658	100	1	658	1	658	659	658	1
EXT_SMA_615.973	Cluster 4	404	CCWGG	UQQ23506.1	CP092467	Cpo7303ORF24750P	LY264_24755	Type_II_restriction_enzyme		EXT_SMA_615.973_03262	REBASE:Cpo7303ORF24750P&&&&&EnzType:putative_Type_II_restriction_enzyme&&&&&RecSeq:CCWGG&&&&&GenBank:CP092467&&&&&SeqLength:404&&&&&Locus:LY264_24755&&&&&ProteinId:UQQ23506.1	404	1.42e-301	404	100	1	404	1	404	405	404	1
EXT_SMA_615.973	Cluster 4	233		QTL23423.1	CP072409	M.Kpn4650ORF26770P	J6316_26770	Type_II_methyltransferase		EXT_SMA_615.973_05035	REBASE:M.Kpn4650ORF26770P&&&&&EnzType:putative_Type_II_methyltransferase&&&&&GenBank:CP072409&&&&&SeqLength:233&&&&&Locus:J6316_26770&&&&&ProteinId:QTL23423.1	233	1.94e-172	233	100	1	233	1	233	234	233	1
EXT_SMA_615.973	Cluster 4	435			LR890423	Kpn80174McrBCP_(Kpn80174McrCP)		Type_IV_methyl-directed_restriction_enzyme		EXT_SMA_615.973_04965	REBASE:Kpn80174McrBCP_(Kpn80174McrCP)&&&&&EnzType:putative_Type_IV_methyl-directed_restriction_enzyme&&&&&GenBank:LR890423&&&&&SeqLength:435	435	0	435	100	1	435	1	435	436	435	1
EXT_SMA_615.973	Cluster 4	477	CCWGG	CAH5609899.1	OW968137	M.Kpni11ayORF5174P	AI2926V1_5174	Type_II_methyltransferase		EXT_SMA_615.973_03261	REBASE:M.Kpni11ayORF5174P&&&&&EnzType:putative_Type_II_methyltransferase&&&&&RecSeq:CCWGG&&&&&GenBank:OW968137&&&&&SeqLength:477&&&&&Locus:AI2926V1_5174&&&&&ProteinId:CAH5609899.1	477	0	477	100	1	477	1	477	478	477	1
EXT_SMA_615.973	Cluster 4	256		AVU36100.1	CP020503	M.Sma95ORF16395P_(M.Sma95ORF16395BP)	AM681_16405	Type_III_methyltransferase		EXT_SMA_615.973_03185	REBASE:M.Sma95ORF16395P_(M.Sma95ORF16395BP)&&&&&EnzType:putative_Type_III_methyltransferase&&&&&GenBank:CP020503&&&&&SeqLength:256&&&&&Locus:AM681_16405&&&&&ProteinId:AVU36100.1	256	2.13e-179	256	100	412	667	1	256	668	256	1
EXT_SMA_615.973	Cluster 4	986		UOP96128.1	CP094897	Kpn00503ORF9080P	MBP03_09075	Type_III_restriction_enzyme		EXT_SMA_615.973_03186	REBASE:Kpn00503ORF9080P&&&&&EnzType:putative_Type_III_restriction_enzyme&&&&&GenBank:CP094897&&&&&SeqLength:986&&&&&Locus:MBP03_09075&&&&&ProteinId:UOP96128.1	954	0	954	100	1	954	33	986	955	986	0.967546
EXT_SMA_615.973	Cluster 4	647	CCGCAG	QYD24312.1	CP080100	M.Kqu14AORF27805P	KZX49_27805	Type_III_methyltransferase	A0A8F8ZKS7	EXT_SMA_615.973_05135	REBASE:M.Kqu14AORF27805P&&&&&EnzType:putative_Type_III_methyltransferase&&&&&RecSeq:CCGCAG&&&&&GenBank:CP080100&&&&&SeqLength:647&&&&&Locus:KZX49_27805&&&&&ProteinId:QYD24312.1&&&&&UniProt:A0A8F8ZKS7	647	0	647	100	1	647	1	647	648	647	1
EXT_SMA_615.973	Cluster 4	136			LR607327	Kox71292McrBCP_(Kox71292McrBP)		Type_IV_methyl-directed_restriction_enzyme		EXT_SMA_615.973_04964	REBASE:Kox71292McrBCP_(Kox71292McrBP)&&&&&EnzType:putative_Type_IV_methyl-directed_restriction_enzyme&&&&&GenBank:LR607327&&&&&SeqLength:136	136	4.33e-88	136	100	583	718	1	136	719	136	1
EXT_SMA_615.973	Cluster 4	791	CCGCAG	QPG82644.1	CP064854	Kpn30002ORF27720P	H0154_027725	Type_III_restriction_enzyme		EXT_SMA_615.973_05134	REBASE:Kpn30002ORF27720P&&&&&EnzType:putative_Type_III_restriction_enzyme&&&&&RecSeq:CCGCAG&&&&&GenBank:CP064854&&&&&SeqLength:791&&&&&Locus:H0154_027725&&&&&ProteinId:QPG82644.1	791	0	791	100	1	791	1	791	792	791	1
EXT_SMA_615.973	Cluster 4	288		AVU34952.1	CP020503	M.Sma95ORF10020P	AM681_10020	Type_II_methyltransferase		EXT_SMA_615.973_01926	REBASE:M.Sma95ORF10020P&&&&&EnzType:putative_Type_II_methyltransferase&&&&&GenBank:CP020503&&&&&SeqLength:288&&&&&Locus:AM681_10020&&&&&ProteinId:AVU34952.1	288	1.62e-212	288	100	1	288	1	288	289	288	1
EXT_SMA_615.973	Cluster 4	476		AVU33568.1	CP020503	M.Sma95ORF2305P	AM681_02305	Type_II_methyltransferase		EXT_SMA_615.973_00441	REBASE:M.Sma95ORF2305P&&&&&EnzType:putative_Type_II_methyltransferase&&&&&GenBank:CP020503&&&&&SeqLength:476&&&&&Locus:AM681_02305&&&&&ProteinId:AVU33568.1	476	0	476	100	1	476	1	476	477	476	1
EXT_SMA_615.973	Cluster 4	986		AVU41310.1	CP020507	SmaBWH35ORF16840P	AS658_16845	Type_III_restriction_enzyme		EXT_SMA_615.973_03299	REBASE:SmaBWH35ORF16840P&&&&&EnzType:putative_Type_III_restriction_enzyme&&&&&GenBank:CP020507&&&&&SeqLength:986&&&&&Locus:AS658_16845&&&&&ProteinId:AVU41310.1	986	0	986	100	1	986	1	986	987	986	1
EXT_SMA_615.975	Cluster 1	428		CAH3491775.1	OW849139	Sma0eMcrBCP_(Sma0eMcrCP)	AI2795V1_0442	Type_IV_methyl-directed_restriction_enzyme		EXT_SMA_615.975_02386	REBASE:Sma0eMcrBCP_(Sma0eMcrCP)&&&&&EnzType:putative_Type_IV_methyl-directed_restriction_enzyme&&&&&GenBank:OW849139&&&&&SeqLength:428&&&&&Locus:AI2795V1_0442&&&&&ProteinId:CAH3491775.1	428	2.71e-305	428	100	1	428	1	428	429	428	1
EXT_SMA_615.975	Cluster 1	1082	CRAANNNNNNNRTGNNC	CAH3491586.1	OW849139	Sma0eORF438P	AI2795V1_0440	Type_I_restriction_enzyme		EXT_SMA_615.975_02384	REBASE:Sma0eORF438P&&&&&EnzType:putative_Type_I_restriction_enzyme&&&&&RecSeq:CRAANNNNNNNRTGNNC&&&&&GenBank:OW849139&&&&&SeqLength:1082&&&&&Locus:AI2795V1_0440&&&&&ProteinId:CAH3491586.1	1082	0	1082	100	1	1082	1	1082	1083	1082	1
EXT_SMA_615.975	Cluster 1	688		ASM00293.1	CP018923	SmaUMH9McrBCP_(SmaUMH9McrBP)	BVG96_22955	Type_IV_methyl-directed_restriction_enzyme		EXT_SMA_615.975_02385	REBASE:SmaUMH9McrBCP_(SmaUMH9McrBP)&&&&&EnzType:putative_Type_IV_methyl-directed_restriction_enzyme&&&&&GenBank:CP018923&&&&&SeqLength:688&&&&&Locus:BVG96_22955&&&&&ProteinId:ASM00293.1	688	0	688	100	1	688	1	688	689	688	1
EXT_SMA_615.975	Cluster 1	463	CRAANNNNNNNRTGNNC	ASM00291.1	CP018923	S.SmaUMH9I	BVG96_22945	Type_I_specificity_subunit		EXT_SMA_615.975_02383	REBASE:S.SmaUMH9I&&&&&EnzType:Type_I_specificity_subunit&&&&&RecSeq:CRAANNNNNNNRTGNNC&&&&&GenBank:CP018923&&&&&SeqLength:463&&&&&Locus:BVG96_22945&&&&&ProteinId:ASM00291.1	463	0	463	100	1	463	1	463	464	463	1
EXT_SMA_615.975	Cluster 1	404		QLV09624.1	CP056742	S.Eho220ORF4715P	HV132_04710	Type_I_specificity_subunit		EXT_SMA_615.975_02095	REBASE:S.Eho220ORF4715P&&&&&EnzType:putative_Type_I_specificity_subunit&&&&&GenBank:CP056742&&&&&SeqLength:404&&&&&Locus:HV132_04710&&&&&ProteinId:QLV09624.1	404	6.73e-300	404	100	1	404	1	404	405	404	1
EXT_SMA_615.975	Cluster 1	787	CRAANNNNNNNRTGNNC	CAH3491360.1	OW849139	M.Sma0eORF438P	AI2795V1_0438	Type_I_methyltransferase		EXT_SMA_615.975_02382	REBASE:M.Sma0eORF438P&&&&&EnzType:putative_Type_I_methyltransferase&&&&&RecSeq:CRAANNNNNNNRTGNNC&&&&&GenBank:OW849139&&&&&SeqLength:787&&&&&Locus:AI2795V1_0438&&&&&ProteinId:CAH3491360.1	787	0	787	100	1	787	1	787	788	787	1
EXT_SMA_615.975	Cluster 1	515		QLN93164.1	CP055354	M.Eho211ORF4715P	HV125_04715	Type_I_methyltransferase		EXT_SMA_615.975_02096	REBASE:M.Eho211ORF4715P&&&&&EnzType:putative_Type_I_methyltransferase&&&&&GenBank:CP055354&&&&&SeqLength:515&&&&&Locus:HV125_04715&&&&&ProteinId:QLN93164.1	515	0	515	100	1	515	1	515	516	515	1
EXT_SMA_615.975	Cluster 1	1079		QLV09623.1	CP056742	Eho220ORF4715P	HV132_04705	Type_I_restriction_enzyme		EXT_SMA_615.975_02094	REBASE:Eho220ORF4715P&&&&&EnzType:putative_Type_I_restriction_enzyme&&&&&GenBank:CP056742&&&&&SeqLength:1079&&&&&Locus:HV132_04705&&&&&ProteinId:QLV09623.1	1079	0	1079	100	1	1079	1	1079	1080	1079	1
EXT_SMA_615.975	Cluster 1	810	DTAGNNNNNNNRTCC	CAH3690244.1	OW849139	Sma0eORF2265P	AI2795V1_2264	Type_I_restriction_enzyme		EXT_SMA_615.975_01412	REBASE:Sma0eORF2265P&&&&&EnzType:putative_Type_I_restriction_enzyme&&&&&RecSeq:DTAGNNNNNNNRTCC&&&&&GenBank:OW849139&&&&&SeqLength:810&&&&&Locus:AI2795V1_2264&&&&&ProteinId:CAH3690244.1	810	0	810	100	1	810	1	810	811	810	1
EXT_SMA_615.975	Cluster 1	582	DTAGNNNNNNNRTCC	CAH3690490.1	OW849139	S.Sma0eORF2265P	AI2795V1_2266	Type_I_specificity_subunit		EXT_SMA_615.975_01410	REBASE:S.Sma0eORF2265P&&&&&EnzType:putative_Type_I_specificity_subunit&&&&&RecSeq:DTAGNNNNNNNRTCC&&&&&GenBank:OW849139&&&&&SeqLength:582&&&&&Locus:AI2795V1_2266&&&&&ProteinId:CAH3690490.1	582	0	582	100	1	582	1	582	583	582	1
EXT_SMA_615.975	Cluster 1	490	DTAGNNNNNNNRTCC	ASL97604.1	CP018923	M.SmaUMH9II	BVG96_08225	Type_I_methyltransferase		EXT_SMA_615.975_01411	REBASE:M.SmaUMH9II&&&&&EnzType:Type_I_methyltransferase&&&&&RecSeq:DTAGNNNNNNNRTCC&&&&&GenBank:CP018923&&&&&SeqLength:490&&&&&Locus:BVG96_08225&&&&&ProteinId:ASL97604.1	490	0	490	100	1	490	1	490	491	490	1
EXT_SMA_615.978	Cluster 2	1031	GTAANNNNNNCTG	ASM33899.1	CP018930	SmaUMH12IP	BVG84_24135	Type_I_restriction_enzyme		EXT_SMA_615.978_00484	REBASE:SmaUMH12IP&&&&&EnzType:putative_Type_I_restriction_enzyme&&&&&RecSeq:GTAANNNNNNCTG&&&&&GenBank:CP018930&&&&&SeqLength:1031&&&&&Locus:BVG84_24135&&&&&ProteinId:ASM33899.1	1031	0	1031	100	1	1031	1	1031	1032	1031	1
EXT_SMA_615.978	Cluster 2	535		UXL27620.1	CP104863	M.Sma25MORF14220P	N0O74_14220	Type_II_methyltransferase		EXT_SMA_615.978_01878	REBASE:M.Sma25MORF14220P&&&&&EnzType:putative_Type_II_methyltransferase&&&&&GenBank:CP104863&&&&&SeqLength:535&&&&&Locus:N0O74_14220&&&&&ProteinId:UXL27620.1	535	0	535	100	1	535	1	535	536	535	1
EXT_SMA_615.978	Cluster 2	430		QDI35521.1	CP041126	S.SmaWVU5ORF2440P	FG170_02435	Type_I_specificity_subunit		EXT_SMA_615.978_00487	REBASE:S.SmaWVU5ORF2440P&&&&&EnzType:putative_Type_I_specificity_subunit&&&&&GenBank:CP041126&&&&&SeqLength:430&&&&&Locus:FG170_02435&&&&&ProteinId:QDI35521.1	430	5.62e-305	430	100	24	453	1	430	454	430	1
EXT_SMA_615.978	Cluster 2	236		QDI32768.1	CP041126	M.SmaWVU5ORF9515P	FG170_09515	Type_II_methyltransferase		EXT_SMA_615.978_01925	REBASE:M.SmaWVU5ORF9515P&&&&&EnzType:putative_Type_II_methyltransferase&&&&&GenBank:CP041126&&&&&SeqLength:236&&&&&Locus:FG170_09515&&&&&ProteinId:QDI32768.1	236	1.79e-174	236	100	1	236	1	236	237	236	1
EXT_SMA_615.978	Cluster 2	305		QDI31552.1	CP041126	SmaWVU5MrrP	FG170_02445	Type_IV_methyl-directed_restriction_enzyme		EXT_SMA_615.978_00489	REBASE:SmaWVU5MrrP&&&&&EnzType:putative_Type_IV_methyl-directed_restriction_enzyme&&&&&GenBank:CP041126&&&&&SeqLength:305&&&&&Locus:FG170_02445&&&&&ProteinId:QDI31552.1	305	1.76e-220	305	100	1	305	1	305	306	305	1
EXT_SMA_615.978	Cluster 2	820	GTAANNNNNNCTG	ASM33902.1	CP018930	M.SmaUMH12I	BVG84_24155	Type_I_methyltransferase		EXT_SMA_615.978_00488	REBASE:M.SmaUMH12I&&&&&EnzType:Type_I_methyltransferase&&&&&RecSeq:GTAANNNNNNCTG&&&&&GenBank:CP018930&&&&&SeqLength:820&&&&&Locus:BVG84_24155&&&&&ProteinId:ASM33902.1	820	0	820	100	1	820	1	820	821	820	1
EXT_SMA_615.978	Cluster 2	273		QDI32773.1	CP041126	M.SmaWVU5ORF9545P	FG170_09545	Type_II_methyltransferase		EXT_SMA_615.978_01931	REBASE:M.SmaWVU5ORF9545P&&&&&EnzType:putative_Type_II_methyltransferase&&&&&GenBank:CP041126&&&&&SeqLength:273&&&&&Locus:FG170_09545&&&&&ProteinId:QDI32773.1	273	1.42e-194	273	100	1	273	1	273	274	273	1
EXT_SMA_615.98	Cluster 1	223			JPWM01000004	M.Sma1015ORFDP		Type_II_methyltransferase		EXT_SMA_615.98_04215	REBASE:M.Sma1015ORFDP&&&&&EnzType:putative_Type_II_methyltransferase&&&&&GenBank:JPWM01000004&&&&&SeqLength:223	223	6.06e-171	223	100	1	223	1	223	224	223	1
EXT_SMA_615.98	Cluster 1	1170	CATNNNNNNNTCGG	AWC88324.1	CP028948	Sma123IP	AM370_04780	Type_I_restriction_enzyme		EXT_SMA_615.98_03894	REBASE:Sma123IP&&&&&EnzType:putative_Type_I_restriction_enzyme&&&&&RecSeq:CATNNNNNNNTCGG&&&&&GenBank:CP028948&&&&&SeqLength:1170&&&&&Locus:AM370_04780&&&&&ProteinId:AWC88324.1	1170	0	1170	100	1	1170	1	1170	1171	1170	1
EXT_SMA_615.98	Cluster 1	529	CATNNNNNNNTCGG	SQA02491.1	UAUV01000041	M.Sma13920I	NCTC13920_02535	Type_I_methyltransferase		EXT_SMA_615.98_03893	REBASE:M.Sma13920I&&&&&EnzType:Type_I_methyltransferase&&&&&RecSeq:CATNNNNNNNTCGG&&&&&GenBank:UAUV01000041&&&&&SeqLength:529&&&&&Locus:NCTC13920_02535&&&&&ProteinId:SQA02491.1	529	0	529	100	1	529	1	529	530	529	1
EXT_SMA_615.98	Cluster 1	447	CATNNNNNNNTCGG	AVN52861.1	CP027539	S.Sma0027I	AM478_01840	Type_I_specificity_subunit		EXT_SMA_615.98_03892	REBASE:S.Sma0027I&&&&&EnzType:Type_I_specificity_subunit&&&&&RecSeq:CATNNNNNNNTCGG&&&&&GenBank:CP027539&&&&&SeqLength:447&&&&&Locus:AM478_01840&&&&&ProteinId:AVN52861.1	447	0	447	100	21	467	1	447	468	447	1
EXT_SMA_615.98	Cluster 1	215	GATC		JPWM01000001	M.Sma1015ORFAP		Type_II_methyltransferase		EXT_SMA_615.98_01265	REBASE:M.Sma1015ORFAP&&&&&EnzType:putative_Type_II_methyltransferase&&&&&RecSeq:GATC&&&&&GenBank:JPWM01000001&&&&&SeqLength:215	215	2.67e-161	215	100	1	215	1	215	216	215	1
EXT_SMA_615.994	Cluster 4	81			CZ305723	EcoETECORFDP		Type_I_restriction_enzyme		EXT_SMA_615.994_01700	REBASE:EcoETECORFDP&&&&&EnzType:putative_Type_I_restriction_enzyme&&&&&GenBank:CZ305723&&&&&SeqLength:81	76	1.36e-43	76	100	644	719	6	81	1138	81	0.938272
EXT_SMA_615.994	Cluster 4	305		UYU11013.1	CP109829	M.Sma50ORF10245P	OHZ00_10245	Type_II_methyltransferase		EXT_SMA_615.994_00521	REBASE:M.Sma50ORF10245P&&&&&EnzType:putative_Type_II_methyltransferase&&&&&GenBank:CP109829&&&&&SeqLength:305&&&&&Locus:OHZ00_10245&&&&&ProteinId:UYU11013.1	305	2.26e-232	305	100	1	305	1	305	306	305	1
EXT_SMA_615.994	Cluster 4	305		PNO62612.1	JTBC02000014	Sma79MrrP	MC70_024660	Type_IV_methyl-directed_restriction_enzyme		EXT_SMA_615.994_01699	REBASE:Sma79MrrP&&&&&EnzType:putative_Type_IV_methyl-directed_restriction_enzyme&&&&&GenBank:JTBC02000014&&&&&SeqLength:305&&&&&Locus:MC70_024660&&&&&ProteinId:PNO62612.1	305	1.02e-219	305	100	1	305	1	305	306	305	1
EXT_SMA_615.994	Cluster 4	273		USQ51336.1	CP099459	M.SmaK17ORF11135P	NFX37_11135	Type_II_methyltransferase		EXT_SMA_615.994_00520	REBASE:M.SmaK17ORF11135P&&&&&EnzType:putative_Type_II_methyltransferase&&&&&GenBank:CP099459&&&&&SeqLength:273&&&&&Locus:NFX37_11135&&&&&ProteinId:USQ51336.1	273	5.37e-199	273	100	1	273	1	273	274	273	1
EXT_SMA_615.994	Cluster 4	231		USQ51334.1	CP099459	M.SmaK17ORF11120P	NFX37_11120	Type_II_methyltransferase		EXT_SMA_615.994_00523	REBASE:M.SmaK17ORF11120P&&&&&EnzType:putative_Type_II_methyltransferase&&&&&GenBank:CP099459&&&&&SeqLength:231&&&&&Locus:NFX37_11120&&&&&ProteinId:USQ51334.1	231	5.57e-171	231	100	1	231	1	231	232	231	1
EXT_SMA_615.995	Cluster 4	231		QHJ30724.1	CP047682	M.Sma30224ORF7900P	GV218_07900	Type_II_methyltransferase		EXT_SMA_615.995_04988	REBASE:M.Sma30224ORF7900P&&&&&EnzType:putative_Type_II_methyltransferase&&&&&GenBank:CP047682&&&&&SeqLength:231&&&&&Locus:GV218_07900&&&&&ProteinId:QHJ30724.1	231	3.92e-171	231	100	1	231	1	231	232	231	1
EXT_SMA_615.995	Cluster 4	214		ASL86032.1	CP018916	M.SmaUMH1ORF24145P	BVG95_24145	Type_II_methyltransferase		EXT_SMA_615.995_00509	REBASE:M.SmaUMH1ORF24145P&&&&&EnzType:putative_Type_II_methyltransferase&&&&&GenBank:CP018916&&&&&SeqLength:214&&&&&Locus:BVG95_24145&&&&&ProteinId:ASL86032.1	214	1.61e-157	214	100	1	214	1	214	215	214	1
EXT_SMA_615.995	Cluster 4	360	CTGCAG	AWS69862.1	CP029715	Sma131IIP	AM378_16245	Type_II_restriction_enzyme		EXT_SMA_615.995_01327	REBASE:Sma131IIP&&&&&EnzType:putative_Type_II_restriction_enzyme&&&&&RecSeq:CTGCAG&&&&&GenBank:CP029715&&&&&SeqLength:360&&&&&Locus:AM378_16245&&&&&ProteinId:AWS69862.1	360	1.53e-260	360	100	1	360	1	360	361	360	1
SMA_101	Cluster 5	418		UOG70778.1	CP092461	M.SmaRH10ORF490P	MJ023_000490	Type_II_methyltransferase		SMA_101_02779	REBASE:M.SmaRH10ORF490P&&&&&EnzType:putative_Type_II_methyltransferase&&&&&GenBank:CP092461&&&&&SeqLength:418&&&&&Locus:MJ023_000490&&&&&ProteinId:UOG70778.1	418	6.39e-305	418	100	1	418	1	418	419	418	1
SMA_101	Cluster 5	360	CTGCAG	AWC71345.1	CP028949	Sma121IIP	AM368_14545	Type_II_restriction_enzyme		SMA_101_03208	REBASE:Sma121IIP&&&&&EnzType:putative_Type_II_restriction_enzyme&&&&&RecSeq:CTGCAG&&&&&GenBank:CP028949&&&&&SeqLength:360&&&&&Locus:AM368_14545&&&&&ProteinId:AWC71345.1	360	1.53e-260	360	100	1	360	1	360	361	360	1
SMA_2_14	Cluster 4	215	GATC	ASL91580.1	CP018919	M.SmaUMH7ORF2470P	BVG94_02470	Type_II_methyltransferase		SMA_2_14_00765	REBASE:M.SmaUMH7ORF2470P&&&&&EnzType:putative_Type_II_methyltransferase&&&&&RecSeq:GATC&&&&&GenBank:CP018919&&&&&SeqLength:215&&&&&Locus:BVG94_02470&&&&&ProteinId:ASL91580.1	215	3.79e-161	215	100	1	215	1	215	216	215	1
SMA_2_5	Cluster 3	214		QNL02966.1	CP060277	M.Sur119ORF24160P	D0895_24160	Type_II_methyltransferase		SMA_2_5_04970	REBASE:M.Sur119ORF24160P&&&&&EnzType:putative_Type_II_methyltransferase&&&&&GenBank:CP060277&&&&&SeqLength:214&&&&&Locus:D0895_24160&&&&&ProteinId:QNL02966.1	214	1.61e-157	214	100	1	214	1	214	215	214	1
SMA_2_5	Cluster 3	360	CTGCAG	AWC71345.1	CP028949	Sma121IIP	AM368_14545	Type_II_restriction_enzyme		SMA_2_5_03436	REBASE:Sma121IIP&&&&&EnzType:putative_Type_II_restriction_enzyme&&&&&RecSeq:CTGCAG&&&&&GenBank:CP028949&&&&&SeqLength:360&&&&&Locus:AM368_14545&&&&&ProteinId:AWC71345.1	360	1.53e-260	360	100	1	360	1	360	361	360	1
SMA_2_50	Cluster 3	322	CAGCTG	AWC82693.1	CP028947	M.Sma130I	AM377_02555	Type_II_methyltransferase		SMA_2_50_03175	REBASE:M.Sma130I&&&&&EnzType:Type_II_methyltransferase&&&&&RecSeq:CAGCTG&&&&&GenBank:CP028947&&&&&SeqLength:322&&&&&Locus:AM377_02555&&&&&ProteinId:AWC82693.1	322	1.09e-243	322	100	1	322	1	322	323	322	1
SMA_46	Cluster 3	291		PNO38341.1	JTBU02000001	Sma62ORF6905P	MC48_006905	Type_II_restriction_enzyme		SMA_46_03111	REBASE:Sma62ORF6905P&&&&&EnzType:putative_Type_II_restriction_enzyme&&&&&GenBank:JTBU02000001&&&&&SeqLength:291&&&&&Locus:MC48_006905&&&&&ProteinId:PNO38341.1	291	2.24e-225	291	100	1	291	1	291	292	291	1
SMA_46	Cluster 3	382	GTANNNNNNGTCA	PNO38337.1	JTBU02000001	S.Sma62I	MC48_006885	Type_I_specificity_subunit		SMA_46_03107	REBASE:S.Sma62I&&&&&EnzType:Type_I_specificity_subunit&&&&&RecSeq:GTANNNNNNGTCA&&&&&GenBank:JTBU02000001&&&&&SeqLength:382&&&&&Locus:MC48_006885&&&&&ProteinId:PNO38337.1	381	3.35e-282	381	100	2	382	2	382	383	382	0.997382
SMA_46	Cluster 3	1137	GTANNNNNNGTCA	PNO38335.1	JTBU02000001	Sma62IP	MC48_006875	Type_I_restriction_enzyme		SMA_46_03105	REBASE:Sma62IP&&&&&EnzType:putative_Type_I_restriction_enzyme&&&&&RecSeq:GTANNNNNNGTCA&&&&&GenBank:JTBU02000001&&&&&SeqLength:1137&&&&&Locus:MC48_006875&&&&&ProteinId:PNO38335.1	1137	0	1137	100	1	1137	1	1137	1138	1137	1
SMA_46	Cluster 3	544	GTANNNNNNGTCA	PNO38336.1	JTBU02000001	M.Sma62I	MC48_006880	Type_I_methyltransferase		SMA_46_03106	REBASE:M.Sma62I&&&&&EnzType:Type_I_methyltransferase&&&&&RecSeq:GTANNNNNNGTCA&&&&&GenBank:JTBU02000001&&&&&SeqLength:544&&&&&Locus:MC48_006880&&&&&ProteinId:PNO38336.1	544	0	544	100	1	544	1	544	545	544	1
SMA_5_13	Cluster 1	569	CGCANNNNNCTG	ASM10013.1	CP018925	M.SmaUMH3I	BVG91_24670	Type_I_methyltransferase		SMA_5_13_01965	REBASE:M.SmaUMH3I&&&&&EnzType:Type_I_methyltransferase&&&&&RecSeq:CGCANNNNNCTG&&&&&GenBank:CP018925&&&&&SeqLength:569&&&&&Locus:BVG91_24670&&&&&ProteinId:ASM10013.1	569	0	569	100	1	569	1	569	570	569	1
SMA_5_13	Cluster 1	305		ASM10014.1	CP018925	SmaUMH3MrrP	BVG91_24675	Type_IV_methyl-directed_restriction_enzyme		SMA_5_13_01964	REBASE:SmaUMH3MrrP&&&&&EnzType:putative_Type_IV_methyl-directed_restriction_enzyme&&&&&GenBank:CP018925&&&&&SeqLength:305&&&&&Locus:BVG91_24675&&&&&ProteinId:ASM10014.1	305	2.5e-220	305	100	1	305	1	305	306	305	1
SMA_5_16	Cluster 3	507	GATGNNNNNNTTG	QXT79995.1	CP079625	M.Kpn307PORF27565P	KW552_27565	Type_I_methyltransferase	A0A8G1YJ73	SMA_5_16_03216	REBASE:M.Kpn307PORF27565P&&&&&EnzType:putative_Type_I_methyltransferase&&&&&RecSeq:GATGNNNNNNTTG&&&&&GenBank:CP079625&&&&&SeqLength:507&&&&&Locus:KW552_27565&&&&&ProteinId:QXT79995.1&&&&&UniProt:A0A8G1YJ73	507	0	507	100	1	507	1	507	508	507	1
SMA_5_16	Cluster 3	143			CP056531	S1.Kpn433ORF26245P	HV193_26240	Type_I_specificity_subunit		SMA_5_16_03215	REBASE:S1.Kpn433ORF26245P&&&&&EnzType:putative_Type_I_specificity_subunit&&&&&GenBank:CP056531&&&&&SeqLength:143&&&&&Locus:HV193_26240	143	1.89e-97	143	100	1	143	1	143	341	143	1
SMA_5_16	Cluster 3	233		AUW07928.1	CP026280	M.KoxNIH2ORF1045P	C2U42_01045	Type_II_methyltransferase		SMA_5_16_02257	REBASE:M.KoxNIH2ORF1045P&&&&&EnzType:putative_Type_II_methyltransferase&&&&&GenBank:CP026280&&&&&SeqLength:233&&&&&Locus:C2U42_01045&&&&&ProteinId:AUW07928.1	233	2.87e-174	233	100	1	233	1	233	234	233	1
SMA_5_21	Cluster 1	529	CATNNNNNNNTCGG	SQA02491.1	UAUV01000041	M.Sma13920I	NCTC13920_02535	Type_I_methyltransferase		SMA_5_21_03112	REBASE:M.Sma13920I&&&&&EnzType:Type_I_methyltransferase&&&&&RecSeq:CATNNNNNNNTCGG&&&&&GenBank:UAUV01000041&&&&&SeqLength:529&&&&&Locus:NCTC13920_02535&&&&&ProteinId:SQA02491.1	529	0	529	100	1	529	1	529	530	529	1
SMA_5_21	Cluster 1	467	CATNNNNNNNTCGG	SQA02492.1	UAUV01000041	S.Sma13920I	NCTC13920_02536	Type_I_specificity_subunit		SMA_5_21_03113	REBASE:S.Sma13920I&&&&&EnzType:Type_I_specificity_subunit&&&&&RecSeq:CATNNNNNNNTCGG&&&&&GenBank:UAUV01000041&&&&&SeqLength:467&&&&&Locus:NCTC13920_02536&&&&&ProteinId:SQA02492.1	467	0	467	100	1	467	1	467	468	467	1
SMA_5_21	Cluster 1	1170			JPWM01000003	Sma1015ORFCP		Type_I_restriction_enzyme		SMA_5_21_03111	REBASE:Sma1015ORFCP&&&&&EnzType:putative_Type_I_restriction_enzyme&&&&&GenBank:JPWM01000003&&&&&SeqLength:1170	1170	0	1170	100	1	1170	1	1170	1171	1170	1
SMA_5_26	Cluster 1	1170	CATNNNNNNNTCGG	AWS59473.1	CP029746	Sma122IP	AM369_14865	Type_I_restriction_enzyme		SMA_5_26_04528	REBASE:Sma122IP&&&&&EnzType:putative_Type_I_restriction_enzyme&&&&&RecSeq:CATNNNNNNNTCGG&&&&&GenBank:CP029746&&&&&SeqLength:1170&&&&&Locus:AM369_14865&&&&&ProteinId:AWS59473.1	1170	0	1170	100	1	1170	1	1170	1171	1170	1
SMA_5_26	Cluster 1	467			JPWM01000003	S.Sma1015ORFCP		Type_I_specificity_subunit		SMA_5_26_04526	REBASE:S.Sma1015ORFCP&&&&&EnzType:putative_Type_I_specificity_subunit&&&&&GenBank:JPWM01000003&&&&&SeqLength:467	467	0	467	100	1	467	1	467	468	467	1
SMA_5_26	Cluster 1	533			JPWM01000003	M.Sma1015ORFCP		Type_I_methyltransferase		SMA_5_26_04527	REBASE:M.Sma1015ORFCP&&&&&EnzType:putative_Type_I_methyltransferase&&&&&GenBank:JPWM01000003&&&&&SeqLength:533	529	0	529	100	1	529	5	533	530	533	0.992495
SMA_5_31	Cluster 2	364	GACATC	QLZ39677.1	CP056834	M.Csp127ORF2305P	HV084_02305	Type_II_methyltransferase	A0A7L6PDN1	SMA_5_31_03095	REBASE:M.Csp127ORF2305P&&&&&EnzType:putative_Type_II_methyltransferase&&&&&RecSeq:GACATC&&&&&GenBank:CP056834&&&&&SeqLength:364&&&&&Locus:HV084_02305&&&&&ProteinId:QLZ39677.1&&&&&UniProt:A0A7L6PDN1	364	6.82e-266	364	100	1	364	1	364	365	364	1
SMA_5_31	Cluster 2	739	GACATC	AYL54530.1	CP024679	CfrMH15IV	CUC47_24940	Type_IIG_restriction_enzyme/methyltransferase		SMA_5_31_03096	REBASE:CfrMH15IV&&&&&EnzType:Type_IIG_restriction_enzyme/methyltransferase&&&&&RecSeq:GACATC&&&&&GenBank:CP024679&&&&&SeqLength:739&&&&&Locus:CUC47_24940&&&&&ProteinId:AYL54530.1	739	0	739	100	1	739	1	739	740	739	1
SMA_5_61	Cluster 3	119			JGVB01000041	S.Sma14041ORFAP		Type_I_specificity_subunit		SMA_5_61_02299	REBASE:S.Sma14041ORFAP&&&&&EnzType:putative_Type_I_specificity_subunit&&&&&GenBank:JGVB01000041&&&&&SeqLength:119	119	1.43e-80	119	100	1	119	1	119	449	119	1
SMA_5_7	Cluster 5	305		ASM19577.1	CP018927	SmaUMH8MrrP	BVG90_23895	Type_IV_methyl-directed_restriction_enzyme		SMA_5_7_04381	REBASE:SmaUMH8MrrP&&&&&EnzType:putative_Type_IV_methyl-directed_restriction_enzyme&&&&&GenBank:CP018927&&&&&SeqLength:305&&&&&Locus:BVG90_23895&&&&&ProteinId:ASM19577.1	305	1.45e-219	305	100	1	305	1	305	306	305	1
SMA_51	Cluster 1	813		ALE96107.1	CP012685	Sma836ORF1769P	ABH11_01768	Type_I_restriction_enzyme		SMA_51_01453	REBASE:Sma836ORF1769P&&&&&EnzType:putative_Type_I_restriction_enzyme&&&&&GenBank:CP012685&&&&&SeqLength:813&&&&&Locus:ABH11_01768&&&&&ProteinId:ALE96107.1&&&&&GI:928490792	801	0	801	100	1	801	1	801	811	813	0.98524
SMA_59	Cluster 1	1170	CATNNNNNNNTCGG	AWS70853.1	CP029715	Sma131IP	AM378_21740	Type_I_restriction_enzyme		SMA_59_02792	REBASE:Sma131IP&&&&&EnzType:putative_Type_I_restriction_enzyme&&&&&RecSeq:CATNNNNNNNTCGG&&&&&GenBank:CP029715&&&&&SeqLength:1170&&&&&Locus:AM378_21740&&&&&ProteinId:AWS70853.1	1170	0	1170	100	1	1170	1	1170	1171	1170	1
SMA_59	Cluster 1	529	CATNNNNNNNTCGG	AWC75188.1	CP028946	M.Sma124I	AM371_09765	Type_I_methyltransferase		SMA_59_02791	REBASE:M.Sma124I&&&&&EnzType:Type_I_methyltransferase&&&&&RecSeq:CATNNNNNNNTCGG&&&&&GenBank:CP028946&&&&&SeqLength:529&&&&&Locus:AM371_09765&&&&&ProteinId:AWC75188.1	529	0	529	100	1	529	1	529	530	529	1
SMA_59	Cluster 1	447	CATNNNNNNNTCGG	AWS61378.1	CP029746	S.Sma122I	AM369_14875	Type_I_specificity_subunit		SMA_59_02790	REBASE:S.Sma122I&&&&&EnzType:Type_I_specificity_subunit&&&&&RecSeq:CATNNNNNNNTCGG&&&&&GenBank:CP029746&&&&&SeqLength:447&&&&&Locus:AM369_14875&&&&&ProteinId:AWS61378.1	447	0	447	100	21	467	1	447	468	447	1
SMA_63	Cluster 1	525		AVE50217.1	CP026702	M.Sma27ORF11590P	AM354_11590	Type_II_methyltransferase		SMA_63_03325	REBASE:M.Sma27ORF11590P&&&&&EnzType:putative_Type_II_methyltransferase&&&&&GenBank:CP026702&&&&&SeqLength:525&&&&&Locus:AM354_11590&&&&&ProteinId:AVE50217.1	525	0	525	100	1	525	1	525	526	525	1
SMA_82	Cluster 1	569	CGCANNNNNCTG	ASM10013.1	CP018925	M.SmaUMH3I	BVG91_24670	Type_I_methyltransferase		SMA_82_03759	REBASE:M.SmaUMH3I&&&&&EnzType:Type_I_methyltransferase&&&&&RecSeq:CGCANNNNNCTG&&&&&GenBank:CP018925&&&&&SeqLength:569&&&&&Locus:BVG91_24670&&&&&ProteinId:ASM10013.1	569	0	569	100	1	569	1	569	570	569	1
SMA_82	Cluster 1	305		ASM10014.1	CP018925	SmaUMH3MrrP	BVG91_24675	Type_IV_methyl-directed_restriction_enzyme		SMA_82_03760	REBASE:SmaUMH3MrrP&&&&&EnzType:putative_Type_IV_methyl-directed_restriction_enzyme&&&&&GenBank:CP018925&&&&&SeqLength:305&&&&&Locus:BVG91_24675&&&&&ProteinId:ASM10014.1	305	2.5e-220	305	100	1	305	1	305	306	305	1
SMA_82	Cluster 1	490	CGCANNNNNCTG	ASM10012.1	CP018925	S.SmaUMH3I	BVG91_24665	Type_I_specificity_subunit		SMA_82_03758	REBASE:S.SmaUMH3I&&&&&EnzType:Type_I_specificity_subunit&&&&&RecSeq:CGCANNNNNCTG&&&&&GenBank:CP018925&&&&&SeqLength:490&&&&&Locus:BVG91_24665&&&&&ProteinId:ASM10012.1	490	0	490	100	1	490	1	490	491	490	1
EXT_SMA_211759.27	Cluster 5	1023		QLZ47949.1	CP056839	Cfr126ORF20250P	HV083_20255	Type_III_restriction_enzyme		EXT_SMA_211759.27_03812	REBASE:Cfr126ORF20250P&&&&&EnzType:putative_Type_III_restriction_enzyme&&&&&GenBank:CP056839&&&&&SeqLength:1023&&&&&Locus:HV083_20255&&&&&ProteinId:QLZ47949.1	1023	0	1022	99.9	1	1023	1	1023	1024	1023	1
EXT_SMA_615.102	Cluster 1	863	GATGNNNNNNTGG	UYU09536.1	CP109829	M.Sma50ORF2315P	OHZ00_02315	Type_I_methyltransferase		EXT_SMA_615.102_02332	REBASE:M.Sma50ORF2315P&&&&&EnzType:putative_Type_I_methyltransferase&&&&&RecSeq:GATGNNNNNNTGG&&&&&GenBank:CP109829&&&&&SeqLength:863&&&&&Locus:OHZ00_02315&&&&&ProteinId:UYU09536.1	863	0	862	99.9	1	863	1	863	864	863	1
EXT_SMA_615.1122	Cluster 1	863	GATGNNNNNNTGG	UYU09536.1	CP109829	M.Sma50ORF2315P	OHZ00_02315	Type_I_methyltransferase		EXT_SMA_615.1122_04799	REBASE:M.Sma50ORF2315P&&&&&EnzType:putative_Type_I_methyltransferase&&&&&RecSeq:GATGNNNNNNTGG&&&&&GenBank:CP109829&&&&&SeqLength:863&&&&&Locus:OHZ00_02315&&&&&ProteinId:UYU09536.1	863	0	862	99.9	1	863	1	863	864	863	1
EXT_SMA_615.179	Cluster 2	1005	ACTNNNNNNGCTG	ASL95528.1	CP018919	SmaUMH7IP	BVG94_24080	Type_I_restriction_enzyme		EXT_SMA_615.179_02888	REBASE:SmaUMH7IP&&&&&EnzType:putative_Type_I_restriction_enzyme&&&&&RecSeq:ACTNNNNNNGCTG&&&&&GenBank:CP018919&&&&&SeqLength:1005&&&&&Locus:BVG94_24080&&&&&ProteinId:ASL95528.1	1005	0	1004	99.9	1	1005	1	1005	1006	1005	1
SMA_5_13	Cluster 1	1044	CGCANNNNNCTG	ASM10010.1	CP018925	SmaUMH3IP	BVG91_24655	Type_I_restriction_enzyme		SMA_5_13_04498	REBASE:SmaUMH3IP&&&&&EnzType:putative_Type_I_restriction_enzyme&&&&&RecSeq:CGCANNNNNCTG&&&&&GenBank:CP018925&&&&&SeqLength:1044&&&&&Locus:BVG91_24655&&&&&ProteinId:ASM10010.1	1044	0	1043	99.9	1	1044	1	1044	1045	1044	1
SMA_5_7	Cluster 5	1205	GCGAACB	ASM19573.1	CP018927	SmaUMH8I	BVG90_23875	Type_IIG_restriction_enzyme/methyltransferase		SMA_5_7_04385	REBASE:SmaUMH8I&&&&&EnzType:Type_IIG_restriction_enzyme/methyltransferase&&&&&RecSeq:GCGAACB&&&&&GenBank:CP018927&&&&&SeqLength:1205&&&&&Locus:BVG90_23875&&&&&ProteinId:ASM19573.1	1205	0	1204	99.9	1	1205	1	1205	1206	1205	1
SMA_82	Cluster 1	1044	CGCANNNNNCTG	ASM10010.1	CP018925	SmaUMH3IP	BVG91_24655	Type_I_restriction_enzyme		SMA_82_03756	REBASE:SmaUMH3IP&&&&&EnzType:putative_Type_I_restriction_enzyme&&&&&RecSeq:CGCANNNNNCTG&&&&&GenBank:CP018925&&&&&SeqLength:1044&&&&&Locus:BVG91_24655&&&&&ProteinId:ASM10010.1	1044	0	1043	99.9	1	1044	1	1044	1045	1044	1
EXT_SMA_615.104	Cluster 3	405	CCWGG		LCWI01000013	Sma90166ORF14765P		Type_II_restriction_enzyme		EXT_SMA_615.104_01464	REBASE:Sma90166ORF14765P&&&&&EnzType:putative_Type_II_restriction_enzyme&&&&&RecSeq:CCWGG&&&&&GenBank:LCWI01000013&&&&&SeqLength:405	405	2.18e-301	404	99.8	1	405	1	405	406	405	1
EXT_SMA_615.1209	Cluster 2	569	GGYAYNNNNCTG	PNO62613.1	JTBC02000014	M.Sma79I	MC70_024665	Type_I_methyltransferase		EXT_SMA_615.1209_02706	REBASE:M.Sma79I&&&&&EnzType:Type_I_methyltransferase&&&&&RecSeq:GGYAYNNNNCTG&&&&&GenBank:JTBC02000014&&&&&SeqLength:569&&&&&Locus:MC70_024665&&&&&ProteinId:PNO62613.1	569	0	568	99.8	1	569	1	569	570	569	1
EXT_SMA_615.144	Cluster 5	406	CCWGG	UJA54819.1	CP090908	SmaSys06ORF2520P	L1F17_02520	Type_II_restriction_enzyme		EXT_SMA_615.144_00972	REBASE:SmaSys06ORF2520P&&&&&EnzType:putative_Type_II_restriction_enzyme&&&&&RecSeq:CCWGG&&&&&GenBank:CP090908&&&&&SeqLength:406&&&&&Locus:L1F17_02520&&&&&ProteinId:UJA54819.1	406	1.17e-301	405	99.8	1	406	1	406	407	406	1
EXT_SMA_615.1998	Cluster 1	569		BCZ55825.1	AP024916	M.Sma267ORF4420P	SL267_04420	Type_I_methyltransferase		EXT_SMA_615.1998_00196	REBASE:M.Sma267ORF4420P&&&&&EnzType:putative_Type_I_methyltransferase&&&&&GenBank:AP024916&&&&&SeqLength:569&&&&&Locus:SL267_04420&&&&&ProteinId:BCZ55825.1	569	0	568	99.8	1	569	1	569	570	569	1
EXT_SMA_615.339	Cluster 1	1230		QDJ79082.1	CP041092	KpnTH01ORF22340P	CI667_0022340	Type_IIG_restriction_enzyme/methyltransferase		EXT_SMA_615.339_02793	REBASE:KpnTH01ORF22340P&&&&&EnzType:putative_Type_IIG_restriction_enzyme/methyltransferase&&&&&GenBank:CP041092&&&&&SeqLength:1230&&&&&Locus:CI667_0022340&&&&&ProteinId:QDJ79082.1	1230	0	1227	99.8	1	1230	1	1230	1231	1230	1
EXT_SMA_615.446	Cluster 4	406		AQT64197.1	CP019927	Sma1274ORF10005P	B0W01_10015	Type_II_restriction_enzyme		EXT_SMA_615.446_02125	REBASE:Sma1274ORF10005P&&&&&EnzType:putative_Type_II_restriction_enzyme&&&&&GenBank:CP019927&&&&&SeqLength:406&&&&&Locus:B0W01_10015&&&&&ProteinId:AQT64197.1	406	3.35e-301	405	99.8	1	406	1	406	407	406	1
EXT_SMA_615.728	Cluster 1	598	CTGCAG	AWC89311.1	CP028948	M.Sma123II	AM370_10270	Type_II_methyltransferase		EXT_SMA_615.728_04192	REBASE:M.Sma123II&&&&&EnzType:Type_II_methyltransferase&&&&&RecSeq:CTGCAG&&&&&GenBank:CP028948&&&&&SeqLength:598&&&&&Locus:AM370_10270&&&&&ProteinId:AWC89311.1	598	0	597	99.8	1	598	1	598	599	598	1
EXT_SMA_615.973	Cluster 4	404		AVU38692.1	CP020507	SmaBWH35ORF2295P	AS658_02285	Type_II_restriction_enzyme		EXT_SMA_615.973_00440	REBASE:SmaBWH35ORF2295P&&&&&EnzType:putative_Type_II_restriction_enzyme&&&&&GenBank:CP020507&&&&&SeqLength:404&&&&&Locus:AS658_02285&&&&&ProteinId:AVU38692.1	404	1.93e-299	403	99.8	1	404	1	404	405	404	1
EXT_SMA_211759.27	Cluster 5	297		QLJ63530.1	CP053925	M.Sma122010ORF13770P	HP475_13770	Type_II_methyltransferase	A0A7D6BUX8	EXT_SMA_211759.27_01146	REBASE:M.Sma122010ORF13770P&&&&&EnzType:putative_Type_II_methyltransferase&&&&&GenBank:CP053925&&&&&SeqLength:297&&&&&Locus:HP475_13770&&&&&ProteinId:QLJ63530.1&&&&&UniProt:A0A7D6BUX8	297	9.15e-222	296	99.7	4	300	1	297	301	297	1
EXT_SMA_615.1223	Cluster 1	305		QHE55341.1	CP047391	Sma1602MrrP	GRX59_02305	Type_IV_methyl-directed_restriction_enzyme		EXT_SMA_615.1223_02221	REBASE:Sma1602MrrP&&&&&EnzType:putative_Type_IV_methyl-directed_restriction_enzyme&&&&&GenBank:CP047391&&&&&SeqLength:305&&&&&Locus:GRX59_02305&&&&&ProteinId:QHE55341.1	305	1.76e-220	304	99.7	1	305	1	305	306	305	1
EXT_SMA_615.1223	Cluster 1	1044	CGCANNNNNCTG	ASM10010.1	CP018925	SmaUMH3IP	BVG91_24655	Type_I_restriction_enzyme		EXT_SMA_615.1223_02217	REBASE:SmaUMH3IP&&&&&EnzType:putative_Type_I_restriction_enzyme&&&&&RecSeq:CGCANNNNNCTG&&&&&GenBank:CP018925&&&&&SeqLength:1044&&&&&Locus:BVG91_24655&&&&&ProteinId:ASM10010.1	1044	0	1041	99.7	1	1044	1	1044	1045	1044	1
EXT_SMA_615.1696	Cluster 1	360		CAI1604939.1	OX291532	M.Sma1046ORF1045P	SAMEA13201012_01045	Type_II_methyltransferase		EXT_SMA_615.1696_03914	REBASE:M.Sma1046ORF1045P&&&&&EnzType:putative_Type_II_methyltransferase&&&&&GenBank:OX291532&&&&&SeqLength:360&&&&&Locus:SAMEA13201012_01045&&&&&ProteinId:CAI1604939.1	359	1.62e-271	358	99.7	1	359	1	359	361	360	0.997222
EXT_SMA_615.1868	Cluster 1	305		AQT63052.1	CP019927	M2.Sma1274ORF2940P	B0W01_02950	Type_II_methyltransferase		EXT_SMA_615.1868_01365	REBASE:M2.Sma1274ORF2940P&&&&&EnzType:putative_Type_II_methyltransferase&&&&&GenBank:CP019927&&&&&SeqLength:305&&&&&Locus:B0W01_02950&&&&&ProteinId:AQT63052.1	305	2.26e-232	304	99.7	1	305	1	305	306	305	1
EXT_SMA_615.1868	Cluster 1	1044	CGCANNNNNCTG	ASM10010.1	CP018925	SmaUMH3IP	BVG91_24655	Type_I_restriction_enzyme		EXT_SMA_615.1868_03722	REBASE:SmaUMH3IP&&&&&EnzType:putative_Type_I_restriction_enzyme&&&&&RecSeq:CGCANNNNNCTG&&&&&GenBank:CP018925&&&&&SeqLength:1044&&&&&Locus:BVG91_24655&&&&&ProteinId:ASM10010.1	1043	0	1040	99.7	1	1043	1	1043	1045	1044	0.999042
EXT_SMA_615.1900	Cluster 3	305		KMU54255.1	LFJS01000001	Sma650MrrP	AB868_00164	Type_IV_methyl-directed_restriction_enzyme	A0A656VPJ1	EXT_SMA_615.1900_01478	REBASE:Sma650MrrP&&&&&EnzType:putative_Type_IV_methyl-directed_restriction_enzyme&&&&&GenBank:LFJS01000001&&&&&SeqLength:305&&&&&Locus:AB868_00164&&&&&ProteinId:KMU54255.1&&&&&UniProt:A0A656VPJ1&&&&&GI:874526346	305	3.56e-220	304	99.7	1	305	1	305	306	305	1
EXT_SMA_615.1998	Cluster 1	305		KMU54255.1	LFJS01000001	Sma650MrrP	AB868_00164	Type_IV_methyl-directed_restriction_enzyme	A0A656VPJ1	EXT_SMA_615.1998_00197	REBASE:Sma650MrrP&&&&&EnzType:putative_Type_IV_methyl-directed_restriction_enzyme&&&&&GenBank:LFJS01000001&&&&&SeqLength:305&&&&&Locus:AB868_00164&&&&&ProteinId:KMU54255.1&&&&&UniProt:A0A656VPJ1&&&&&GI:874526346	305	1.45e-219	304	99.7	1	305	1	305	306	305	1
EXT_SMA_615.2089	Cluster 3	305		PNO62612.1	JTBC02000014	Sma79MrrP	MC70_024660	Type_IV_methyl-directed_restriction_enzyme		EXT_SMA_615.2089_04728	REBASE:Sma79MrrP&&&&&EnzType:putative_Type_IV_methyl-directed_restriction_enzyme&&&&&GenBank:JTBC02000014&&&&&SeqLength:305&&&&&Locus:MC70_024660&&&&&ProteinId:PNO62612.1	305	1.02e-219	304	99.7	1	305	1	305	306	305	1
EXT_SMA_615.339	Cluster 1	360		UNE44413.1	CP070508	M.SurAM923ORF2425P	IHE77_02425	Type_II_methyltransferase		EXT_SMA_615.339_02815	REBASE:M.SurAM923ORF2425P&&&&&EnzType:putative_Type_II_methyltransferase&&&&&GenBank:CP070508&&&&&SeqLength:360&&&&&Locus:IHE77_02425&&&&&ProteinId:UNE44413.1	358	4.15e-276	357	99.7	1	358	1	358	360	360	0.994444
EXT_SMA_615.995	Cluster 4	598	CTGCAG	AWC71344.1	CP028949	M.Sma121II	AM368_14540	Type_II_methyltransferase		EXT_SMA_615.995_01326	REBASE:M.Sma121II&&&&&EnzType:Type_II_methyltransferase&&&&&RecSeq:CTGCAG&&&&&GenBank:CP028949&&&&&SeqLength:598&&&&&Locus:AM368_14540&&&&&ProteinId:AWC71344.1	598	0	596	99.7	1	598	1	598	599	598	1
SMA_2_14	Cluster 4	305		APS36936.1	CP010584	SmaAS1WMrrP	RN42_25230	Type_IV_methyl-directed_restriction_enzyme		SMA_2_14_02911	REBASE:SmaAS1WMrrP&&&&&EnzType:putative_Type_IV_methyl-directed_restriction_enzyme&&&&&GenBank:CP010584&&&&&SeqLength:305&&&&&Locus:RN42_25230&&&&&ProteinId:APS36936.1&&&&&GI:112756148	305	7.18e-220	304	99.7	1	305	1	305	306	305	1
SMA_46	Cluster 3	305		QHE55341.1	CP047391	Sma1602MrrP	GRX59_02305	Type_IV_methyl-directed_restriction_enzyme		SMA_46_03104	REBASE:Sma1602MrrP&&&&&EnzType:putative_Type_IV_methyl-directed_restriction_enzyme&&&&&GenBank:CP047391&&&&&SeqLength:305&&&&&Locus:GRX59_02305&&&&&ProteinId:QHE55341.1	305	5.05e-220	304	99.7	1	305	1	305	306	305	1
SMA_5_16	Cluster 3	305		QHE55341.1	CP047391	Sma1602MrrP	GRX59_02305	Type_IV_methyl-directed_restriction_enzyme		SMA_5_16_02120	REBASE:Sma1602MrrP&&&&&EnzType:putative_Type_IV_methyl-directed_restriction_enzyme&&&&&GenBank:CP047391&&&&&SeqLength:305&&&&&Locus:GRX59_02305&&&&&ProteinId:QHE55341.1	305	3.56e-220	304	99.7	1	305	1	305	306	305	1
SMA_5_26	Cluster 1	288		ASM11588.1	CP018926	M.SmaUMH6ORF6405P	BVG93_06405	Type_II_methyltransferase	A0A221FN20	SMA_5_26_04235	REBASE:M.SmaUMH6ORF6405P&&&&&EnzType:putative_Type_II_methyltransferase&&&&&GenBank:CP018926&&&&&SeqLength:288&&&&&Locus:BVG93_06405&&&&&ProteinId:ASM11588.1&&&&&UniProt:A0A221FN20	288	8.99e-210	287	99.7	1	288	1	288	289	288	1
EXT_SMA_615.1223	Cluster 1	522		CAH3493015.1	OW849155	M.Sma0fORF469P	AI2618V1_0469	Type_I_methyltransferase		EXT_SMA_615.1223_02220	REBASE:M.Sma0fORF469P&&&&&EnzType:putative_Type_I_methyltransferase&&&&&GenBank:OW849155&&&&&SeqLength:522&&&&&Locus:AI2618V1_0469&&&&&ProteinId:CAH3493015.1	515	0	513	99.6	1	515	1	515	570	522	0.98659
EXT_SMA_615.1229	Cluster 4	476		AQT64195.1	CP019927	M.Sma1274ORF10005P	B0W01_10005	Type_II_methyltransferase		EXT_SMA_615.1229_00496	REBASE:M.Sma1274ORF10005P&&&&&EnzType:putative_Type_II_methyltransferase&&&&&GenBank:CP019927&&&&&SeqLength:476&&&&&Locus:B0W01_10005&&&&&ProteinId:AQT64195.1	476	0	474	99.6	1	476	1	476	477	476	1
EXT_SMA_615.1868	Cluster 1	568		QLR64442.1	CP056219	M.Csp976ORF21405P	HV341_21405	Type_III_methyltransferase		EXT_SMA_615.1868_03698	REBASE:M.Csp976ORF21405P&&&&&EnzType:putative_Type_III_methyltransferase&&&&&GenBank:CP056219&&&&&SeqLength:568&&&&&Locus:HV341_21405&&&&&ProteinId:QLR64442.1	566	0	564	99.6	1	566	1	566	567	568	0.996479
EXT_SMA_615.1941	Cluster 4	490	DTAGNNNNNNNRTCC	ASL97604.1	CP018923	M.SmaUMH9II	BVG96_08225	Type_I_methyltransferase		EXT_SMA_615.1941_04945	REBASE:M.SmaUMH9II&&&&&EnzType:Type_I_methyltransferase&&&&&RecSeq:DTAGNNNNNNNRTCC&&&&&GenBank:CP018923&&&&&SeqLength:490&&&&&Locus:BVG96_08225&&&&&ProteinId:ASL97604.1	490	0	488	99.6	1	490	1	490	491	490	1
EXT_SMA_615.1948	Cluster 4	273		AQT63050.1	CP019927	M1.Sma1274ORF2940P	B0W01_02940	Type_II_methyltransferase		EXT_SMA_615.1948_02605	REBASE:M1.Sma1274ORF2940P&&&&&EnzType:putative_Type_II_methyltransferase&&&&&GenBank:CP019927&&&&&SeqLength:273&&&&&Locus:B0W01_02940&&&&&ProteinId:AQT63050.1	273	1.73e-195	272	99.6	1	273	1	273	274	273	1
EXT_SMA_615.2050	Cluster 3	476		AQT64195.1	CP019927	M.Sma1274ORF10005P	B0W01_10005	Type_II_methyltransferase		EXT_SMA_615.2050_04859	REBASE:M.Sma1274ORF10005P&&&&&EnzType:putative_Type_II_methyltransferase&&&&&GenBank:CP019927&&&&&SeqLength:476&&&&&Locus:B0W01_10005&&&&&ProteinId:AQT64195.1	476	0	474	99.6	1	476	1	476	477	476	1
EXT_SMA_615.2069	Cluster 3	476	CCWGG	KKZ17524.1	LCWI01000013	M.Sma90166ORF14765P	AAY84_14765	Type_II_methyltransferase		EXT_SMA_615.2069_02898	REBASE:M.Sma90166ORF14765P&&&&&EnzType:putative_Type_II_methyltransferase&&&&&RecSeq:CCWGG&&&&&GenBank:LCWI01000013&&&&&SeqLength:476&&&&&Locus:AAY84_14765&&&&&ProteinId:KKZ17524.1&&&&&GI:821256287	476	0	474	99.6	1	476	1	476	477	476	1
EXT_SMA_615.992	Cluster 2	490	DTAGNNNNNNNRTCC	ASL97604.1	CP018923	M.SmaUMH9II	BVG96_08225	Type_I_methyltransferase		EXT_SMA_615.992_01645	REBASE:M.SmaUMH9II&&&&&EnzType:Type_I_methyltransferase&&&&&RecSeq:DTAGNNNNNNNRTCC&&&&&GenBank:CP018923&&&&&SeqLength:490&&&&&Locus:BVG96_08225&&&&&ProteinId:ASL97604.1	490	0	488	99.6	1	490	1	490	491	490	1
SMA_101	Cluster 5	231		QHJ38098.1	CP047688	M.Sma1140ORF20230P	GV224_20230	Type_II_methyltransferase		SMA_101_05066	REBASE:M.Sma1140ORF20230P&&&&&EnzType:putative_Type_II_methyltransferase&&&&&GenBank:CP047688&&&&&SeqLength:231&&&&&Locus:GV224_20230&&&&&ProteinId:QHJ38098.1	231	3.22e-170	230	99.6	1	231	1	231	232	231	1
SMA_2_14	Cluster 4	1044	GGYAYNNNNCTG	PNO62616.1	JTBC02000014	Sma79IP	MC70_024680	Type_I_restriction_enzyme		SMA_2_14_02907	REBASE:Sma79IP&&&&&EnzType:putative_Type_I_restriction_enzyme&&&&&RecSeq:GGYAYNNNNCTG&&&&&GenBank:JTBC02000014&&&&&SeqLength:1044&&&&&Locus:MC70_024680&&&&&ProteinId:PNO62616.1	1043	0	1039	99.6	1	1043	1	1043	1045	1044	0.999042
SMA_2_50	Cluster 3	256		SAY44531.1	LT575490	M.Sma146ORF3241P	PWN146_03241	Type_II_methyltransferase	A0A1C3HHK3	SMA_2_50_00398	REBASE:M.Sma146ORF3241P&&&&&EnzType:putative_Type_II_methyltransferase&&&&&GenBank:LT575490&&&&&SeqLength:256&&&&&Locus:PWN146_03241&&&&&ProteinId:SAY44531.1&&&&&UniProt:A0A1C3HHK3&&&&&GI:104849685	256	1.54e-194	255	99.6	1	256	1	256	257	256	1
EXT_SMA_615.1696	Cluster 1	1082		WAY99614.1	CP114386	SmaBB31ORF11440P	O3T14_11450	Type_I_restriction_enzyme		EXT_SMA_615.1696_00985	REBASE:SmaBB31ORF11440P&&&&&EnzType:putative_Type_I_restriction_enzyme&&&&&GenBank:CP114386&&&&&SeqLength:1082&&&&&Locus:O3T14_11450&&&&&ProteinId:WAY99614.1	1082	0	1077	99.5	1	1082	1	1082	1083	1082	1
EXT_SMA_615.1941	Cluster 4	214		AWO81798.1	CP027301	M.Sma764ORF24795P	C1N78_24795	Type_II_methyltransferase		EXT_SMA_615.1941_01019	REBASE:M.Sma764ORF24795P&&&&&EnzType:putative_Type_II_methyltransferase&&&&&GenBank:CP027301&&&&&SeqLength:214&&&&&Locus:C1N78_24795&&&&&ProteinId:AWO81798.1	214	6.54e-157	213	99.5	1	214	1	214	215	214	1
EXT_SMA_615.2050	Cluster 3	405	CCWGG		LCWI01000013	Sma90166ORF14765P		Type_II_restriction_enzyme		EXT_SMA_615.2050_04858	REBASE:Sma90166ORF14765P&&&&&EnzType:putative_Type_II_restriction_enzyme&&&&&RecSeq:CCWGG&&&&&GenBank:LCWI01000013&&&&&SeqLength:405	405	9.23e-301	403	99.5	1	405	1	405	407	405	1
SMA_2_50	Cluster 3	214		ASL86032.1	CP018916	M.SmaUMH1ORF24145P	BVG95_24145	Type_II_methyltransferase		SMA_2_50_04908	REBASE:M.SmaUMH1ORF24145P&&&&&EnzType:putative_Type_II_methyltransferase&&&&&GenBank:CP018916&&&&&SeqLength:214&&&&&Locus:BVG95_24145&&&&&ProteinId:ASL86032.1	214	9.29e-157	213	99.5	1	214	1	214	215	214	1
EXT_SMA_615.144	Cluster 5	179	GATC	UJA56309.1	CP090908	M.SmaSys06ORF10585P	L1F17_10585	Type_II_methyltransferase		EXT_SMA_615.144_02624	REBASE:M.SmaSys06ORF10585P&&&&&EnzType:putative_Type_II_methyltransferase&&&&&RecSeq:GATC&&&&&GenBank:CP090908&&&&&SeqLength:179&&&&&Locus:L1F17_10585&&&&&ProteinId:UJA56309.1	179	7.9e-134	178	99.4	1	179	1	179	180	179	1
EXT_SMA_615.144	Cluster 5	163		ALL40266.1	CP013046	M.SmaB3R3ORF11970P	AR325_11970	Type_II_methyltransferase	A0A0P0QK15	EXT_SMA_615.144_02406	REBASE:M.SmaB3R3ORF11970P&&&&&EnzType:putative_Type_II_methyltransferase&&&&&GenBank:CP013046&&&&&SeqLength:163&&&&&Locus:AR325_11970&&&&&ProteinId:ALL40266.1&&&&&UniProt:A0A0P0QK15&&&&&GI:943368592	163	9.86e-125	162	99.4	2	164	1	163	165	163	1
EXT_SMA_615.1696	Cluster 1	162		UJA56299.1	CP090908	M.SmaSys06ORF10520P	L1F17_10520	Type_II_methyltransferase		EXT_SMA_615.1696_03903	REBASE:M.SmaSys06ORF10520P&&&&&EnzType:putative_Type_II_methyltransferase&&&&&GenBank:CP090908&&&&&SeqLength:162&&&&&Locus:L1F17_10520&&&&&ProteinId:UJA56299.1	157	3.2e-119	156	99.4	1	157	1	157	167	162	0.969136
EXT_SMA_615.1868	Cluster 1	165		EHC55825.1	AFCP01002079	Sen703Mrr2P	LTSEJOH_6191	Type_IV_methyl-directed_restriction_enzyme		EXT_SMA_615.1868_03716	REBASE:Sen703Mrr2P&&&&&EnzType:putative_Type_IV_methyl-directed_restriction_enzyme&&&&&GenBank:AFCP01002079&&&&&SeqLength:165&&&&&Locus:LTSEJOH_6191&&&&&ProteinId:EHC55825.1&&&&&GI:353599730	164	1.55e-112	163	99.4	172	335	2	165	336	165	0.993939
EXT_SMA_615.1886	Cluster 2	342		QOV53567.1	CP063354	M.SmaSCQ1ORF22175P	CA266_22175	Type_II_methyltransferase		EXT_SMA_615.1886_01001	REBASE:M.SmaSCQ1ORF22175P&&&&&EnzType:putative_Type_II_methyltransferase&&&&&GenBank:CP063354&&&&&SeqLength:342&&&&&Locus:CA266_22175&&&&&ProteinId:QOV53567.1	342	6.07e-242	340	99.4	1	342	1	342	343	342	1
EXT_SMA_615.1897	Cluster 4	476	CCWGG	KKZ17524.1	LCWI01000013	M.Sma90166ORF14765P	AAY84_14765	Type_II_methyltransferase		EXT_SMA_615.1897_01053	REBASE:M.Sma90166ORF14765P&&&&&EnzType:putative_Type_II_methyltransferase&&&&&RecSeq:CCWGG&&&&&GenBank:LCWI01000013&&&&&SeqLength:476&&&&&Locus:AAY84_14765&&&&&ProteinId:KKZ17524.1&&&&&GI:821256287	476	0	473	99.4	1	476	1	476	477	476	1
EXT_SMA_615.1937	Cluster 4	360	CTGCAG	AWC71345.1	CP028949	Sma121IIP	AM368_14545	Type_II_restriction_enzyme		EXT_SMA_615.1937_04406	REBASE:Sma121IIP&&&&&EnzType:putative_Type_II_restriction_enzyme&&&&&RecSeq:CTGCAG&&&&&GenBank:CP028949&&&&&SeqLength:360&&&&&Locus:AM368_14545&&&&&ProteinId:AWC71345.1	360	5.13e-259	358	99.4	1	360	1	360	361	360	1
EXT_SMA_615.2027	Cluster 2	162		UJA56299.1	CP090908	M.SmaSys06ORF10520P	L1F17_10520	Type_II_methyltransferase		EXT_SMA_615.2027_00873	REBASE:M.SmaSys06ORF10520P&&&&&EnzType:putative_Type_II_methyltransferase&&&&&GenBank:CP090908&&&&&SeqLength:162&&&&&Locus:L1F17_10520&&&&&ProteinId:UJA56299.1	157	1.12e-119	156	99.4	1	157	1	157	167	162	0.969136
EXT_SMA_615.2041	Cluster 5	361		VTO56374.1	CABDWI010000002	M.Kpn9169ORF2176P	NCTC9169_02176	Type_II_methyltransferase		EXT_SMA_615.2041_03665	REBASE:M.Kpn9169ORF2176P&&&&&EnzType:putative_Type_II_methyltransferase&&&&&GenBank:CABDWI010000002&&&&&SeqLength:361&&&&&Locus:NCTC9169_02176&&&&&ProteinId:VTO56374.1	361	4.17e-279	359	99.4	1	361	1	361	362	361	1
EXT_SMA_615.994	Cluster 4	342		SNY85089.1	LT907843	M.Ssp199ORF3116P	SAMN06272785_3116	Type_II_methyltransferase	A0A8B4GZ38	EXT_SMA_615.994_01241	REBASE:M.Ssp199ORF3116P&&&&&EnzType:putative_Type_II_methyltransferase&&&&&GenBank:LT907843&&&&&SeqLength:342&&&&&Locus:SAMN06272785_3116&&&&&ProteinId:SNY85089.1&&&&&UniProt:A0A8B4GZ38	342	1.43e-240	340	99.4	1	342	1	342	343	342	1
SMA_2_12	Cluster 1	342		QKO40401.1	CP053572	M.SmaS71ORF18620P	F0335_18620	Type_II_methyltransferase		SMA_2_12_04105	REBASE:M.SmaS71ORF18620P&&&&&EnzType:putative_Type_II_methyltransferase&&&&&GenBank:CP053572&&&&&SeqLength:342&&&&&Locus:F0335_18620&&&&&ProteinId:QKO40401.1	340	6.53e-241	338	99.4	1	340	1	340	341	342	0.994152
SMA_2_50	Cluster 3	810		CDG12172.1	HG326223	Sma11ORF1599P	SMDB11_1598	Type_I_restriction_enzyme	A0A0N2A817	SMA_2_50_01283	REBASE:Sma11ORF1599P&&&&&EnzType:putative_Type_I_restriction_enzyme&&&&&GenBank:HG326223&&&&&SeqLength:810&&&&&Locus:SMDB11_1598&&&&&ProteinId:CDG12172.1&&&&&UniProt:A0A0N2A817&&&&&GI:560173441	810	0	805	99.4	1	810	1	810	811	810	1
EXT_SMA_615.1209	Cluster 2	1044		SNY86729.1	LT907843	Ssp199ORF4719P	SAMN06272785_4716	Type_I_restriction_enzyme	A0A8B4GIJ1	EXT_SMA_615.1209_01043	REBASE:Ssp199ORF4719P&&&&&EnzType:putative_Type_I_restriction_enzyme&&&&&GenBank:LT907843&&&&&SeqLength:1044&&&&&Locus:SAMN06272785_4716&&&&&ProteinId:SNY86729.1&&&&&UniProt:A0A8B4GIJ1	1044	0	1037	99.3	1	1044	1	1044	1045	1044	1
EXT_SMA_615.1209	Cluster 2	305		QHE55341.1	CP047391	Sma1602MrrP	GRX59_02305	Type_IV_methyl-directed_restriction_enzyme		EXT_SMA_615.1209_02705	REBASE:Sma1602MrrP&&&&&EnzType:putative_Type_IV_methyl-directed_restriction_enzyme&&&&&GenBank:CP047391&&&&&SeqLength:305&&&&&Locus:GRX59_02305&&&&&ProteinId:QHE55341.1	305	2.06e-219	303	99.3	1	305	1	305	306	305	1
EXT_SMA_615.1868	Cluster 1	305		QHE55341.1	CP047391	Sma1602MrrP	GRX59_02305	Type_IV_methyl-directed_restriction_enzyme		EXT_SMA_615.1868_03029	REBASE:Sma1602MrrP&&&&&EnzType:putative_Type_IV_methyl-directed_restriction_enzyme&&&&&GenBank:CP047391&&&&&SeqLength:305&&&&&Locus:GRX59_02305&&&&&ProteinId:QHE55341.1	305	5.9e-219	303	99.3	1	305	1	305	306	305	1
EXT_SMA_615.1900	Cluster 3	1044	CGCANNNNNCTG	ASM10010.1	CP018925	SmaUMH3IP	BVG91_24655	Type_I_restriction_enzyme		EXT_SMA_615.1900_01474	REBASE:SmaUMH3IP&&&&&EnzType:putative_Type_I_restriction_enzyme&&&&&RecSeq:CGCANNNNNCTG&&&&&GenBank:CP018925&&&&&SeqLength:1044&&&&&Locus:BVG91_24655&&&&&ProteinId:ASM10010.1	1044	0	1037	99.3	1	1044	1	1044	1045	1044	1
EXT_SMA_615.1941	Cluster 4	305		QIX79399.1	CP050960	Sma659MrrP	FOB67_23845	Type_IV_methyl-directed_restriction_enzyme		EXT_SMA_615.1941_04326	REBASE:Sma659MrrP&&&&&EnzType:putative_Type_IV_methyl-directed_restriction_enzyme&&&&&GenBank:CP050960&&&&&SeqLength:305&&&&&Locus:FOB67_23845&&&&&ProteinId:QIX79399.1	305	5.05e-220	303	99.3	1	305	1	305	306	305	1
EXT_SMA_615.1948	Cluster 4	305		AQT63052.1	CP019927	M2.Sma1274ORF2940P	B0W01_02950	Type_II_methyltransferase		EXT_SMA_615.1948_02603	REBASE:M2.Sma1274ORF2940P&&&&&EnzType:putative_Type_II_methyltransferase&&&&&GenBank:CP019927&&&&&SeqLength:305&&&&&Locus:B0W01_02950&&&&&ProteinId:AQT63052.1	305	3.21e-232	303	99.3	1	305	1	305	306	305	1
EXT_SMA_615.1958	Cluster 3	810		CDG12172.1	HG326223	Sma11ORF1599P	SMDB11_1598	Type_I_restriction_enzyme	A0A0N2A817	EXT_SMA_615.1958_02411	REBASE:Sma11ORF1599P&&&&&EnzType:putative_Type_I_restriction_enzyme&&&&&GenBank:HG326223&&&&&SeqLength:810&&&&&Locus:SMDB11_1598&&&&&ProteinId:CDG12172.1&&&&&UniProt:A0A0N2A817&&&&&GI:560173441	810	0	804	99.3	1	810	1	810	811	810	1
EXT_SMA_615.2153	Cluster 1	1082		WAY99614.1	CP114386	SmaBB31ORF11440P	O3T14_11450	Type_I_restriction_enzyme		EXT_SMA_615.2153_00443	REBASE:SmaBB31ORF11440P&&&&&EnzType:putative_Type_I_restriction_enzyme&&&&&GenBank:CP114386&&&&&SeqLength:1082&&&&&Locus:O3T14_11450&&&&&ProteinId:WAY99614.1	1082	0	1074	99.3	1	1082	1	1082	1083	1082	1
EXT_SMA_615.995	Cluster 4	274			CP071206	M.SmamS71ORF9500P		Type_II_methyltransferase		EXT_SMA_615.995_03015	REBASE:M.SmamS71ORF9500P&&&&&EnzType:putative_Type_II_methyltransferase&&&&&GenBank:CP071206&&&&&SeqLength:274	273	3.09e-196	271	99.3	1	273	2	274	274	274	0.99635
EXT_SMA_615.995	Cluster 4	297		QLJ63530.1	CP053925	M.Sma122010ORF13770P	HP475_13770	Type_II_methyltransferase	A0A7D6BUX8	EXT_SMA_615.995_03831	REBASE:M.Sma122010ORF13770P&&&&&EnzType:putative_Type_II_methyltransferase&&&&&GenBank:CP053925&&&&&SeqLength:297&&&&&Locus:HP475_13770&&&&&ProteinId:QLJ63530.1&&&&&UniProt:A0A7D6BUX8	297	5.29e-221	295	99.3	4	300	1	297	301	297	1
SMA_2_12	Cluster 1	297		QLJ63530.1	CP053925	M.Sma122010ORF13770P	HP475_13770	Type_II_methyltransferase	A0A7D6BUX8	SMA_2_12_00717	REBASE:M.Sma122010ORF13770P&&&&&EnzType:putative_Type_II_methyltransferase&&&&&GenBank:CP053925&&&&&SeqLength:297&&&&&Locus:HP475_13770&&&&&ProteinId:QLJ63530.1&&&&&UniProt:A0A7D6BUX8	297	8.1e-222	295	99.3	1	297	1	297	298	297	1
SMA_2_12	Cluster 1	1082		WAY99614.1	CP114386	SmaBB31ORF11440P	O3T14_11450	Type_I_restriction_enzyme		SMA_2_12_03212	REBASE:SmaBB31ORF11440P&&&&&EnzType:putative_Type_I_restriction_enzyme&&&&&GenBank:CP114386&&&&&SeqLength:1082&&&&&Locus:O3T14_11450&&&&&ProteinId:WAY99614.1	1082	0	1074	99.3	1	1082	1	1082	1083	1082	1
SMA_3_13	Cluster 3	405	CCWGG		LCWI01000013	Sma90166ORF14765P		Type_II_restriction_enzyme		SMA_3_13_02319	REBASE:Sma90166ORF14765P&&&&&EnzType:putative_Type_II_restriction_enzyme&&&&&RecSeq:CCWGG&&&&&GenBank:LCWI01000013&&&&&SeqLength:405	405	1.08e-299	402	99.3	1	405	1	405	407	405	1
SMA_5_16	Cluster 3	1044		SNY86729.1	LT907843	Ssp199ORF4719P	SAMN06272785_4716	Type_I_restriction_enzyme	A0A8B4GIJ1	SMA_5_16_02124	REBASE:Ssp199ORF4719P&&&&&EnzType:putative_Type_I_restriction_enzyme&&&&&GenBank:LT907843&&&&&SeqLength:1044&&&&&Locus:SAMN06272785_4716&&&&&ProteinId:SNY86729.1&&&&&UniProt:A0A8B4GIJ1	1044	0	1037	99.3	1	1044	1	1044	1045	1044	1
SMA_5_31	Cluster 2	1170			FNXV01000073	Sma1890ORFKP		Type_I_restriction_enzyme		SMA_5_31_04852	REBASE:Sma1890ORFKP&&&&&EnzType:putative_Type_I_restriction_enzyme&&&&&GenBank:FNXV01000073&&&&&SeqLength:1170	1170	0	1162	99.3	1	1170	1	1170	1171	1170	1
SMA_83	Cluster 1	1082		WAY99614.1	CP114386	SmaBB31ORF11440P	O3T14_11450	Type_I_restriction_enzyme		SMA_83_02931	REBASE:SmaBB31ORF11440P&&&&&EnzType:putative_Type_I_restriction_enzyme&&&&&GenBank:CP114386&&&&&SeqLength:1082&&&&&Locus:O3T14_11450&&&&&ProteinId:WAY99614.1	1082	0	1074	99.3	1	1082	1	1082	1083	1082	1
EXT_SMA_615.1868	Cluster 1	956		QBI28845.1	CP036435	CfrABFQGORF6585P	WN16_06580	Type_III_restriction_enzyme		EXT_SMA_615.1868_03697	REBASE:CfrABFQGORF6585P&&&&&EnzType:putative_Type_III_restriction_enzyme&&&&&GenBank:CP036435&&&&&SeqLength:956&&&&&Locus:WN16_06580&&&&&ProteinId:QBI28845.1	956	0	948	99.2	1	956	1	956	957	956	1
EXT_SMA_615.1937	Cluster 4	1067		UMK52846.1	CP091121	Sur324ORF345P	L2D49_00345	Type_IIG_restriction_enzyme/methyltransferase		EXT_SMA_615.1937_03094	REBASE:Sur324ORF345P&&&&&EnzType:putative_Type_IIG_restriction_enzyme/methyltransferase&&&&&GenBank:CP091121&&&&&SeqLength:1067&&&&&Locus:L2D49_00345&&&&&ProteinId:UMK52846.1	1065	0	1056	99.2	1	1065	1	1065	1067	1067	0.998126
EXT_SMA_615.2047	Cluster 2	529	CATNNNNNNNTCGG	AVN48569.1	CP027539	M.Sma0027I	AM478_01845	Type_I_methyltransferase		EXT_SMA_615.2047_03001	REBASE:M.Sma0027I&&&&&EnzType:Type_I_methyltransferase&&&&&RecSeq:CATNNNNNNNTCGG&&&&&GenBank:CP027539&&&&&SeqLength:529&&&&&Locus:AM478_01845&&&&&ProteinId:AVN48569.1	528	0	524	99.2	1	528	1	528	530	529	0.99811
SMA_2_14	Cluster 4	522		CAH3493015.1	OW849155	M.Sma0fORF469P	AI2618V1_0469	Type_I_methyltransferase		SMA_2_14_02910	REBASE:M.Sma0fORF469P&&&&&EnzType:putative_Type_I_methyltransferase&&&&&GenBank:OW849155&&&&&SeqLength:522&&&&&Locus:AI2618V1_0469&&&&&ProteinId:CAH3493015.1	515	0	511	99.2	1	515	1	515	570	522	0.98659
SMA_3_13	Cluster 3	476		OPJ94450.1	MVGB01000003	M.SmaSy21ORF12870P	B1H39_12870	Type_II_methyltransferase		SMA_3_13_02317	REBASE:M.SmaSy21ORF12870P&&&&&EnzType:putative_Type_II_methyltransferase&&&&&GenBank:MVGB01000003&&&&&SeqLength:476&&&&&Locus:B1H39_12870&&&&&ProteinId:OPJ94450.1	476	0	472	99.2	1	476	1	476	477	476	1
SMA_5_61	Cluster 3	1082	CRAANNNNNNNRTGNNC	ASM00292.1	CP018923	SmaUMH9IP	BVG96_22950	Type_I_restriction_enzyme		SMA_5_61_02298	REBASE:SmaUMH9IP&&&&&EnzType:putative_Type_I_restriction_enzyme&&&&&RecSeq:CRAANNNNNNNRTGNNC&&&&&GenBank:CP018923&&&&&SeqLength:1082&&&&&Locus:BVG96_22950&&&&&ProteinId:ASM00292.1	1082	0	1073	99.2	1	1082	1	1082	1083	1082	1
SMA_51	Cluster 1	490		CAH5274190.1	OW968016	M.Sma0gORF2249P	AI2884V1_2249	Type_I_methyltransferase		SMA_51_01454	REBASE:M.Sma0gORF2249P&&&&&EnzType:putative_Type_I_methyltransferase&&&&&GenBank:OW968016&&&&&SeqLength:490&&&&&Locus:AI2884V1_2249&&&&&ProteinId:CAH5274190.1	487	0	483	99.2	1	487	1	487	491	490	0.993878
SMA_63	Cluster 1	490	DTAGNNNNNNNRTCC	CAH3690365.1	OW849139	M.Sma0eORF2265P	AI2795V1_2265	Type_I_methyltransferase		SMA_63_01462	REBASE:M.Sma0eORF2265P&&&&&EnzType:putative_Type_I_methyltransferase&&&&&RecSeq:DTAGNNNNNNNRTCC&&&&&GenBank:OW849139&&&&&SeqLength:490&&&&&Locus:AI2795V1_2265&&&&&ProteinId:CAH3690365.1	490	0	486	99.2	1	490	1	490	491	490	1
EXT_SMA_615.1188	Cluster 1	1082		KLE39941.1	LDEG01000006	SspTELORF3035P	ABA78_03045	Type_I_restriction_enzyme		EXT_SMA_615.1188_00891	REBASE:SspTELORF3035P&&&&&EnzType:putative_Type_I_restriction_enzyme&&&&&GenBank:LDEG01000006&&&&&SeqLength:1082&&&&&Locus:ABA78_03045&&&&&ProteinId:KLE39941.1&&&&&GI:822623874	1082	0	1072	99.1	1	1082	1	1082	1083	1082	1
EXT_SMA_615.1696	Cluster 1	342		QKO40401.1	CP053572	M.SmaS71ORF18620P	F0335_18620	Type_II_methyltransferase		EXT_SMA_615.1696_03011	REBASE:M.SmaS71ORF18620P&&&&&EnzType:putative_Type_II_methyltransferase&&&&&GenBank:CP053572&&&&&SeqLength:342&&&&&Locus:F0335_18620&&&&&ProteinId:QKO40401.1	342	2.47e-241	339	99.1	1	342	1	342	343	342	1
EXT_SMA_615.1937	Cluster 4	214		SAY46549.1	LT575491	M.Sma146ORF5318P	PWN146_05318	Type_II_methyltransferase	A0A1C3HND0	EXT_SMA_615.1937_03777	REBASE:M.Sma146ORF5318P&&&&&EnzType:putative_Type_II_methyltransferase&&&&&GenBank:LT575491&&&&&SeqLength:214&&&&&Locus:PWN146_05318&&&&&ProteinId:SAY46549.1&&&&&UniProt:A0A1C3HND0&&&&&GI:104849313	214	7.64e-156	212	99.1	1	214	1	214	215	214	1
EXT_SMA_615.2010	Cluster 3	1082	CRAANNNNNNNRTGNNC	ASM00292.1	CP018923	SmaUMH9IP	BVG96_22950	Type_I_restriction_enzyme		EXT_SMA_615.2010_02543	REBASE:SmaUMH9IP&&&&&EnzType:putative_Type_I_restriction_enzyme&&&&&RecSeq:CRAANNNNNNNRTGNNC&&&&&GenBank:CP018923&&&&&SeqLength:1082&&&&&Locus:BVG96_22950&&&&&ProteinId:ASM00292.1	1082	0	1072	99.1	1	1082	1	1082	1083	1082	1
EXT_SMA_615.2058	Cluster 3	219		UYU10840.1	CP109829	M.Sma50ORF9310P	OHZ00_09310	Type_II_methyltransferase		EXT_SMA_615.2058_03409	REBASE:M.Sma50ORF9310P&&&&&EnzType:putative_Type_II_methyltransferase&&&&&GenBank:CP109829&&&&&SeqLength:219&&&&&Locus:OHZ00_09310&&&&&ProteinId:UYU10840.1	220	1.18e-164	218	99.1	1	220	1	219	221	219	1.00457
EXT_SMA_615.2058	Cluster 3	810		CDG12172.1	HG326223	Sma11ORF1599P	SMDB11_1598	Type_I_restriction_enzyme	A0A0N2A817	EXT_SMA_615.2058_04323	REBASE:Sma11ORF1599P&&&&&EnzType:putative_Type_I_restriction_enzyme&&&&&GenBank:HG326223&&&&&SeqLength:810&&&&&Locus:SMDB11_1598&&&&&ProteinId:CDG12172.1&&&&&UniProt:A0A0N2A817&&&&&GI:560173441	810	0	803	99.1	1	810	1	810	811	810	1
EXT_SMA_615.2153	Cluster 1	787	CRAANNNNNNNRTGNNC	ASM00290.1	CP018923	M.SmaUMH9I	BVG96_22940	Type_I_methyltransferase		EXT_SMA_615.2153_00441	REBASE:M.SmaUMH9I&&&&&EnzType:Type_I_methyltransferase&&&&&RecSeq:CRAANNNNNNNRTGNNC&&&&&GenBank:CP018923&&&&&SeqLength:787&&&&&Locus:BVG96_22940&&&&&ProteinId:ASM00290.1	787	0	780	99.1	1	787	1	787	788	787	1
SMA_3_13	Cluster 3	214		SOD79389.1	OCMX01000002	M.Ssp296ORF4858P	SAMN06272783_4858	Type_II_methyltransferase	A0A8G2GBL2	SMA_3_13_01484	REBASE:M.Ssp296ORF4858P&&&&&EnzType:putative_Type_II_methyltransferase&&&&&GenBank:OCMX01000002&&&&&SeqLength:214&&&&&Locus:SAMN06272783_4858&&&&&ProteinId:SOD79389.1&&&&&UniProt:A0A8G2GBL2	214	3.11e-155	212	99.1	1	214	1	214	215	214	1
SMA_63	Cluster 1	813		ALE96107.1	CP012685	Sma836ORF1769P	ABH11_01768	Type_I_restriction_enzyme		SMA_63_01463	REBASE:Sma836ORF1769P&&&&&EnzType:putative_Type_I_restriction_enzyme&&&&&GenBank:CP012685&&&&&SeqLength:813&&&&&Locus:ABH11_01768&&&&&ProteinId:ALE96107.1&&&&&GI:928490792	801	0	794	99.1	1	801	1	801	811	813	0.98524
SMA_82	Cluster 1	342		CAH3836340.1	OW849139	M.Sma0eORF3623P	AI2795V1_3623	Type_II_methyltransferase		SMA_82_02847	REBASE:M.Sma0eORF3623P&&&&&EnzType:putative_Type_II_methyltransferase&&&&&GenBank:OW849139&&&&&SeqLength:342&&&&&Locus:AI2795V1_3623&&&&&ProteinId:CAH3836340.1	342	1.74e-241	339	99.1	1	342	1	342	343	342	1
SMA_83	Cluster 1	787	CRAANNNNNNNRTGNNC	ASM00290.1	CP018923	M.SmaUMH9I	BVG96_22940	Type_I_methyltransferase		SMA_83_02929	REBASE:M.SmaUMH9I&&&&&EnzType:Type_I_methyltransferase&&&&&RecSeq:CRAANNNNNNNRTGNNC&&&&&GenBank:CP018923&&&&&SeqLength:787&&&&&Locus:BVG96_22940&&&&&ProteinId:ASM00290.1	787	0	780	99.1	1	787	1	787	788	787	1
SMA_83	Cluster 1	857		QOD21913.1	CP061754	Eco87310ORF5895P	IEC99_05900	Type_III_restriction_enzyme		SMA_83_03456	REBASE:Eco87310ORF5895P&&&&&EnzType:putative_Type_III_restriction_enzyme&&&&&GenBank:CP061754&&&&&SeqLength:857&&&&&Locus:IEC99_05900&&&&&ProteinId:QOD21913.1	857	0	849	99.1	1	857	1	857	858	857	1
EXT_SMA_211759.27	Cluster 5	490		ALE96108.1	CP012685	M.Sma836ORF1769P	ABH11_01769	Type_I_methyltransferase		EXT_SMA_211759.27_00840	REBASE:M.Sma836ORF1769P&&&&&EnzType:putative_Type_I_methyltransferase&&&&&GenBank:CP012685&&&&&SeqLength:490&&&&&Locus:ABH11_01769&&&&&ProteinId:ALE96108.1&&&&&GI:928490793	490	0	485	99	1	490	1	490	491	490	1
EXT_SMA_615.1886	Cluster 2	490		AVU30517.1	CP020501	M.SmaBWH23ORF11355P	AS657_11355	Type_I_methyltransferase		EXT_SMA_615.1886_00561	REBASE:M.SmaBWH23ORF11355P&&&&&EnzType:putative_Type_I_methyltransferase&&&&&GenBank:CP020501&&&&&SeqLength:490&&&&&Locus:AS657_11355&&&&&ProteinId:AVU30517.1	490	0	485	99	1	490	1	490	491	490	1
EXT_SMA_615.1941	Cluster 4	810		CDG12172.1	HG326223	Sma11ORF1599P	SMDB11_1598	Type_I_restriction_enzyme	A0A0N2A817	EXT_SMA_615.1941_04946	REBASE:Sma11ORF1599P&&&&&EnzType:putative_Type_I_restriction_enzyme&&&&&GenBank:HG326223&&&&&SeqLength:810&&&&&Locus:SMDB11_1598&&&&&ProteinId:CDG12172.1&&&&&UniProt:A0A0N2A817&&&&&GI:560173441	810	0	802	99	1	810	1	810	811	810	1
EXT_SMA_615.1958	Cluster 3	490	DTAGNNNNNNNRTCC	ASL97604.1	CP018923	M.SmaUMH9II	BVG96_08225	Type_I_methyltransferase		EXT_SMA_615.1958_02412	REBASE:M.SmaUMH9II&&&&&EnzType:Type_I_methyltransferase&&&&&RecSeq:DTAGNNNNNNNRTCC&&&&&GenBank:CP018923&&&&&SeqLength:490&&&&&Locus:BVG96_08225&&&&&ProteinId:ASL97604.1	490	0	485	99	1	490	1	490	491	490	1
EXT_SMA_615.2058	Cluster 3	490	DTAGNNNNNNNRTCC	ASL97604.1	CP018923	M.SmaUMH9II	BVG96_08225	Type_I_methyltransferase		EXT_SMA_615.2058_04322	REBASE:M.SmaUMH9II&&&&&EnzType:Type_I_methyltransferase&&&&&RecSeq:DTAGNNNNNNNRTCC&&&&&GenBank:CP018923&&&&&SeqLength:490&&&&&Locus:BVG96_08225&&&&&ProteinId:ASL97604.1	490	0	485	99	1	490	1	490	491	490	1
EXT_SMA_615.995	Cluster 4	205		EAH24685.1	AACY01180987	M.EsaSS548ORFAP		Type_I_methyltransferase		EXT_SMA_615.995_00285	REBASE:M.EsaSS548ORFAP&&&&&EnzType:putative_Type_I_methyltransferase&&&&&GenBank:AACY01180987&&&&&SeqLength:205&&&&&ProteinId:EAH24685.1&&&&&GI:44122447	205	4.86e-144	203	99	1	205	1	205	530	205	1
SMA_2_12	Cluster 1	787	CRAANNNNNNNRTGNNC	ASM00290.1	CP018923	M.SmaUMH9I	BVG96_22940	Type_I_methyltransferase		SMA_2_12_03214	REBASE:M.SmaUMH9I&&&&&EnzType:Type_I_methyltransferase&&&&&RecSeq:CRAANNNNNNNRTGNNC&&&&&GenBank:CP018923&&&&&SeqLength:787&&&&&Locus:BVG96_22940&&&&&ProteinId:ASM00290.1	787	0	779	99	1	787	1	787	788	787	1
SMA_2_30	Cluster 4	205		EAH24685.1	AACY01180987	M.EsaSS548ORFAP		Type_I_methyltransferase		SMA_2_30_03309	REBASE:M.EsaSS548ORFAP&&&&&EnzType:putative_Type_I_methyltransferase&&&&&GenBank:AACY01180987&&&&&SeqLength:205&&&&&ProteinId:EAH24685.1&&&&&GI:44122447	205	4.86e-144	203	99	1	205	1	205	530	205	1
SMA_2_50	Cluster 3	490	DTAGNNNNNNNRTCC	ASL97604.1	CP018923	M.SmaUMH9II	BVG96_08225	Type_I_methyltransferase		SMA_2_50_01282	REBASE:M.SmaUMH9II&&&&&EnzType:Type_I_methyltransferase&&&&&RecSeq:DTAGNNNNNNNRTCC&&&&&GenBank:CP018923&&&&&SeqLength:490&&&&&Locus:BVG96_08225&&&&&ProteinId:ASL97604.1	490	0	485	99	1	490	1	490	491	490	1
EXT_SMA_615.1459	Cluster 4	181		QHJ25348.1	CP047679	M.Sma4201ORF5875P	GV243_05875	Type_II_methyltransferase		EXT_SMA_615.1459_02430	REBASE:M.Sma4201ORF5875P&&&&&EnzType:putative_Type_II_methyltransferase&&&&&GenBank:CP047679&&&&&SeqLength:181&&&&&Locus:GV243_05875&&&&&ProteinId:QHJ25348.1	181	9.2e-134	179	98.9	1	181	1	181	182	181	1
EXT_SMA_615.1696	Cluster 1	274			CP071204	M.SmaS6ORF9500P		Type_II_methyltransferase		EXT_SMA_615.1696_00654	REBASE:M.SmaS6ORF9500P&&&&&EnzType:putative_Type_II_methyltransferase&&&&&GenBank:CP071204&&&&&SeqLength:274	273	2.54e-195	270	98.9	1	273	2	274	274	274	0.99635
EXT_SMA_615.1696	Cluster 1	787		KLE39939.1	LDEG01000006	M.SspTELORF3035P	ABA78_03035	Type_I_methyltransferase		EXT_SMA_615.1696_00987	REBASE:M.SspTELORF3035P&&&&&EnzType:putative_Type_I_methyltransferase&&&&&GenBank:LDEG01000006&&&&&SeqLength:787&&&&&Locus:ABA78_03035&&&&&ProteinId:KLE39939.1&&&&&GI:822623872	787	0	778	98.9	1	787	1	787	788	787	1
EXT_SMA_615.1886	Cluster 2	810	DTAGNNNNNNNRTCC	CAH3690244.1	OW849139	Sma0eORF2265P	AI2795V1_2264	Type_I_restriction_enzyme		EXT_SMA_615.1886_00562	REBASE:Sma0eORF2265P&&&&&EnzType:putative_Type_I_restriction_enzyme&&&&&RecSeq:DTAGNNNNNNNRTCC&&&&&GenBank:OW849139&&&&&SeqLength:810&&&&&Locus:AI2795V1_2264&&&&&ProteinId:CAH3690244.1	810	0	801	98.9	1	810	1	810	811	810	1
EXT_SMA_615.1985	Cluster 4	804	ACTNNNNNNGCTG	ASL95530.1	CP018919	M.SmaUMH7I	BVG94_24090	Type_I_methyltransferase		EXT_SMA_615.1985_04232	REBASE:M.SmaUMH7I&&&&&EnzType:Type_I_methyltransferase&&&&&RecSeq:ACTNNNNNNGCTG&&&&&GenBank:CP018919&&&&&SeqLength:804&&&&&Locus:BVG94_24090&&&&&ProteinId:ASL95530.1	801	0	792	98.9	1	801	1	801	803	804	0.996269
EXT_SMA_615.1998	Cluster 1	1044	CGCANNNNNCTG	ASM10010.1	CP018925	SmaUMH3IP	BVG91_24655	Type_I_restriction_enzyme		EXT_SMA_615.1998_00193	REBASE:SmaUMH3IP&&&&&EnzType:putative_Type_I_restriction_enzyme&&&&&RecSeq:CGCANNNNNCTG&&&&&GenBank:CP018925&&&&&SeqLength:1044&&&&&Locus:BVG91_24655&&&&&ProteinId:ASM10010.1	1043	0	1032	98.9	1	1043	1	1043	1045	1044	0.999042
EXT_SMA_615.2047	Cluster 2	1169		QDI49955.1	CP041131	SmaWVU8ORF2455P	FG173_02450	Type_I_restriction_enzyme		EXT_SMA_615.2047_03002	REBASE:SmaWVU8ORF2455P&&&&&EnzType:putative_Type_I_restriction_enzyme&&&&&GenBank:CP041131&&&&&SeqLength:1169&&&&&Locus:FG173_02450&&&&&ProteinId:QDI49955.1	1169	0	1156	98.9	2	1170	1	1169	1171	1169	1
EXT_SMA_615.765	Cluster 1	274		QDL32617.1	CP033893	M.SliFG3ORF12805P	EGO53_12805	Type_II_methyltransferase	A0A515CWS8	EXT_SMA_615.765_01357	REBASE:M.SliFG3ORF12805P&&&&&EnzType:putative_Type_II_methyltransferase&&&&&GenBank:CP033893&&&&&SeqLength:274&&&&&Locus:EGO53_12805&&&&&ProteinId:QDL32617.1&&&&&UniProt:A0A515CWS8	274	4.63e-205	271	98.9	1	274	1	274	275	274	1
EXT_SMA_615.975	Cluster 1	181		CAH3483953.1	OW849111	M.Sma0dORF1189P	AI2616V1_1189	Type_II_methyltransferase		EXT_SMA_615.975_00622	REBASE:M.Sma0dORF1189P&&&&&EnzType:putative_Type_II_methyltransferase&&&&&GenBank:OW849111&&&&&SeqLength:181&&&&&Locus:AI2616V1_1189&&&&&ProteinId:CAH3483953.1	181	9.2e-134	179	98.9	1	181	1	181	182	181	1
EXT_SMA_615.992	Cluster 2	810		AVU30516.1	CP020501	SmaBWH23ORF11355P	AS657_11350	Type_I_restriction_enzyme		EXT_SMA_615.992_01644	REBASE:SmaBWH23ORF11355P&&&&&EnzType:putative_Type_I_restriction_enzyme&&&&&GenBank:CP020501&&&&&SeqLength:810&&&&&Locus:AS657_11350&&&&&ProteinId:AVU30516.1	810	0	801	98.9	1	810	1	810	811	810	1
SMA_5_49	Cluster 1	810		CAH5238584.1	OW967830	Sma0aORF2249P	AI2872V1_2248	Type_I_restriction_enzyme		SMA_5_49_04334	REBASE:Sma0aORF2249P&&&&&EnzType:putative_Type_I_restriction_enzyme&&&&&GenBank:OW967830&&&&&SeqLength:810&&&&&Locus:AI2872V1_2248&&&&&ProteinId:CAH5238584.1	810	0	801	98.9	1	810	1	810	811	810	1
SMA_5_7	Cluster 5	181		QHJ25348.1	CP047679	M.Sma4201ORF5875P	GV243_05875	Type_II_methyltransferase		SMA_5_7_02728	REBASE:M.Sma4201ORF5875P&&&&&EnzType:putative_Type_II_methyltransferase&&&&&GenBank:CP047679&&&&&SeqLength:181&&&&&Locus:GV243_05875&&&&&ProteinId:QHJ25348.1	181	9.2e-134	179	98.9	1	181	1	181	182	181	1
SMA_83	Cluster 1	715		QOD22966.1	CP061754	M.Eco87310ORF5895P	IEC99_05895	Type_III_methyltransferase		SMA_83_03455	REBASE:M.Eco87310ORF5895P&&&&&EnzType:putative_Type_III_methyltransferase&&&&&GenBank:CP061754&&&&&SeqLength:715&&&&&Locus:IEC99_05895&&&&&ProteinId:QOD22966.1	715	0	707	98.9	1	715	1	715	716	715	1
EXT_SMA_615.1937	Cluster 4	598	CTGCAG	AWS69863.1	CP029715	M.Sma131II	AM378_16250	Type_II_methyltransferase		EXT_SMA_615.1937_04405	REBASE:M.Sma131II&&&&&EnzType:Type_II_methyltransferase&&&&&RecSeq:CTGCAG&&&&&GenBank:CP029715&&&&&SeqLength:598&&&&&Locus:AM378_16250&&&&&ProteinId:AWS69863.1	598	0	591	98.8	1	598	1	598	599	598	1
EXT_SMA_615.2010	Cluster 3	688		CAH3491656.1	OW849139	Sma0eMcrBCP_(Sma0eMcrBP)	AI2795V1_0441	Type_IV_methyl-directed_restriction_enzyme		EXT_SMA_615.2010_02544	REBASE:Sma0eMcrBCP_(Sma0eMcrBP)&&&&&EnzType:putative_Type_IV_methyl-directed_restriction_enzyme&&&&&GenBank:OW849139&&&&&SeqLength:688&&&&&Locus:AI2795V1_0441&&&&&ProteinId:CAH3491656.1	688	0	680	98.8	1	688	1	688	689	688	1
EXT_SMA_615.2010	Cluster 3	428		ASM00294.1	CP018923	SmaUMH9McrBCP_(SmaUMH9McrCP)	BVG96_22960	Type_IV_methyl-directed_restriction_enzyme		EXT_SMA_615.2010_02545	REBASE:SmaUMH9McrBCP_(SmaUMH9McrCP)&&&&&EnzType:putative_Type_IV_methyl-directed_restriction_enzyme&&&&&GenBank:CP018923&&&&&SeqLength:428&&&&&Locus:BVG96_22960&&&&&ProteinId:ASM00294.1	428	2.13e-305	423	98.8	1	428	1	428	429	428	1
EXT_SMA_615.655	Cluster 4	1079		QDI26616.1	CP041125	SmaWVU4ORF2310P	FG169_02300	Type_I_restriction_enzyme		EXT_SMA_615.655_01923	REBASE:SmaWVU4ORF2310P&&&&&EnzType:putative_Type_I_restriction_enzyme&&&&&GenBank:CP041125&&&&&SeqLength:1079&&&&&Locus:FG169_02300&&&&&ProteinId:QDI26616.1	1079	0	1066	98.8	1	1079	1	1079	1080	1079	1
EXT_SMA_615.994	Cluster 4	490	DTAGNNNNNNNRTCC	ASL97604.1	CP018923	M.SmaUMH9II	BVG96_08225	Type_I_methyltransferase		EXT_SMA_615.994_02708	REBASE:M.SmaUMH9II&&&&&EnzType:Type_I_methyltransferase&&&&&RecSeq:DTAGNNNNNNNRTCC&&&&&GenBank:CP018923&&&&&SeqLength:490&&&&&Locus:BVG96_08225&&&&&ProteinId:ASL97604.1	490	0	484	98.8	1	490	1	490	491	490	1
SMA_101	Cluster 5	598	CTGCAG	AWS58484.1	CP029746	M.Sma122II	AM369_09375	Type_II_methyltransferase		SMA_101_03209	REBASE:M.Sma122II&&&&&EnzType:Type_II_methyltransferase&&&&&RecSeq:CTGCAG&&&&&GenBank:CP029746&&&&&SeqLength:598&&&&&Locus:AM369_09375&&&&&ProteinId:AWS58484.1	598	0	591	98.8	1	598	1	598	599	598	1
SMA_2_5	Cluster 3	598	CTGCAG	AWC71344.1	CP028949	M.Sma121II	AM368_14540	Type_II_methyltransferase		SMA_2_5_03437	REBASE:M.Sma121II&&&&&EnzType:Type_II_methyltransferase&&&&&RecSeq:CTGCAG&&&&&GenBank:CP028949&&&&&SeqLength:598&&&&&Locus:AM368_14540&&&&&ProteinId:AWC71344.1	598	0	591	98.8	1	598	1	598	599	598	1
SMA_5_15	Cluster 4	428		UMK53219.1	CP091121	Sur324McrBCP_(Sur324McrCP)	L2D49_02415	Type_IV_methyl-directed_restriction_enzyme		SMA_5_15_04019	REBASE:Sur324McrBCP_(Sur324McrCP)&&&&&EnzType:putative_Type_IV_methyl-directed_restriction_enzyme&&&&&GenBank:CP091121&&&&&SeqLength:428&&&&&Locus:L2D49_02415&&&&&ProteinId:UMK53219.1	428	3.13e-305	423	98.8	15	442	1	428	443	428	1
SMA_5_15	Cluster 4	688		CAH3491656.1	OW849139	Sma0eMcrBCP_(Sma0eMcrBP)	AI2795V1_0441	Type_IV_methyl-directed_restriction_enzyme		SMA_5_15_04018	REBASE:Sma0eMcrBCP_(Sma0eMcrBP)&&&&&EnzType:putative_Type_IV_methyl-directed_restriction_enzyme&&&&&GenBank:OW849139&&&&&SeqLength:688&&&&&Locus:AI2795V1_0441&&&&&ProteinId:CAH3491656.1	688	0	680	98.8	1	688	1	688	689	688	1
SMA_5_15	Cluster 4	1082	CRAANNNNNNNRTGNNC	CAH3491586.1	OW849139	Sma0eORF438P	AI2795V1_0440	Type_I_restriction_enzyme		SMA_5_15_04017	REBASE:Sma0eORF438P&&&&&EnzType:putative_Type_I_restriction_enzyme&&&&&RecSeq:CRAANNNNNNNRTGNNC&&&&&GenBank:OW849139&&&&&SeqLength:1082&&&&&Locus:AI2795V1_0440&&&&&ProteinId:CAH3491586.1	1082	0	1069	98.8	1	1082	1	1082	1083	1082	1
SMA_5_61	Cluster 3	688		CAH3491656.1	OW849139	Sma0eMcrBCP_(Sma0eMcrBP)	AI2795V1_0441	Type_IV_methyl-directed_restriction_enzyme		SMA_5_61_02297	REBASE:Sma0eMcrBCP_(Sma0eMcrBP)&&&&&EnzType:putative_Type_IV_methyl-directed_restriction_enzyme&&&&&GenBank:OW849139&&&&&SeqLength:688&&&&&Locus:AI2795V1_0441&&&&&ProteinId:CAH3491656.1	688	0	680	98.8	1	688	1	688	689	688	1
SMA_5_61	Cluster 3	428		ASM00294.1	CP018923	SmaUMH9McrBCP_(SmaUMH9McrCP)	BVG96_22960	Type_IV_methyl-directed_restriction_enzyme		SMA_5_61_02296	REBASE:SmaUMH9McrBCP_(SmaUMH9McrCP)&&&&&EnzType:putative_Type_IV_methyl-directed_restriction_enzyme&&&&&GenBank:CP018923&&&&&SeqLength:428&&&&&Locus:BVG96_22960&&&&&ProteinId:ASM00294.1	428	2.13e-305	423	98.8	1	428	1	428	429	428	1
EXT_SMA_615.1817	Cluster 4	476	CCWGG	KKZ17524.1	LCWI01000013	M.Sma90166ORF14765P	AAY84_14765	Type_II_methyltransferase		EXT_SMA_615.1817_02807	REBASE:M.Sma90166ORF14765P&&&&&EnzType:putative_Type_II_methyltransferase&&&&&RecSeq:CCWGG&&&&&GenBank:LCWI01000013&&&&&SeqLength:476&&&&&Locus:AAY84_14765&&&&&ProteinId:KKZ17524.1&&&&&GI:821256287	476	0	470	98.7	1	476	1	476	477	476	1
EXT_SMA_615.1998	Cluster 1	299	GATC	ALE95376.1	CP012685	M.Sma836ORF1018P	ABH11_01018	Type_II_methyltransferase		EXT_SMA_615.1998_04326	REBASE:M.Sma836ORF1018P&&&&&EnzType:putative_Type_II_methyltransferase&&&&&RecSeq:GATC&&&&&GenBank:CP012685&&&&&SeqLength:299&&&&&Locus:ABH11_01018&&&&&ProteinId:ALE95376.1&&&&&GI:928490061	299	3.7e-219	295	98.7	1	299	1	299	300	299	1
EXT_SMA_615.2010	Cluster 3	787	CRAANNNNNNNRTGNNC	CAH3491360.1	OW849139	M.Sma0eORF438P	AI2795V1_0438	Type_I_methyltransferase		EXT_SMA_615.2010_02541	REBASE:M.Sma0eORF438P&&&&&EnzType:putative_Type_I_methyltransferase&&&&&RecSeq:CRAANNNNNNNRTGNNC&&&&&GenBank:OW849139&&&&&SeqLength:787&&&&&Locus:AI2795V1_0438&&&&&ProteinId:CAH3491360.1	787	0	777	98.7	1	787	1	787	788	787	1
EXT_SMA_615.655	Cluster 4	231		UYU11012.1	CP109829	M.Sma50ORF10235P	OHZ00_10235	Type_II_methyltransferase		EXT_SMA_615.655_01624	REBASE:M.Sma50ORF10235P&&&&&EnzType:putative_Type_II_methyltransferase&&&&&GenBank:CP109829&&&&&SeqLength:231&&&&&Locus:OHZ00_10235&&&&&ProteinId:UYU11012.1	230	3.61e-167	227	98.7	1	230	1	230	232	231	0.995671
EXT_SMA_615.655	Cluster 4	238		QKJ59380.1	CP054160	SfoB3ORF14860P	G9399_14860	Type_IV_methyl-directed_restriction_enzyme		EXT_SMA_615.655_01940	REBASE:SfoB3ORF14860P&&&&&EnzType:putative_Type_IV_methyl-directed_restriction_enzyme&&&&&GenBank:CP054160&&&&&SeqLength:238&&&&&Locus:G9399_14860&&&&&ProteinId:QKJ59380.1	238	1.47e-174	235	98.7	1	238	1	238	239	238	1
SMA_5_61	Cluster 3	787	CRAANNNNNNNRTGNNC	CAH3491360.1	OW849139	M.Sma0eORF438P	AI2795V1_0438	Type_I_methyltransferase		SMA_5_61_02300	REBASE:M.Sma0eORF438P&&&&&EnzType:putative_Type_I_methyltransferase&&&&&RecSeq:CRAANNNNNNNRTGNNC&&&&&GenBank:OW849139&&&&&SeqLength:787&&&&&Locus:AI2795V1_0438&&&&&ProteinId:CAH3491360.1	787	0	777	98.7	1	787	1	787	788	787	1
EXT_SMA_615.1785	Cluster 5	215	GATC	ASL91580.1	CP018919	M.SmaUMH7ORF2470P	BVG94_02470	Type_II_methyltransferase		EXT_SMA_615.1785_00801	REBASE:M.SmaUMH7ORF2470P&&&&&EnzType:putative_Type_II_methyltransferase&&&&&RecSeq:GATC&&&&&GenBank:CP018919&&&&&SeqLength:215&&&&&Locus:BVG94_02470&&&&&ProteinId:ASL91580.1	215	1.81e-159	212	98.6	1	215	1	215	216	215	1
EXT_SMA_615.1943	Cluster 4	810	DTAGNNNNNNNRTCC	ASL97603.1	CP018923	SmaUMH9IIP	BVG96_08220	Type_I_restriction_enzyme		EXT_SMA_615.1943_00951	REBASE:SmaUMH9IIP&&&&&EnzType:putative_Type_I_restriction_enzyme&&&&&RecSeq:DTAGNNNNNNNRTCC&&&&&GenBank:CP018923&&&&&SeqLength:810&&&&&Locus:BVG96_08220&&&&&ProteinId:ASL97603.1	810	0	799	98.6	1	810	1	810	811	810	1
EXT_SMA_615.2047	Cluster 2	220	GATC	AVN50226.1	CP027539	M.Sma0027ORF11025P	AM478_11025	Type_II_methyltransferase		EXT_SMA_615.2047_00109	REBASE:M.Sma0027ORF11025P&&&&&EnzType:putative_Type_II_methyltransferase&&&&&RecSeq:GATC&&&&&GenBank:CP027539&&&&&SeqLength:220&&&&&Locus:AM478_11025&&&&&ProteinId:AVN50226.1	220	4.26e-165	217	98.6	1	220	1	220	221	220	1
EXT_SMA_615.2153	Cluster 1	428		AWL68418.1	CP029449	Sma1761McrBCP_(Sma1761McrCP)	DKC05_12475	Type_IV_methyl-directed_restriction_enzyme		EXT_SMA_615.2153_00445	REBASE:Sma1761McrBCP_(Sma1761McrCP)&&&&&EnzType:putative_Type_IV_methyl-directed_restriction_enzyme&&&&&GenBank:CP029449&&&&&SeqLength:428&&&&&Locus:DKC05_12475&&&&&ProteinId:AWL68418.1	428	2.42e-305	422	98.6	1	428	1	428	429	428	1
EXT_SMA_615.995	Cluster 4	1170	CATNNNNNNNTCGG	AWC75187.1	CP028946	Sma124IP	AM371_09760	Type_I_restriction_enzyme		EXT_SMA_615.995_00286	REBASE:Sma124IP&&&&&EnzType:putative_Type_I_restriction_enzyme&&&&&RecSeq:CATNNNNNNNTCGG&&&&&GenBank:CP028946&&&&&SeqLength:1170&&&&&Locus:AM371_09760&&&&&ProteinId:AWC75187.1	1170	0	1154	98.6	1	1170	1	1170	1171	1170	1
SMA_2_12	Cluster 1	428		AKL41148.1	CP011642	Sma1492McrBCP_(Sma1492McrCP)	AB188_11420	Type_IV_methyl-directed_restriction_enzyme		SMA_2_12_03210	REBASE:Sma1492McrBCP_(Sma1492McrCP)&&&&&EnzType:putative_Type_IV_methyl-directed_restriction_enzyme&&&&&GenBank:CP011642&&&&&SeqLength:428&&&&&Locus:AB188_11420&&&&&ProteinId:AKL41148.1&&&&&GI:828967872	428	2.42e-305	422	98.6	1	428	1	428	429	428	1
SMA_2_30	Cluster 4	1170	CATNNNNNNNTCGG	AWS70853.1	CP029715	Sma131IP	AM378_21740	Type_I_restriction_enzyme		SMA_2_30_03310	REBASE:Sma131IP&&&&&EnzType:putative_Type_I_restriction_enzyme&&&&&RecSeq:CATNNNNNNNTCGG&&&&&GenBank:CP029715&&&&&SeqLength:1170&&&&&Locus:AM378_21740&&&&&ProteinId:AWS70853.1	1170	0	1154	98.6	1	1170	1	1170	1171	1170	1
SMA_5_49	Cluster 1	490	DTAGNNNNNNNRTCC	CAH3690365.1	OW849139	M.Sma0eORF2265P	AI2795V1_2265	Type_I_methyltransferase		SMA_5_49_04335	REBASE:M.Sma0eORF2265P&&&&&EnzType:putative_Type_I_methyltransferase&&&&&RecSeq:DTAGNNNNNNNRTCC&&&&&GenBank:OW849139&&&&&SeqLength:490&&&&&Locus:AI2795V1_2265&&&&&ProteinId:CAH3690365.1	490	0	483	98.6	1	490	1	490	491	490	1
SMA_59	Cluster 1	215		ASM11812.1	CP018926	M.SmaUMH6ORF7660P	BVG93_07660	Type_II_methyltransferase	A0A221FP73	SMA_59_00498	REBASE:M.SmaUMH6ORF7660P&&&&&EnzType:putative_Type_II_methyltransferase&&&&&GenBank:CP018926&&&&&SeqLength:215&&&&&Locus:BVG93_07660&&&&&ProteinId:ASM11812.1&&&&&UniProt:A0A221FP73	215	1.48e-158	212	98.6	1	215	1	215	216	215	1
SMA_83	Cluster 1	428		UBI66208.1	CP083690	SspHRMcrBCP_(SspHRMcrCP)	GF111_10285	Type_IV_methyl-directed_restriction_enzyme		SMA_83_02933	REBASE:SspHRMcrBCP_(SspHRMcrCP)&&&&&EnzType:putative_Type_IV_methyl-directed_restriction_enzyme&&&&&GenBank:CP083690&&&&&SeqLength:428&&&&&Locus:GF111_10285&&&&&ProteinId:UBI66208.1	428	2.42e-305	422	98.6	1	428	1	428	429	428	1
EXT_SMA_615.1941	Cluster 4	1093	GCTANNNNNNCTT	ATM76075.1	CP023956	Sfo411IP	CRN79_09635	Type_I_restriction_enzyme	A0A292ABA9	EXT_SMA_615.1941_03751	REBASE:Sfo411IP&&&&&EnzType:putative_Type_I_restriction_enzyme&&&&&RecSeq:GCTANNNNNNCTT&&&&&GenBank:CP023956&&&&&SeqLength:1093&&&&&Locus:CRN79_09635&&&&&ProteinId:ATM76075.1&&&&&UniProt:A0A292ABA9	1093	0	1077	98.5	1	1093	1	1093	1094	1093	1
EXT_SMA_615.994	Cluster 4	544		QLR21958.1	CP056185	M.Csp1013ORF365P	HV350_00365	Type_I_methyltransferase	A0A7L6BL89	EXT_SMA_615.994_01701	REBASE:M.Csp1013ORF365P&&&&&EnzType:putative_Type_I_methyltransferase&&&&&GenBank:CP056185&&&&&SeqLength:544&&&&&Locus:HV350_00365&&&&&ProteinId:QLR21958.1&&&&&UniProt:A0A7L6BL89	544	0	536	98.5	1	544	1	544	545	544	1
SMA_2_50	Cluster 3	342		APS33811.1	CP010584	M.SmaAS1WORF8140P	RN42_08140	Type_II_methyltransferase		SMA_2_50_00254	REBASE:M.SmaAS1WORF8140P&&&&&EnzType:putative_Type_II_methyltransferase&&&&&GenBank:CP010584&&&&&SeqLength:342&&&&&Locus:RN42_08140&&&&&ProteinId:APS33811.1&&&&&GI:112755835	342	8.62e-242	337	98.5	1	342	1	342	343	342	1
SMA_46	Cluster 3	1092		AWV46659.1	CP021971	Hal7135ORF19760P	CD201_19745	Type_I_restriction_enzyme		SMA_46_03864	REBASE:Hal7135ORF19760P&&&&&EnzType:putative_Type_I_restriction_enzyme&&&&&GenBank:CP021971&&&&&SeqLength:1092&&&&&Locus:CD201_19745&&&&&ProteinId:AWV46659.1	1092	0	1076	98.5	1	1092	1	1092	1093	1092	1
SMA_5_31	Cluster 2	529	TAAYNNNNNNNTGGC	QXR76697.1	CP077710	M.Sen58540ORF20585P	DAX88_020585	Type_I_methyltransferase	A0A658B2V0	SMA_5_31_04853	REBASE:M.Sen58540ORF20585P&&&&&EnzType:putative_Type_I_methyltransferase&&&&&RecSeq:TAAYNNNNNNNTGGC&&&&&GenBank:CP077710&&&&&SeqLength:529&&&&&Locus:DAX88_020585&&&&&ProteinId:QXR76697.1&&&&&UniProt:A0A658B2V0	528	0	520	98.5	1	528	1	528	530	529	0.99811
EXT_SMA_211759.27	Cluster 5	810	DTAGNNNNNNNRTCC	ASL97603.1	CP018923	SmaUMH9IIP	BVG96_08220	Type_I_restriction_enzyme		EXT_SMA_211759.27_00839	REBASE:SmaUMH9IIP&&&&&EnzType:putative_Type_I_restriction_enzyme&&&&&RecSeq:DTAGNNNNNNNRTCC&&&&&GenBank:CP018923&&&&&SeqLength:810&&&&&Locus:BVG96_08220&&&&&ProteinId:ASL97603.1	810	0	797	98.4	1	810	1	810	811	810	1
EXT_SMA_615.1188	Cluster 1	428		AKL41148.1	CP011642	Sma1492McrBCP_(Sma1492McrCP)	AB188_11420	Type_IV_methyl-directed_restriction_enzyme		EXT_SMA_615.1188_00889	REBASE:Sma1492McrBCP_(Sma1492McrCP)&&&&&EnzType:putative_Type_IV_methyl-directed_restriction_enzyme&&&&&GenBank:CP011642&&&&&SeqLength:428&&&&&Locus:AB188_11420&&&&&ProteinId:AKL41148.1&&&&&GI:828967872	428	4.89e-305	421	98.4	1	428	1	428	429	428	1
EXT_SMA_615.1696	Cluster 1	688		WAY99615.1	CP114386	SmaBB31McrBCP_(SmaBB31McrBP)	O3T14_11455	Type_IV_methyl-directed_restriction_enzyme		EXT_SMA_615.1696_00984	REBASE:SmaBB31McrBCP_(SmaBB31McrBP)&&&&&EnzType:putative_Type_IV_methyl-directed_restriction_enzyme&&&&&GenBank:CP114386&&&&&SeqLength:688&&&&&Locus:O3T14_11455&&&&&ProteinId:WAY99615.1	688	0	677	98.4	1	688	1	688	689	688	1
EXT_SMA_615.1948	Cluster 4	247	CCCGGG	CAA34478.1	X16458	SmaI		Type_II_restriction_enzyme	P14229	EXT_SMA_615.1948_02599	REBASE:SmaI&&&&&EnzType:Type_II_restriction_enzyme&&&&&RecSeq:CCCGGG&&&&&GenBank:X16458&&&&&SeqLength:247&&&&&ProteinId:CAA34478.1&&&&&UniProt:P14229&&&&&GI:47264	247	5.32e-177	243	98.4	1	247	1	247	248	247	1
EXT_SMA_615.2027	Cluster 2	246		QLJ61471.1	CP053925	M.Sma122010ORF16765P	HP475_16765	Type_II_methyltransferase	A0A7D6BYM4	EXT_SMA_615.2027_01387	REBASE:M.Sma122010ORF16765P&&&&&EnzType:putative_Type_II_methyltransferase&&&&&GenBank:CP053925&&&&&SeqLength:246&&&&&Locus:HP475_16765&&&&&ProteinId:QLJ61471.1&&&&&UniProt:A0A7D6BYM4	246	9.63e-184	242	98.4	1	246	1	246	247	246	1
EXT_SMA_615.364	Cluster 5	247	CCCGGG	CAA34478.1	X16458	SmaI		Type_II_restriction_enzyme	P14229	EXT_SMA_615.364_03110	REBASE:SmaI&&&&&EnzType:Type_II_restriction_enzyme&&&&&RecSeq:CCCGGG&&&&&GenBank:X16458&&&&&SeqLength:247&&&&&ProteinId:CAA34478.1&&&&&UniProt:P14229&&&&&GI:47264	247	1.31e-177	243	98.4	1	247	1	247	248	247	1
SMA_46	Cluster 3	204			CP064182	S2.SboRip1ORFAP		Type_I_specificity_subunit		SMA_46_03868	REBASE:S2.SboRip1ORFAP&&&&&EnzType:putative_Type_I_specificity_subunit&&&&&GenBank:CP064182&&&&&SeqLength:204	192	8.02e-134	189	98.4	1	192	13	204	193	204	0.941176
EXT_SMA_615.1188	Cluster 1	688		UMK53218.1	CP091121	Sur324McrBCP_(Sur324McrBP)	L2D49_02410	Type_IV_methyl-directed_restriction_enzyme		EXT_SMA_615.1188_00890	REBASE:Sur324McrBCP_(Sur324McrBP)&&&&&EnzType:putative_Type_IV_methyl-directed_restriction_enzyme&&&&&GenBank:CP091121&&&&&SeqLength:688&&&&&Locus:L2D49_02410&&&&&ProteinId:UMK53218.1	688	0	676	98.3	1	688	1	688	689	688	1
EXT_SMA_615.1188	Cluster 1	787	CRAANNNNNNNRTGNNC	ASM00290.1	CP018923	M.SmaUMH9I	BVG96_22940	Type_I_methyltransferase		EXT_SMA_615.1188_00893	REBASE:M.SmaUMH9I&&&&&EnzType:Type_I_methyltransferase&&&&&RecSeq:CRAANNNNNNNRTGNNC&&&&&GenBank:CP018923&&&&&SeqLength:787&&&&&Locus:BVG96_22940&&&&&ProteinId:ASM00290.1	787	0	774	98.3	1	787	1	787	788	787	1
EXT_SMA_615.1223	Cluster 1	172		QHJ39210.1	CP047688	M.Sma1140ORF9425P	GV224_09425	Type_II_methyltransferase		EXT_SMA_615.1223_00637	REBASE:M.Sma1140ORF9425P&&&&&EnzType:putative_Type_II_methyltransferase&&&&&GenBank:CP047688&&&&&SeqLength:172&&&&&Locus:GV224_09425&&&&&ProteinId:QHJ39210.1	172	6.14e-127	169	98.3	7	178	1	172	179	172	1
EXT_SMA_615.2050	Cluster 3	297		CAH3482678.1	OW849111	M.Sma0dORF1177P	AI2616V1_1177	Type_II_methyltransferase		EXT_SMA_615.2050_03988	REBASE:M.Sma0dORF1177P&&&&&EnzType:putative_Type_II_methyltransferase&&&&&GenBank:OW849111&&&&&SeqLength:297&&&&&Locus:AI2616V1_1177&&&&&ProteinId:CAH3482678.1	295	1.34e-218	290	98.3	1	295	1	295	299	297	0.993266
EXT_SMA_615.2153	Cluster 1	688		WAY99615.1	CP114386	SmaBB31McrBCP_(SmaBB31McrBP)	O3T14_11455	Type_IV_methyl-directed_restriction_enzyme		EXT_SMA_615.2153_00444	REBASE:SmaBB31McrBCP_(SmaBB31McrBP)&&&&&EnzType:putative_Type_IV_methyl-directed_restriction_enzyme&&&&&GenBank:CP114386&&&&&SeqLength:688&&&&&Locus:O3T14_11455&&&&&ProteinId:WAY99615.1	688	0	676	98.3	1	688	1	688	689	688	1
EXT_SMA_615.994	Cluster 4	813		ALE96107.1	CP012685	Sma836ORF1769P	ABH11_01768	Type_I_restriction_enzyme		EXT_SMA_615.994_02709	REBASE:Sma836ORF1769P&&&&&EnzType:putative_Type_I_restriction_enzyme&&&&&GenBank:CP012685&&&&&SeqLength:813&&&&&Locus:ABH11_01768&&&&&ProteinId:ALE96107.1&&&&&GI:928490792	801	0	787	98.3	1	801	1	801	811	813	0.98524
EXT_SMA_615.994	Cluster 4	291		QIO41473.1	CP050009	CspY3ORF21860P	HAP28_21860	Type_II_restriction_enzyme		EXT_SMA_615.994_01705	REBASE:CspY3ORF21860P&&&&&EnzType:putative_Type_II_restriction_enzyme&&&&&GenBank:CP050009&&&&&SeqLength:291&&&&&Locus:HAP28_21860&&&&&ProteinId:QIO41473.1	291	8.77e-223	286	98.3	1	291	1	291	292	291	1
SMA_2_12	Cluster 1	688		WAY99615.1	CP114386	SmaBB31McrBCP_(SmaBB31McrBP)	O3T14_11455	Type_IV_methyl-directed_restriction_enzyme		SMA_2_12_03211	REBASE:SmaBB31McrBCP_(SmaBB31McrBP)&&&&&EnzType:putative_Type_IV_methyl-directed_restriction_enzyme&&&&&GenBank:CP114386&&&&&SeqLength:688&&&&&Locus:O3T14_11455&&&&&ProteinId:WAY99615.1	688	0	676	98.3	1	688	1	688	689	688	1
SMA_2_14	Cluster 4	174		QLJ60101.1	CP053925	M.Sma122010ORF9235P	HP475_09235	Type_II_methyltransferase	A0A7D5XUM2	SMA_2_14_00771	REBASE:M.Sma122010ORF9235P&&&&&EnzType:putative_Type_II_methyltransferase&&&&&GenBank:CP053925&&&&&SeqLength:174&&&&&Locus:HP475_09235&&&&&ProteinId:QLJ60101.1&&&&&UniProt:A0A7D5XUM2	174	7.44e-129	171	98.3	7	180	1	174	181	174	1
SMA_5_15	Cluster 4	288		ASM11588.1	CP018926	M.SmaUMH6ORF6405P	BVG93_06405	Type_II_methyltransferase	A0A221FN20	SMA_5_15_02926	REBASE:M.SmaUMH6ORF6405P&&&&&EnzType:putative_Type_II_methyltransferase&&&&&GenBank:CP018926&&&&&SeqLength:288&&&&&Locus:BVG93_06405&&&&&ProteinId:ASM11588.1&&&&&UniProt:A0A221FN20	288	4.27e-208	283	98.3	1	288	1	288	289	288	1
SMA_5_15	Cluster 4	298		QWU34862.1	CP076651	M.SmasS24ORF18920P	KQJ82_18920	Type_II_methyltransferase		SMA_5_15_01810	REBASE:M.SmasS24ORF18920P&&&&&EnzType:putative_Type_II_methyltransferase&&&&&GenBank:CP076651&&&&&SeqLength:298&&&&&Locus:KQJ82_18920&&&&&ProteinId:QWU34862.1	295	1.15e-219	290	98.3	1	295	1	295	298	298	0.989933
SMA_5_21	Cluster 1	239	GATC	AML58211.1	CP014474	M.Sru1122ORF2510P	AXX16_2510	Type_II_methyltransferase		SMA_5_21_03495	REBASE:M.Sru1122ORF2510P&&&&&EnzType:putative_Type_II_methyltransferase&&&&&RecSeq:GATC&&&&&GenBank:CP014474&&&&&SeqLength:239&&&&&Locus:AXX16_2510&&&&&ProteinId:AML58211.1&&&&&GI:100082545	239	4.81e-176	235	98.3	36	274	1	239	275	239	1
SMA_83	Cluster 1	688		KLE39942.1	LDEG01000006	SspTELMcrBCP_(SspTELMcrBP)	ABA78_03050	Type_IV_methyl-directed_restriction_enzyme		SMA_83_02932	REBASE:SspTELMcrBCP_(SspTELMcrBP)&&&&&EnzType:putative_Type_IV_methyl-directed_restriction_enzyme&&&&&GenBank:LDEG01000006&&&&&SeqLength:688&&&&&Locus:ABA78_03050&&&&&ProteinId:KLE39942.1&&&&&GI:822623875	688	0	676	98.3	1	688	1	688	689	688	1
EXT_SMA_211759.27	Cluster 5	274			CP071232	M.SmaS67ORF9500P		Type_II_methyltransferase		EXT_SMA_211759.27_04985	REBASE:M.SmaS67ORF9500P&&&&&EnzType:putative_Type_II_methyltransferase&&&&&GenBank:CP071232&&&&&SeqLength:274	273	4.22e-194	268	98.2	1	273	2	274	274	274	0.99635
EXT_SMA_615.1941	Cluster 4	555			CP072566	Eco12AORF17390P	J8F85_17390	Type_I_restriction_enzyme		EXT_SMA_615.1941_04327	REBASE:Eco12AORF17390P&&&&&EnzType:putative_Type_I_restriction_enzyme&&&&&GenBank:CP072566&&&&&SeqLength:555&&&&&Locus:J8F85_17390	555	0	545	98.2	1	555	1	555	1033	555	1
EXT_SMA_615.1941	Cluster 4	394		UQX58797.1	CP097324	S.CspXT122ORF20725P	M4I31_20720	Type_I_specificity_subunit		EXT_SMA_615.1941_03752	REBASE:S.CspXT122ORF20725P&&&&&EnzType:putative_Type_I_specificity_subunit&&&&&GenBank:CP097324&&&&&SeqLength:394&&&&&Locus:M4I31_20720&&&&&ProteinId:UQX58797.1	394	1.57e-268	387	98.2	10	403	1	394	404	394	1
EXT_SMA_615.655	Cluster 4	274			CP071206	M.SmamS71ORF9500P		Type_II_methyltransferase		EXT_SMA_615.655_01621	REBASE:M.SmamS71ORF9500P&&&&&EnzType:putative_Type_II_methyltransferase&&&&&GenBank:CP071206&&&&&SeqLength:274	273	3.61e-195	268	98.2	1	273	2	274	274	274	0.99635
SMA_101	Cluster 5	274			CP053918	M.SmaLY1ORFEP		Type_II_methyltransferase		SMA_101_05073	REBASE:M.SmaLY1ORFEP&&&&&EnzType:putative_Type_II_methyltransferase&&&&&GenBank:CP053918&&&&&SeqLength:274	272	1.08e-194	267	98.2	1	272	1	272	275	274	0.992701
SMA_5_15	Cluster 4	787		KLE39939.1	LDEG01000006	M.SspTELORF3035P	ABA78_03035	Type_I_methyltransferase		SMA_5_15_04015	REBASE:M.SspTELORF3035P&&&&&EnzType:putative_Type_I_methyltransferase&&&&&GenBank:LDEG01000006&&&&&SeqLength:787&&&&&Locus:ABA78_03035&&&&&ProteinId:KLE39939.1&&&&&GI:822623872	787	0	773	98.2	1	787	1	787	788	787	1
EXT_SMA_615.1696	Cluster 1	428		OSX84262.1	NDXU01000045	Sma2637McrBCP_(Sma2637McrCP)	B9L20_13660	Type_IV_methyl-directed_restriction_enzyme		EXT_SMA_615.1696_00983	REBASE:Sma2637McrBCP_(Sma2637McrCP)&&&&&EnzType:putative_Type_IV_methyl-directed_restriction_enzyme&&&&&GenBank:NDXU01000045&&&&&SeqLength:428&&&&&Locus:B9L20_13660&&&&&ProteinId:OSX84262.1	428	1.78e-304	420	98.1	15	442	1	428	443	428	1
EXT_SMA_615.1869	Cluster 2	269	GATC	AVN33278.1	CP027533	M.Sma91ORF7855P	AM470_07855	Type_II_methyltransferase		EXT_SMA_615.1869_02993	REBASE:M.Sma91ORF7855P&&&&&EnzType:putative_Type_II_methyltransferase&&&&&RecSeq:GATC&&&&&GenBank:CP027533&&&&&SeqLength:269&&&&&Locus:AM470_07855&&&&&ProteinId:AVN33278.1	269	1.95e-199	264	98.1	1	269	1	269	270	269	1
EXT_SMA_615.1948	Cluster 4	215		BCZ39783.1	AP024847	M.Sma2009ORF11090P	SMGES_11090	Type_II_methyltransferase	A0A8D6QUK0	EXT_SMA_615.1948_03587	REBASE:M.Sma2009ORF11090P&&&&&EnzType:putative_Type_II_methyltransferase&&&&&GenBank:AP024847&&&&&SeqLength:215&&&&&Locus:SMGES_11090&&&&&ProteinId:BCZ39783.1&&&&&UniProt:A0A8D6QUK0	215	7.36e-159	211	98.1	1	215	1	215	216	215	1
EXT_SMA_615.339	Cluster 1	215		SOD33759.1	OCMX01000001	M.Ssp296ORF2759P	SAMN06272783_2759	Type_II_methyltransferase	A0A8G2G919	EXT_SMA_615.339_00870	REBASE:M.Ssp296ORF2759P&&&&&EnzType:putative_Type_II_methyltransferase&&&&&GenBank:OCMX01000001&&&&&SeqLength:215&&&&&Locus:SAMN06272783_2759&&&&&ProteinId:SOD33759.1&&&&&UniProt:A0A8G2G919	215	1.81e-159	211	98.1	1	215	1	215	216	215	1
EXT_SMA_615.669	Cluster 1	215		UKG72775.1	CP085860	M.SmaSK10ORF13860P	LKZ96_13860	Type_II_methyltransferase		EXT_SMA_615.669_03321	REBASE:M.SmaSK10ORF13860P&&&&&EnzType:putative_Type_II_methyltransferase&&&&&GenBank:CP085860&&&&&SeqLength:215&&&&&Locus:LKZ96_13860&&&&&ProteinId:UKG72775.1	215	7.36e-159	211	98.1	1	215	1	215	216	215	1
EXT_SMA_615.765	Cluster 1	308		QLJ60258.1	CP053925	M1.Sma122010ORF10140P	HP475_10140	Type_II_methyltransferase	A0A7D5XQH5	EXT_SMA_615.765_01358	REBASE:M1.Sma122010ORF10140P&&&&&EnzType:putative_Type_II_methyltransferase&&&&&GenBank:CP053925&&&&&SeqLength:308&&&&&Locus:HP475_10140&&&&&ProteinId:QLJ60258.1&&&&&UniProt:A0A7D5XQH5	308	5.94e-225	302	98.1	1	308	1	308	309	308	1
SMA_2_12	Cluster 1	215		BCZ39783.1	AP024847	M.Sma2009ORF11090P	SMGES_11090	Type_II_methyltransferase	A0A8D6QUK0	SMA_2_12_02267	REBASE:M.Sma2009ORF11090P&&&&&EnzType:putative_Type_II_methyltransferase&&&&&GenBank:AP024847&&&&&SeqLength:215&&&&&Locus:SMGES_11090&&&&&ProteinId:BCZ39783.1&&&&&UniProt:A0A8D6QUK0	215	6.3e-160	211	98.1	1	215	1	215	216	215	1
SMA_5_31	Cluster 2	215	GATC	BAO32579.1	AP013063	M.SmaSM39ORF517P	SM39_0517	Type_II_methyltransferase		SMA_5_31_00274	REBASE:M.SmaSM39ORF517P&&&&&EnzType:putative_Type_II_methyltransferase&&&&&RecSeq:GATC&&&&&GenBank:AP013063&&&&&SeqLength:215&&&&&Locus:SM39_0517&&&&&ProteinId:BAO32579.1&&&&&GI:573009227	215	3e-158	211	98.1	1	215	1	215	216	215	1
EXT_SMA_615.339	Cluster 1	302		UNE44414.1	CP070508	SurAM923ORF2425P	IHE77_02430	Type_II_restriction_enzyme		EXT_SMA_615.339_02816	REBASE:SurAM923ORF2425P&&&&&EnzType:putative_Type_II_restriction_enzyme&&&&&GenBank:CP070508&&&&&SeqLength:302&&&&&Locus:IHE77_02430&&&&&ProteinId:UNE44414.1	302	2e-221	296	98	5	306	1	302	307	302	1
SMA_101	Cluster 5	298			CP057040	M.Eco39C22ORF19550P_(M.Eco39C22ORF19550BP)	HVZ88_19550	Type_I_methyltransferase		SMA_101_03225	REBASE:M.Eco39C22ORF19550P_(M.Eco39C22ORF19550BP)&&&&&EnzType:putative_Type_I_methyltransferase&&&&&GenBank:CP057040&&&&&SeqLength:298&&&&&Locus:HVZ88_19550	298	3.96e-212	292	98	112	409	1	298	519	298	1
SMA_46	Cluster 3	304		QDI45679.1	CP041131	SmaWVU8MrrP	FG173_00330	Type_IV_methyl-directed_restriction_enzyme		SMA_46_03862	REBASE:SmaWVU8MrrP&&&&&EnzType:putative_Type_IV_methyl-directed_restriction_enzyme&&&&&GenBank:CP041131&&&&&SeqLength:304&&&&&Locus:FG173_00330&&&&&ProteinId:QDI45679.1	304	3.68e-217	298	98	1	304	1	304	305	304	1
EXT_SMA_615.1900	Cluster 3	569	GGYAYNNNNCTG	PNO62613.1	JTBC02000014	M.Sma79I	MC70_024665	Type_I_methyltransferase		EXT_SMA_615.1900_01477	REBASE:M.Sma79I&&&&&EnzType:Type_I_methyltransferase&&&&&RecSeq:GGYAYNNNNCTG&&&&&GenBank:JTBC02000014&&&&&SeqLength:569&&&&&Locus:MC70_024665&&&&&ProteinId:PNO62613.1	569	0	557	97.9	1	569	1	569	570	569	1
SMA_3_13	Cluster 3	1031		USV01449.1	CP074347	Sens626ORF2610P	KFQ06_02600	Type_I_restriction_enzyme		SMA_3_13_02332	REBASE:Sens626ORF2610P&&&&&EnzType:putative_Type_I_restriction_enzyme&&&&&GenBank:CP074347&&&&&SeqLength:1031&&&&&Locus:KFQ06_02600&&&&&ProteinId:USV01449.1	1038	0	1016	97.9	1	1038	1	1031	1039	1031	1.00679
SMA_5_16	Cluster 3	569	GGYAYNNNNCTG	PNO62613.1	JTBC02000014	M.Sma79I	MC70_024665	Type_I_methyltransferase		SMA_5_16_02121	REBASE:M.Sma79I&&&&&EnzType:Type_I_methyltransferase&&&&&RecSeq:GGYAYNNNNCTG&&&&&GenBank:JTBC02000014&&&&&SeqLength:569&&&&&Locus:MC70_024665&&&&&ProteinId:PNO62613.1	569	0	557	97.9	1	569	1	569	570	569	1
SMA_5_49	Cluster 1	762		UMK54465.1	CP091121	M2.Sur324ORF9080P	L2D49_09085	Type_II_methyltransferase		SMA_5_49_00103	REBASE:M2.Sur324ORF9080P&&&&&EnzType:putative_Type_II_methyltransferase&&&&&GenBank:CP091121&&&&&SeqLength:762&&&&&Locus:L2D49_09085&&&&&ProteinId:UMK54465.1	762	0	746	97.9	1	762	1	762	763	762	1
EXT_SMA_615.2069	Cluster 3	267	GATC		CP010584	M.SmaAS1WORF18425P	RN42_18425	Type_II_methyltransferase		EXT_SMA_615.2069_01932	REBASE:M.SmaAS1WORF18425P&&&&&EnzType:putative_Type_II_methyltransferase&&&&&RecSeq:GATC&&&&&GenBank:CP010584&&&&&SeqLength:267&&&&&Locus:RN42_18425	267	3e-190	261	97.8	1	267	1	267	274	267	1
EXT_SMA_615.975	Cluster 1	269	GATC	AVN33278.1	CP027533	M.Sma91ORF7855P	AM470_07855	Type_II_methyltransferase		EXT_SMA_615.975_03446	REBASE:M.Sma91ORF7855P&&&&&EnzType:putative_Type_II_methyltransferase&&&&&RecSeq:GATC&&&&&GenBank:CP027533&&&&&SeqLength:269&&&&&Locus:AM470_07855&&&&&ProteinId:AVN33278.1	269	6.81e-200	263	97.8	1	269	1	269	270	269	1
EXT_SMA_615.1886	Cluster 2	217		AXH01864.1	MH460880	M.SmaCHE4ORFAP		Type_II_methyltransferase	A0A345IRM4	EXT_SMA_615.1886_04870	REBASE:M.SmaCHE4ORFAP&&&&&EnzType:putative_Type_II_methyltransferase&&&&&GenBank:MH460880&&&&&SeqLength:217&&&&&ProteinId:AXH01864.1&&&&&UniProt:A0A345IRM4	217	6.55e-163	212	97.7	1	217	1	217	218	217	1
EXT_SMA_615.1886	Cluster 2	215		QHJ26284.1	CP047679	M.Sma4201ORF10940P	GV243_10940	Type_II_methyltransferase		EXT_SMA_615.1886_03735	REBASE:M.Sma4201ORF10940P&&&&&EnzType:putative_Type_II_methyltransferase&&&&&GenBank:CP047679&&&&&SeqLength:215&&&&&Locus:GV243_10940&&&&&ProteinId:QHJ26284.1	215	2.57e-159	210	97.7	1	215	1	215	216	215	1
EXT_SMA_615.2027	Cluster 2	220	GATC	AWQ49235.1	CP021164	M.Sma332ORF18590P	B1A42_18590	Type_II_methyltransferase		EXT_SMA_615.2027_00588	REBASE:M.Sma332ORF18590P&&&&&EnzType:putative_Type_II_methyltransferase&&&&&RecSeq:GATC&&&&&GenBank:CP021164&&&&&SeqLength:220&&&&&Locus:B1A42_18590&&&&&ProteinId:AWQ49235.1	215	7.01e-161	210	97.7	3	217	6	220	218	220	0.977273
EXT_SMA_615.2086	Cluster 2	220	GATC	AVN50226.1	CP027539	M.Sma0027ORF11025P	AM478_11025	Type_II_methyltransferase		EXT_SMA_615.2086_00953	REBASE:M.Sma0027ORF11025P&&&&&EnzType:putative_Type_II_methyltransferase&&&&&RecSeq:GATC&&&&&GenBank:CP027539&&&&&SeqLength:220&&&&&Locus:AM478_11025&&&&&ProteinId:AVN50226.1	220	1.67e-162	215	97.7	1	220	1	220	221	220	1
EXT_SMA_615.339	Cluster 1	214		SAY46549.1	LT575491	M.Sma146ORF5318P	PWN146_05318	Type_II_methyltransferase	A0A1C3HND0	EXT_SMA_615.339_02474	REBASE:M.Sma146ORF5318P&&&&&EnzType:putative_Type_II_methyltransferase&&&&&GenBank:LT575491&&&&&SeqLength:214&&&&&Locus:PWN146_05318&&&&&ProteinId:SAY46549.1&&&&&UniProt:A0A1C3HND0&&&&&GI:104849313	214	8.57e-153	209	97.7	1	214	1	214	215	214	1
EXT_SMA_615.655	Cluster 4	225			UFYI01000007	M.Eas12123ORF3287P		Type_II_methyltransferase		EXT_SMA_615.655_01648	REBASE:M.Eas12123ORF3287P&&&&&EnzType:putative_Type_II_methyltransferase&&&&&GenBank:UFYI01000007&&&&&SeqLength:225	222	3.9e-165	217	97.7	1	222	1	222	223	225	0.986667
EXT_SMA_615.975	Cluster 1	220	GATC	ASL89075.1	CP018917	M.SmaUMH5ORF16300P	BVG97_16300	Type_II_methyltransferase	A0A221DU29	EXT_SMA_615.975_00471	REBASE:M.SmaUMH5ORF16300P&&&&&EnzType:putative_Type_II_methyltransferase&&&&&RecSeq:GATC&&&&&GenBank:CP018917&&&&&SeqLength:220&&&&&Locus:BVG97_16300&&&&&ProteinId:ASL89075.1&&&&&UniProt:A0A221DU29	220	1.67e-162	215	97.7	1	220	1	220	221	220	1
SMA_101	Cluster 5	305		AUO00319.1	CP025698	M.SmaSOLR4ORF385P	C0558_00385	Type_II_methyltransferase		SMA_101_05070	REBASE:M.SmaSOLR4ORF385P&&&&&EnzType:putative_Type_II_methyltransferase&&&&&GenBank:CP025698&&&&&SeqLength:305&&&&&Locus:C0558_00385&&&&&ProteinId:AUO00319.1	305	1.71e-227	298	97.7	1	305	1	305	306	305	1
SMA_3_13	Cluster 3	518		UII45145.1	CP089986	M.KpnLZKP1ORF22560P	LUA09_22560	Type_I_methyltransferase		SMA_3_13_02330	REBASE:M.KpnLZKP1ORF22560P&&&&&EnzType:putative_Type_I_methyltransferase&&&&&GenBank:CP089986&&&&&SeqLength:518&&&&&Locus:LUA09_22560&&&&&ProteinId:UII45145.1	517	0	505	97.7	1	517	1	517	519	518	0.998069
EXT_SMA_615.1943	Cluster 4	354		WAZ17270.1	CP114390	M.SmaBB16ORF3380P	O3T10_03380	Type_II_methyltransferase		EXT_SMA_615.1943_04884	REBASE:M.SmaBB16ORF3380P&&&&&EnzType:putative_Type_II_methyltransferase&&&&&GenBank:CP114390&&&&&SeqLength:354&&&&&Locus:O3T10_03380&&&&&ProteinId:WAZ17270.1	338	6.83e-233	330	97.6	1	338	1	338	344	354	0.954802
EXT_SMA_615.994	Cluster 4	245		ANM76037.1	CP016032	M.Sma36365ORF4716P	A4U88_4716	Type_II_methyltransferase		EXT_SMA_615.994_00416	REBASE:M.Sma36365ORF4716P&&&&&EnzType:putative_Type_II_methyltransferase&&&&&GenBank:CP016032&&&&&SeqLength:245&&&&&Locus:A4U88_4716&&&&&ProteinId:ANM76037.1&&&&&GI:103903184	245	2.86e-182	239	97.6	61	305	1	245	306	245	1
SMA_2_12	Cluster 1	297		BCZ42689.1	AP024847	M.Sma2009ORF40150P	SMGES_40150	Type_II_methyltransferase	A0A8D6KV11	SMA_2_12_04088	REBASE:M.Sma2009ORF40150P&&&&&EnzType:putative_Type_II_methyltransferase&&&&&GenBank:AP024847&&&&&SeqLength:297&&&&&Locus:SMGES_40150&&&&&ProteinId:BCZ42689.1&&&&&UniProt:A0A8D6KV11	296	4.88e-223	289	97.6	1	296	1	296	298	297	0.996633
EXT_SMA_615.1868	Cluster 1	569		QVV78752.1	CP075532	M.Sma3959ORF15425P	KJB25_15425	Type_I_methyltransferase		EXT_SMA_615.1868_03028	REBASE:M.Sma3959ORF15425P&&&&&EnzType:putative_Type_I_methyltransferase&&&&&GenBank:CP075532&&&&&SeqLength:569&&&&&Locus:KJB25_15425&&&&&ProteinId:QVV78752.1	569	0	555	97.5	1	569	1	569	570	569	1
EXT_SMA_615.1696	Cluster 1	291	GATC		ARWD01000001	M.SplRVH1ORFCP		Type_II_methyltransferase		EXT_SMA_615.1696_05195	REBASE:M.SplRVH1ORFCP&&&&&EnzType:putative_Type_II_methyltransferase&&&&&RecSeq:GATC&&&&&GenBank:ARWD01000001&&&&&SeqLength:291	272	1.07e-191	265	97.4	1	272	1	272	274	291	0.934708
EXT_SMA_615.1886	Cluster 2	340		PNO71074.1	JTBC02000002	M.Sma79ORF14170P	MC70_014170	Type_II_methyltransferase		EXT_SMA_615.1886_01856	REBASE:M.Sma79ORF14170P&&&&&EnzType:putative_Type_II_methyltransferase&&&&&GenBank:JTBC02000002&&&&&SeqLength:340&&&&&Locus:MC70_014170&&&&&ProteinId:PNO71074.1	340	1.22e-240	331	97.4	1	340	1	340	341	340	1
EXT_SMA_615.1941	Cluster 4	507		UQX58798.1	CP097324	M.CspXT122ORF20725P	M4I31_20725	Type_I_methyltransferase		EXT_SMA_615.1941_03753	REBASE:M.CspXT122ORF20725P&&&&&EnzType:putative_Type_I_methyltransferase&&&&&GenBank:CP097324&&&&&SeqLength:507&&&&&Locus:M4I31_20725&&&&&ProteinId:UQX58798.1	507	0	494	97.4	1	507	1	507	508	507	1
EXT_SMA_615.2058	Cluster 3	273		CAH3547503.1	OW849111	M.Sma0dORF1781P	AI2616V1_1781	Type_II_methyltransferase		EXT_SMA_615.2058_03500	REBASE:M.Sma0dORF1781P&&&&&EnzType:putative_Type_II_methyltransferase&&&&&GenBank:OW849111&&&&&SeqLength:273&&&&&Locus:AI2616V1_1781&&&&&ProteinId:CAH3547503.1	273	6.46e-191	266	97.4	1	273	1	273	274	273	1
EXT_SMA_615.1869	Cluster 2	1075		QJY54601.1	CP053585	Sen1440ORF14695P	HPG89_14685	Type_I_restriction_enzyme		EXT_SMA_615.1869_00356	REBASE:Sen1440ORF14695P&&&&&EnzType:putative_Type_I_restriction_enzyme&&&&&GenBank:CP053585&&&&&SeqLength:1075&&&&&Locus:HPG89_14685&&&&&ProteinId:QJY54601.1	1059	0	1029	97.2	1	1059	1	1059	1060	1075	0.985116
EXT_SMA_615.2027	Cluster 2	215		AXK23867.1	CP031316	M.SmaN45ORF2089P	SmN45_2089	Type_II_methyltransferase		EXT_SMA_615.2027_00346	REBASE:M.SmaN45ORF2089P&&&&&EnzType:putative_Type_II_methyltransferase&&&&&GenBank:CP031316&&&&&SeqLength:215&&&&&Locus:SmN45_2089&&&&&ProteinId:AXK23867.1	215	2.11e-158	209	97.2	1	215	1	215	216	215	1
SMA_46	Cluster 3	507		QLJ63877.1	CP053927	M.Sma2010ORF1105P	HP437_01105	Type_I_methyltransferase		SMA_46_03867	REBASE:M.Sma2010ORF1105P&&&&&EnzType:putative_Type_I_methyltransferase&&&&&GenBank:CP053927&&&&&SeqLength:507&&&&&Locus:HP437_01105&&&&&ProteinId:QLJ63877.1	506	0	492	97.2	1	506	1	506	508	507	0.998028
EXT_SMA_615.1937	Cluster 4	441	CCWGG	QLH61945.1	CP050855	M.Ssy23ORF180018P	SYMBAF_01940	Type_II_methyltransferase	A0A068Z072	EXT_SMA_615.1937_00321	REBASE:M.Ssy23ORF180018P&&&&&EnzType:putative_Type_II_methyltransferase&&&&&RecSeq:CCWGG&&&&&GenBank:CP050855&&&&&SeqLength:441&&&&&Locus:SYMBAF_01940&&&&&ProteinId:QLH61945.1&&&&&UniProt:A0A068Z072	441	1.76e-305	428	97.1	1	441	1	441	442	441	1
EXT_SMA_615.1985	Cluster 4	274			CP071242	M.SmaS55ORF9510P		Type_II_methyltransferase		EXT_SMA_615.1985_03432	REBASE:M.SmaS55ORF9510P&&&&&EnzType:putative_Type_II_methyltransferase&&&&&GenBank:CP071242&&&&&SeqLength:274	273	4.04e-192	265	97.1	1	273	2	274	274	274	0.99635
EXT_SMA_615.783	Cluster 1	919		BBL32142.1	AP019753	PanFU01ORF35930P	PAFU01_35900	Type_II_restriction_enzyme		EXT_SMA_615.783_01454	REBASE:PanFU01ORF35930P&&&&&EnzType:putative_Type_II_restriction_enzyme&&&&&GenBank:AP019753&&&&&SeqLength:919&&&&&Locus:PAFU01_35900&&&&&ProteinId:BBL32142.1	919	0	892	97.1	1	919	1	919	920	919	1
EXT_SMA_615.1869	Cluster 2	230		QDI24239.1	CP041124	M.SmaWVU3ORF15570P	FBF90_15570	Type_II_methyltransferase		EXT_SMA_615.1869_02990	REBASE:M.SmaWVU3ORF15570P&&&&&EnzType:putative_Type_II_methyltransferase&&&&&GenBank:CP041124&&&&&SeqLength:230&&&&&Locus:FBF90_15570&&&&&ProteinId:QDI24239.1	230	2.26e-165	223	97	1	230	1	230	231	230	1
EXT_SMA_615.1886	Cluster 2	68			CP076370	S1.MmoC180ORFCP		Type_I_specificity_subunit		EXT_SMA_615.1886_00560	REBASE:S1.MmoC180ORFCP&&&&&EnzType:putative_Type_I_specificity_subunit&&&&&GenBank:CP076370&&&&&SeqLength:68	66	5.1e-35	64	97	1	66	1	66	578	68	0.970588
EXT_SMA_615.1941	Cluster 4	68			CP076370	S1.MmoC180ORFCP		Type_I_specificity_subunit		EXT_SMA_615.1941_04944	REBASE:S1.MmoC180ORFCP&&&&&EnzType:putative_Type_I_specificity_subunit&&&&&GenBank:CP076370&&&&&SeqLength:68	66	9.34e-35	64	97	1	66	1	66	573	68	0.970588
EXT_SMA_615.1958	Cluster 3	68			CP076370	S1.MmoC180ORFCP		Type_I_specificity_subunit		EXT_SMA_615.1958_02413	REBASE:S1.MmoC180ORFCP&&&&&EnzType:putative_Type_I_specificity_subunit&&&&&GenBank:CP076370&&&&&SeqLength:68	66	9.58e-35	64	97	1	66	1	66	576	68	0.970588
EXT_SMA_615.2058	Cluster 3	68			CP076370	S1.MmoC180ORFCP		Type_I_specificity_subunit		EXT_SMA_615.2058_04321	REBASE:S1.MmoC180ORFCP&&&&&EnzType:putative_Type_I_specificity_subunit&&&&&GenBank:CP076370&&&&&SeqLength:68	66	1.36e-38	64	97	1	66	1	66	156	68	0.970588
EXT_SMA_615.339	Cluster 1	230		UNE44416.1	CP070508	SurAM923ORF2440P	IHE77_02440	Type_IV_methyl-directed_restriction_enzyme		EXT_SMA_615.339_02817	REBASE:SurAM923ORF2440P&&&&&EnzType:putative_Type_IV_methyl-directed_restriction_enzyme&&&&&GenBank:CP070508&&&&&SeqLength:230&&&&&Locus:IHE77_02440&&&&&ProteinId:UNE44416.1	230	8.48e-161	223	97	1	230	1	230	231	230	1
EXT_SMA_615.992	Cluster 2	68			CP076370	S1.MmoC180ORFCP		Type_I_specificity_subunit		EXT_SMA_615.992_01646	REBASE:S1.MmoC180ORFCP&&&&&EnzType:putative_Type_I_specificity_subunit&&&&&GenBank:CP076370&&&&&SeqLength:68	66	1.29e-35	64	97	1	66	1	66	416	68	0.970588
EXT_SMA_615.994	Cluster 4	68			CP076370	S1.MmoC180ORFCP		Type_I_specificity_subunit		EXT_SMA_615.994_02707	REBASE:S1.MmoC180ORFCP&&&&&EnzType:putative_Type_I_specificity_subunit&&&&&GenBank:CP076370&&&&&SeqLength:68	66	9.19e-35	64	97	1	66	1	66	571	68	0.970588
EXT_SMA_615.995	Cluster 4	284	GATC	SAY45629.1	LT575490	M2.Sma146ORF4364P	PWN146_04365	Type_II_methyltransferase	A0A1C3HKR2	EXT_SMA_615.995_04993	REBASE:M2.Sma146ORF4364P&&&&&EnzType:putative_Type_II_methyltransferase&&&&&RecSeq:GATC&&&&&GenBank:LT575490&&&&&SeqLength:284&&&&&Locus:PWN146_04365&&&&&ProteinId:SAY45629.1&&&&&UniProt:A0A1C3HKR2&&&&&GI:104849794	270	5.83e-190	262	97	3	272	14	283	275	284	0.950704
EXT_SMA_615.995	Cluster 4	231		OPJ97375.1	MVGB01000001	M.SmaSy21ORF2400P	B1H39_02400	Type_II_methyltransferase		EXT_SMA_615.995_03012	REBASE:M.SmaSy21ORF2400P&&&&&EnzType:putative_Type_II_methyltransferase&&&&&GenBank:MVGB01000001&&&&&SeqLength:231&&&&&Locus:B1H39_02400&&&&&ProteinId:OPJ97375.1	231	1.26e-167	224	97	1	231	1	231	232	231	1
SMA_5_49	Cluster 1	68			CP076370	S1.MmoC180ORFCP		Type_I_specificity_subunit		SMA_5_49_04336	REBASE:S1.MmoC180ORFCP&&&&&EnzType:putative_Type_I_specificity_subunit&&&&&GenBank:CP076370&&&&&SeqLength:68	66	9.97e-35	64	97	1	66	1	66	581	68	0.970588
EXT_SMA_615.783	Cluster 1	253		CAH5074705.1	OW967953	Sma0ORF454P	AI2857V1_0458	Type_II_restriction_enzyme		EXT_SMA_615.783_01459	REBASE:Sma0ORF454P&&&&&EnzType:putative_Type_II_restriction_enzyme&&&&&GenBank:OW967953&&&&&SeqLength:253&&&&&Locus:AI2857V1_0458&&&&&ProteinId:CAH5074705.1	253	1.25e-178	245	96.8	1	253	1	253	254	253	1
EXT_SMA_211759.25	Cluster 4	1015		KGD71837.1	JPKQ01000012	PagMP2ORF18885P	ID10_18890	Type_III_restriction_enzyme		EXT_SMA_211759.25_01664	REBASE:PagMP2ORF18885P&&&&&EnzType:putative_Type_III_restriction_enzyme&&&&&GenBank:JPKQ01000012&&&&&SeqLength:1015&&&&&Locus:ID10_18890&&&&&ProteinId:KGD71837.1&&&&&GI:687248643	1013	0	980	96.7	1	1008	1	1013	1011	1015	0.99803
EXT_SMA_615.2027	Cluster 2	342		CAH3836340.1	OW849139	M.Sma0eORF3623P	AI2795V1_3623	Type_II_methyltransferase		EXT_SMA_615.2027_00857	REBASE:M.Sma0eORF3623P&&&&&EnzType:putative_Type_II_methyltransferase&&&&&GenBank:OW849139&&&&&SeqLength:342&&&&&Locus:AI2795V1_3623&&&&&ProteinId:CAH3836340.1	336	1.79e-233	325	96.7	12	347	7	342	348	342	0.982456
EXT_SMA_615.2069	Cluster 3	245		ANM76037.1	CP016032	M.Sma36365ORF4716P	A4U88_4716	Type_II_methyltransferase		EXT_SMA_615.2069_01933	REBASE:M.Sma36365ORF4716P&&&&&EnzType:putative_Type_II_methyltransferase&&&&&GenBank:CP016032&&&&&SeqLength:245&&&&&Locus:A4U88_4716&&&&&ProteinId:ANM76037.1&&&&&GI:103903184	245	1.36e-180	237	96.7	61	305	1	245	306	245	1
EXT_SMA_615.2027	Cluster 2	1032			CP053378	SmaFYORFBP		Type_I_restriction_enzyme		EXT_SMA_615.2027_04945	REBASE:SmaFYORFBP&&&&&EnzType:putative_Type_I_restriction_enzyme&&&&&GenBank:CP053378&&&&&SeqLength:1032	1032	0	997	96.6	1	1032	1	1032	1033	1032	1
EXT_SMA_615.98	Cluster 1	174		QLJ60101.1	CP053925	M.Sma122010ORF9235P	HP475_09235	Type_II_methyltransferase	A0A7D5XUM2	EXT_SMA_615.98_01270	REBASE:M.Sma122010ORF9235P&&&&&EnzType:putative_Type_II_methyltransferase&&&&&GenBank:CP053925&&&&&SeqLength:174&&&&&Locus:HP475_09235&&&&&ProteinId:QLJ60101.1&&&&&UniProt:A0A7D5XUM2	173	4.31e-126	167	96.5	7	179	1	173	182	174	0.994253
EXT_SMA_615.1937	Cluster 4	223		QLJ63672.1	CP053926	M.Sma2010ORF20P	HP437_00020	Type_II_methyltransferase		EXT_SMA_615.1937_03961	REBASE:M.Sma2010ORF20P&&&&&EnzType:putative_Type_II_methyltransferase&&&&&GenBank:CP053926&&&&&SeqLength:223&&&&&Locus:HP437_00020&&&&&ProteinId:QLJ63672.1	223	2.75e-158	215	96.4	1	223	1	223	224	223	1
EXT_SMA_615.1943	Cluster 4	56		STJ16444.1	UGCV01000008	S3.Eco9081IP	NCTC9081_01832	Type_I_specificity_subunit	A0A376W056	EXT_SMA_615.1943_00949	REBASE:S3.Eco9081IP&&&&&EnzType:putative_Type_I_specificity_subunit&&&&&GenBank:UGCV01000008&&&&&SeqLength:56&&&&&Locus:NCTC9081_01832&&&&&ProteinId:STJ16444.1&&&&&UniProt:A0A376W056	55	4.86e-25	53	96.4	326	380	1	55	590	56	0.982143
EXT_SMA_615.2058	Cluster 3	56		STJ16444.1	UGCV01000008	S3.Eco9081IP	NCTC9081_01832	Type_I_specificity_subunit	A0A376W056	EXT_SMA_615.2058_01582	REBASE:S3.Eco9081IP&&&&&EnzType:putative_Type_I_specificity_subunit&&&&&GenBank:UGCV01000008&&&&&SeqLength:56&&&&&Locus:NCTC9081_01832&&&&&ProteinId:STJ16444.1&&&&&UniProt:A0A376W056	55	9.15e-26	53	96.4	105	159	1	55	371	56	0.982143
SMA_2_50	Cluster 3	56		STJ16444.1	UGCV01000008	S3.Eco9081IP	NCTC9081_01832	Type_I_specificity_subunit	A0A376W056	SMA_2_50_01281	REBASE:S3.Eco9081IP&&&&&EnzType:putative_Type_I_specificity_subunit&&&&&GenBank:UGCV01000008&&&&&SeqLength:56&&&&&Locus:NCTC9081_01832&&&&&ProteinId:STJ16444.1&&&&&UniProt:A0A376W056	55	4.65e-25	53	96.4	314	368	1	55	576	56	0.982143
EXT_SMA_615.339	Cluster 1	349		QMI36923.1	CP057504	EfeC08ORF6200P	HVY08_06205	Type_II_restriction_enzyme		EXT_SMA_615.339_04254	REBASE:EfeC08ORF6200P&&&&&EnzType:putative_Type_II_restriction_enzyme&&&&&GenBank:CP057504&&&&&SeqLength:349&&&&&Locus:HVY08_06205&&&&&ProteinId:QMI36923.1	349	6.28e-244	336	96.3	31	379	1	349	380	349	1
EXT_SMA_615.765	Cluster 1	541	CTGAAG	PEH70847.1	PDDV01000015	M.Eta370I	CRM76_19605	Type_II_methyltransferase	A0A2A7TXS2	EXT_SMA_615.765_04853	REBASE:M.Eta370I&&&&&EnzType:Type_II_methyltransferase&&&&&RecSeq:CTGAAG&&&&&GenBank:PDDV01000015&&&&&SeqLength:541&&&&&Locus:CRM76_19605&&&&&ProteinId:PEH70847.1&&&&&UniProt:A0A2A7TXS2	541	0	521	96.3	1	541	1	541	542	541	1
SMA_51	Cluster 1	379	GTGCAC	AOV96080.1	CP016043	Eho35051ORF3360P	A9798_03365	Type_II_restriction_enzyme		SMA_51_03947	REBASE:Eho35051ORF3360P&&&&&EnzType:putative_Type_II_restriction_enzyme&&&&&RecSeq:GTGCAC&&&&&GenBank:CP016043&&&&&SeqLength:379&&&&&Locus:A9798_03365&&&&&ProteinId:AOV96080.1&&&&&GI:107864896	379	8.57e-263	365	96.3	1	379	1	379	380	379	1
EXT_SMA_615.1958	Cluster 3	471		UNF12339.1	CP091752	M1.Kgr2020ORF23605P	L6506_23635	Type_I_methyltransferase		EXT_SMA_615.1958_04164	REBASE:M1.Kgr2020ORF23605P&&&&&EnzType:putative_Type_I_methyltransferase&&&&&GenBank:CP091752&&&&&SeqLength:471&&&&&Locus:L6506_23635&&&&&ProteinId:UNF12339.1	471	0	453	96.2	1	471	1	471	472	471	1
SMA_3_13	Cluster 3	288			CP090028	M.SurW051ORFAP		Type_II_methyltransferase		SMA_3_13_00413	REBASE:M.SurW051ORFAP&&&&&EnzType:putative_Type_II_methyltransferase&&&&&GenBank:CP090028&&&&&SeqLength:288	288	4.59e-203	277	96.2	1	288	1	288	289	288	1
EXT_SMA_615.1696	Cluster 1	372		WAY99617.1	CP114386	SmaBB31ORF11465P	O3T14_11465	Type_IV_methyl-directed_restriction_enzyme		EXT_SMA_615.1696_04018	REBASE:SmaBB31ORF11465P&&&&&EnzType:putative_Type_IV_methyl-directed_restriction_enzyme&&&&&GenBank:CP114386&&&&&SeqLength:372&&&&&Locus:O3T14_11465&&&&&ProteinId:WAY99617.1	337	2.28e-241	324	96.1	1	337	1	337	348	372	0.905914
EXT_SMA_615.1941	Cluster 4	545		CUU22832.1	LN907827	M.Esp595ORF595P	EM595_0595	Type_I_methyltransferase	A0A0U5L0X8	EXT_SMA_615.1941_04328	REBASE:M.Esp595ORF595P&&&&&EnzType:putative_Type_I_methyltransferase&&&&&GenBank:LN907827&&&&&SeqLength:545&&&&&Locus:EM595_0595&&&&&ProteinId:CUU22832.1&&&&&UniProt:A0A0U5L0X8&&&&&GI:972719395	544	0	523	96.1	1	544	1	544	545	545	0.998165
EXT_SMA_615.2027	Cluster 2	376		QFH60950.1	CP042512	M.SmaE28ORF17525P	FR888_17525	Type_II_methyltransferase		EXT_SMA_615.2027_00860	REBASE:M.SmaE28ORF17525P&&&&&EnzType:putative_Type_II_methyltransferase&&&&&GenBank:CP042512&&&&&SeqLength:376&&&&&Locus:FR888_17525&&&&&ProteinId:QFH60950.1	359	2.3e-259	345	96.1	1	359	17	375	361	376	0.954787
EXT_SMA_615.2027	Cluster 2	518			CP053378	M.SmaFYORFBP		Type_I_methyltransferase		EXT_SMA_615.2027_04948	REBASE:M.SmaFYORFBP&&&&&EnzType:putative_Type_I_methyltransferase&&&&&GenBank:CP053378&&&&&SeqLength:518	515	0	495	96.1	1	515	1	515	519	518	0.994208
EXT_SMA_615.339	Cluster 1	436	GTGCAC	AOV96079.1	CP016043	M.Eho35051ORF3360P	A9798_03360	Type_II_methyltransferase		EXT_SMA_615.339_04253	REBASE:M.Eho35051ORF3360P&&&&&EnzType:putative_Type_II_methyltransferase&&&&&RecSeq:GTGCAC&&&&&GenBank:CP016043&&&&&SeqLength:436&&&&&Locus:A9798_03360&&&&&ProteinId:AOV96079.1&&&&&GI:107864896	436	1.62e-305	419	96.1	1	436	1	436	437	436	1
EXT_SMA_615.995	Cluster 4	127		EAJ07861.1	AACY01069929	S.EsaSS206ORFAP		Type_I_specificity_subunit		EXT_SMA_615.995_00284	REBASE:S.EsaSS206ORFAP&&&&&EnzType:putative_Type_I_specificity_subunit&&&&&GenBank:AACY01069929&&&&&SeqLength:127&&&&&ProteinId:EAJ07861.1&&&&&GI:44410801	127	4.89e-78	122	96.1	1	127	1	127	450	127	1
SMA_51	Cluster 1	436	GTGCAC	AOV96079.1	CP016043	M.Eho35051ORF3360P	A9798_03360	Type_II_methyltransferase		SMA_51_03948	REBASE:M.Eho35051ORF3360P&&&&&EnzType:putative_Type_II_methyltransferase&&&&&RecSeq:GTGCAC&&&&&GenBank:CP016043&&&&&SeqLength:436&&&&&Locus:A9798_03360&&&&&ProteinId:AOV96079.1&&&&&GI:107864896	436	1.62e-305	419	96.1	1	436	1	436	437	436	1
EXT_SMA_615.101	Cluster 4	172		QDI21184.1	CP041123	M.SmaWVU2ORF5460P	FBF86_05460	Type_II_methyltransferase		EXT_SMA_615.101_01297	REBASE:M.SmaWVU2ORF5460P&&&&&EnzType:putative_Type_II_methyltransferase&&&&&GenBank:CP041123&&&&&SeqLength:172&&&&&Locus:FBF86_05460&&&&&ProteinId:QDI21184.1	169	1.18e-121	162	95.9	7	175	4	172	176	172	0.982558
SMA_101	Cluster 5	1037		KLV78324.1	KQ089848	Csp107ORF3022P	SK39_03019	Type_I_restriction_enzyme		SMA_101_03228	REBASE:Csp107ORF3022P&&&&&EnzType:putative_Type_I_restriction_enzyme&&&&&GenBank:KQ089848&&&&&SeqLength:1037&&&&&Locus:SK39_03019&&&&&ProteinId:KLV78324.1&&&&&GI:838593968	1037	0	995	95.9	1	1037	1	1037	1038	1037	1
EXT_SMA_615.1869	Cluster 2	72			UGGO01000001	S2.Eam12157ORF4216P		Type_I_specificity_subunit		EXT_SMA_615.1869_00355	REBASE:S2.Eam12157ORF4216P&&&&&EnzType:putative_Type_I_specificity_subunit&&&&&GenBank:UGGO01000001&&&&&SeqLength:72	72	1.73e-39	69	95.8	314	385	1	72	386	72	1
EXT_SMA_615.1886	Cluster 2	168		AKE12979.1	CP011303	M.Sli21ORF4415P	XJ20_04415	Type_II_methyltransferase		EXT_SMA_615.1886_03741	REBASE:M.Sli21ORF4415P&&&&&EnzType:putative_Type_II_methyltransferase&&&&&GenBank:CP011303&&&&&SeqLength:168&&&&&Locus:XJ20_04415&&&&&ProteinId:AKE12979.1&&&&&GI:808955825	168	5.71e-121	161	95.8	7	174	1	168	175	168	1
EXT_SMA_615.1869	Cluster 2	219		KHE05391.1	JRHK01000002	M.CbrCB01ORF16430P	IB70_16430	Type_I_methyltransferase		EXT_SMA_615.1869_00354	REBASE:M.CbrCB01ORF16430P&&&&&EnzType:putative_Type_I_methyltransferase&&&&&GenBank:JRHK01000002&&&&&SeqLength:219&&&&&Locus:IB70_16430&&&&&ProteinId:KHE05391.1&&&&&GI:725512994	206	3.31e-130	197	95.6	1	206	1	206	864	219	0.940639
EXT_SMA_615.994	Cluster 4	288			CP090028	M.SurW051ORFAP		Type_II_methyltransferase		EXT_SMA_615.994_00415	REBASE:M.SurW051ORFAP&&&&&EnzType:putative_Type_II_methyltransferase&&&&&GenBank:CP090028&&&&&SeqLength:288	270	7.57e-189	258	95.6	1	270	1	270	274	288	0.9375
SMA_63	Cluster 1	251			CP041054	S1.EhoC126ORF14370P		Type_I_specificity_subunit		SMA_63_01461	REBASE:S1.EhoC126ORF14370P&&&&&EnzType:putative_Type_I_specificity_subunit&&&&&GenBank:CP041054&&&&&SeqLength:251	250	7.59e-162	239	95.6	1	250	1	249	589	251	0.996016
EXT_SMA_615.1900	Cluster 3	201		AIA46435.1	CP005927	S1.SspFS14ORF4910P	L085_04905	Type_I_specificity_subunit		EXT_SMA_615.1900_04673	REBASE:S1.SspFS14ORF4910P&&&&&EnzType:putative_Type_I_specificity_subunit&&&&&GenBank:CP005927&&&&&SeqLength:201&&&&&Locus:L085_04905&&&&&ProteinId:AIA46435.1&&&&&GI:640857337	201	2.93e-133	192	95.5	18	218	1	201	219	201	1
SMA_51	Cluster 1	68			CP076370	S1.MmoC180ORFCP		Type_I_specificity_subunit		SMA_51_01455	REBASE:S1.MmoC180ORFCP&&&&&EnzType:putative_Type_I_specificity_subunit&&&&&GenBank:CP076370&&&&&SeqLength:68	66	6.94e-34	63	95.5	1	66	1	66	582	68	0.970588
SMA_59	Cluster 1	308			CP060487	M.Sma246ORFAP		Type_II_methyltransferase		SMA_59_00503	REBASE:M.Sma246ORFAP&&&&&EnzType:putative_Type_II_methyltransferase&&&&&GenBank:CP060487&&&&&SeqLength:308	308	1.63e-222	294	95.5	1	308	1	308	309	308	1
EXT_SMA_615.1223	Cluster 1	477		QHE55339.1	CP047391	S.Sma1602ORF2300P	GRX59_02295	Type_I_specificity_subunit		EXT_SMA_615.1223_02219	REBASE:S.Sma1602ORF2300P&&&&&EnzType:putative_Type_I_specificity_subunit&&&&&GenBank:CP047391&&&&&SeqLength:477&&&&&Locus:GRX59_02295&&&&&ProteinId:QHE55339.1	477	0	455	95.4	1	477	1	477	478	477	1
EXT_SMA_615.1817	Cluster 4	410	CCWGG	ANS40982.1	CP015613	SplPRI2ORF2440P	Q5A_002430	Type_II_restriction_enzyme	A0A1B1KKL8	EXT_SMA_615.1817_02808	REBASE:SplPRI2ORF2440P&&&&&EnzType:putative_Type_II_restriction_enzyme&&&&&RecSeq:CCWGG&&&&&GenBank:CP015613&&&&&SeqLength:410&&&&&Locus:Q5A_002430&&&&&ProteinId:ANS40982.1&&&&&UniProt:A0A1B1KKL8&&&&&GI:104371063	410	9.09e-292	391	95.4	1	410	1	410	411	410	1
EXT_SMA_615.1937	Cluster 4	131		USQ50058.1	CP099459	S2.SmaK17ORF2970P	NFX37_02955	Type_I_specificity_subunit		EXT_SMA_615.1937_02060	REBASE:S2.SmaK17ORF2970P&&&&&EnzType:putative_Type_I_specificity_subunit&&&&&GenBank:CP099459&&&&&SeqLength:131&&&&&Locus:NFX37_02955&&&&&ProteinId:USQ50058.1	131	2.36e-81	125	95.4	268	398	1	131	399	131	1
EXT_SMA_615.1958	Cluster 3	531		UNF12340.1	CP091752	S2.Kgr2020ORF23605P	L6506_23640	Type_I_specificity_subunit		EXT_SMA_615.1958_04165	REBASE:S2.Kgr2020ORF23605P&&&&&EnzType:putative_Type_I_specificity_subunit&&&&&GenBank:CP091752&&&&&SeqLength:531&&&&&Locus:L6506_23640&&&&&ProteinId:UNF12340.1	531	0	506	95.3	1	531	1	531	532	531	1
EXT_SMA_615.339	Cluster 1	172		QFH59419.1	CP042512	M.SmaE28ORF8890P	FR888_08890	Type_II_methyltransferase		EXT_SMA_615.339_00876	REBASE:M.SmaE28ORF8890P&&&&&EnzType:putative_Type_II_methyltransferase&&&&&GenBank:CP042512&&&&&SeqLength:172&&&&&Locus:FR888_08890&&&&&ProteinId:QFH59419.1	170	2.93e-121	162	95.3	7	176	1	169	181	172	0.988372
EXT_SMA_615.1696	Cluster 1	388		UBQ07811.1	CP083898	S2.Zmo481ORF405P	LB319_00385	Type_I_specificity_subunit		EXT_SMA_615.1696_02126	REBASE:S2.Zmo481ORF405P&&&&&EnzType:putative_Type_I_specificity_subunit&&&&&GenBank:CP083898&&&&&SeqLength:388&&&&&Locus:LB319_00385&&&&&ProteinId:UBQ07811.1	378	3.62e-262	360	95.2	1	378	1	378	390	388	0.974227
EXT_SMA_615.1985	Cluster 4	231		OPJ97375.1	MVGB01000001	M.SmaSy21ORF2400P	B1H39_02400	Type_II_methyltransferase		EXT_SMA_615.1985_03435	REBASE:M.SmaSy21ORF2400P&&&&&EnzType:putative_Type_II_methyltransferase&&&&&GenBank:MVGB01000001&&&&&SeqLength:231&&&&&Locus:B1H39_02400&&&&&ProteinId:OPJ97375.1	231	2.97e-166	220	95.2	1	231	1	231	232	231	1
SMA_2_30	Cluster 4	84			CP078532	S.Sen110ORFAP		Type_I_specificity_subunit		SMA_2_30_03308	REBASE:S.Sen110ORFAP&&&&&EnzType:putative_Type_I_specificity_subunit&&&&&GenBank:CP078532&&&&&SeqLength:84	84	1.26e-42	80	95.2	346	429	1	84	430	84	1
SMA_5_31	Cluster 2	84			CP078531	S.SenC566ORFAP		Type_I_specificity_subunit		SMA_5_31_04854	REBASE:S.SenC566ORFAP&&&&&EnzType:putative_Type_I_specificity_subunit&&&&&GenBank:CP078531&&&&&SeqLength:84	84	8.27e-43	80	95.2	377	460	1	84	461	84	1
EXT_SMA_615.1900	Cluster 3	372		WAY99617.1	CP114386	SmaBB31ORF11465P	O3T14_11465	Type_IV_methyl-directed_restriction_enzyme		EXT_SMA_615.1900_01479	REBASE:SmaBB31ORF11465P&&&&&EnzType:putative_Type_IV_methyl-directed_restriction_enzyme&&&&&GenBank:CP114386&&&&&SeqLength:372&&&&&Locus:O3T14_11465&&&&&ProteinId:WAY99617.1	370	2.36e-261	352	95.1	1	370	1	370	373	372	0.994624
EXT_SMA_615.728	Cluster 1	372		WAY99617.1	CP114386	SmaBB31ORF11465P	O3T14_11465	Type_IV_methyl-directed_restriction_enzyme		EXT_SMA_615.728_04483	REBASE:SmaBB31ORF11465P&&&&&EnzType:putative_Type_IV_methyl-directed_restriction_enzyme&&&&&GenBank:CP114386&&&&&SeqLength:372&&&&&Locus:O3T14_11465&&&&&ProteinId:WAY99617.1	369	1.17e-261	351	95.1	1	369	1	369	373	372	0.991935
EXT_SMA_615.764	Cluster 1	372		WAY99617.1	CP114386	SmaBB31ORF11465P	O3T14_11465	Type_IV_methyl-directed_restriction_enzyme		EXT_SMA_615.764_00786	REBASE:SmaBB31ORF11465P&&&&&EnzType:putative_Type_IV_methyl-directed_restriction_enzyme&&&&&GenBank:CP114386&&&&&SeqLength:372&&&&&Locus:O3T14_11465&&&&&ProteinId:WAY99617.1	369	1.17e-261	351	95.1	1	369	1	369	373	372	0.991935
EXT_SMA_615.765	Cluster 1	372		WAY99617.1	CP114386	SmaBB31ORF11465P	O3T14_11465	Type_IV_methyl-directed_restriction_enzyme		EXT_SMA_615.765_01406	REBASE:SmaBB31ORF11465P&&&&&EnzType:putative_Type_IV_methyl-directed_restriction_enzyme&&&&&GenBank:CP114386&&&&&SeqLength:372&&&&&Locus:O3T14_11465&&&&&ProteinId:WAY99617.1	369	1.17e-261	351	95.1	1	369	1	369	373	372	0.991935
EXT_SMA_615.98	Cluster 1	372		WAY99617.1	CP114386	SmaBB31ORF11465P	O3T14_11465	Type_IV_methyl-directed_restriction_enzyme		EXT_SMA_615.98_03888	REBASE:SmaBB31ORF11465P&&&&&EnzType:putative_Type_IV_methyl-directed_restriction_enzyme&&&&&GenBank:CP114386&&&&&SeqLength:372&&&&&Locus:O3T14_11465&&&&&ProteinId:WAY99617.1	369	1.17e-261	351	95.1	1	369	1	369	373	372	0.991935
SMA_5_16	Cluster 3	372		WAY99617.1	CP114386	SmaBB31ORF11465P	O3T14_11465	Type_IV_methyl-directed_restriction_enzyme		SMA_5_16_02119	REBASE:SmaBB31ORF11465P&&&&&EnzType:putative_Type_IV_methyl-directed_restriction_enzyme&&&&&GenBank:CP114386&&&&&SeqLength:372&&&&&Locus:O3T14_11465&&&&&ProteinId:WAY99617.1	370	2.36e-261	352	95.1	1	370	1	370	373	372	0.994624
SMA_5_21	Cluster 1	372		WAY99617.1	CP114386	SmaBB31ORF11465P	O3T14_11465	Type_IV_methyl-directed_restriction_enzyme		SMA_5_21_03117	REBASE:SmaBB31ORF11465P&&&&&EnzType:putative_Type_IV_methyl-directed_restriction_enzyme&&&&&GenBank:CP114386&&&&&SeqLength:372&&&&&Locus:O3T14_11465&&&&&ProteinId:WAY99617.1	369	1.17e-261	351	95.1	1	369	1	369	373	372	0.991935
EXT_SMA_615.1229	Cluster 4	406		AQT64197.1	CP019927	Sma1274ORF10005P	B0W01_10015	Type_II_restriction_enzyme		EXT_SMA_615.1229_00495	REBASE:Sma1274ORF10005P&&&&&EnzType:putative_Type_II_restriction_enzyme&&&&&GenBank:CP019927&&&&&SeqLength:406&&&&&Locus:B0W01_10015&&&&&ProteinId:AQT64197.1	400	1.54e-283	380	95	1	400	1	400	406	406	0.985222
EXT_SMA_615.2069	Cluster 3	406		AQT64197.1	CP019927	Sma1274ORF10005P	B0W01_10015	Type_II_restriction_enzyme		EXT_SMA_615.2069_02897	REBASE:Sma1274ORF10005P&&&&&EnzType:putative_Type_II_restriction_enzyme&&&&&GenBank:CP019927&&&&&SeqLength:406&&&&&Locus:B0W01_10015&&&&&ProteinId:AQT64197.1	400	8.91e-283	380	95	1	400	1	400	406	406	0.985222
EXT_SMA_615.2047	Cluster 2	372		WAY99617.1	CP114386	SmaBB31ORF11465P	O3T14_11465	Type_IV_methyl-directed_restriction_enzyme		EXT_SMA_615.2047_02999	REBASE:SmaBB31ORF11465P&&&&&EnzType:putative_Type_IV_methyl-directed_restriction_enzyme&&&&&GenBank:CP114386&&&&&SeqLength:372&&&&&Locus:O3T14_11465&&&&&ProteinId:WAY99617.1	369	2.46e-263	350	94.9	1	369	1	369	373	372	0.991935
EXT_SMA_615.1897	Cluster 4	406		AQT64197.1	CP019927	Sma1274ORF10005P	B0W01_10015	Type_II_restriction_enzyme		EXT_SMA_615.1897_01054	REBASE:Sma1274ORF10005P&&&&&EnzType:putative_Type_II_restriction_enzyme&&&&&GenBank:CP019927&&&&&SeqLength:406&&&&&Locus:B0W01_10015&&&&&ProteinId:AQT64197.1	400	1.8e-282	379	94.8	1	400	1	400	406	406	0.985222
EXT_SMA_615.1937	Cluster 4	269	CYGANNNNNNCTG	AJJ06943.1	CP009759	YpsEP2ORF1556P	BZ20_1560	Type_I_restriction_enzyme		EXT_SMA_615.1937_02061	REBASE:YpsEP2ORF1556P&&&&&EnzType:putative_Type_I_restriction_enzyme&&&&&RecSeq:CYGANNNNNNCTG&&&&&GenBank:CP009759&&&&&SeqLength:269&&&&&Locus:BZ20_1560&&&&&ProteinId:AJJ06943.1&&&&&GI:755373571	268	1.36e-172	254	94.8	1	268	1	268	1062	269	0.996283
EXT_SMA_615.1188	Cluster 1	372		WAY99617.1	CP114386	SmaBB31ORF11465P	O3T14_11465	Type_IV_methyl-directed_restriction_enzyme		EXT_SMA_615.1188_00888	REBASE:SmaBB31ORF11465P&&&&&EnzType:putative_Type_IV_methyl-directed_restriction_enzyme&&&&&GenBank:CP114386&&&&&SeqLength:372&&&&&Locus:O3T14_11465&&&&&ProteinId:WAY99617.1	372	3.5e-263	352	94.6	1	372	1	372	373	372	1
EXT_SMA_615.1958	Cluster 3	325		SNV86438.1	LT906479	M.Sfi12148ORF588P	SAMEA4384070_00588	Type_II_methyltransferase	A0A240AUA9	EXT_SMA_615.1958_03657	REBASE:M.Sfi12148ORF588P&&&&&EnzType:putative_Type_II_methyltransferase&&&&&GenBank:LT906479&&&&&SeqLength:325&&&&&Locus:SAMEA4384070_00588&&&&&ProteinId:SNV86438.1&&&&&UniProt:A0A240AUA9	307	1.91e-216	290	94.5	1	307	19	325	309	325	0.944615
EXT_SMA_615.2153	Cluster 1	372		WAY99617.1	CP114386	SmaBB31ORF11465P	O3T14_11465	Type_IV_methyl-directed_restriction_enzyme		EXT_SMA_615.2153_00446	REBASE:SmaBB31ORF11465P&&&&&EnzType:putative_Type_IV_methyl-directed_restriction_enzyme&&&&&GenBank:CP114386&&&&&SeqLength:372&&&&&Locus:O3T14_11465&&&&&ProteinId:WAY99617.1	372	5.8e-262	351	94.4	1	372	1	372	373	372	1
SMA_2_12	Cluster 1	372		WAY99617.1	CP114386	SmaBB31ORF11465P	O3T14_11465	Type_IV_methyl-directed_restriction_enzyme		SMA_2_12_03209	REBASE:SmaBB31ORF11465P&&&&&EnzType:putative_Type_IV_methyl-directed_restriction_enzyme&&&&&GenBank:CP114386&&&&&SeqLength:372&&&&&Locus:O3T14_11465&&&&&ProteinId:WAY99617.1	372	5.8e-262	351	94.4	1	372	1	372	373	372	1
SMA_83	Cluster 1	372		WAY99617.1	CP114386	SmaBB31ORF11465P	O3T14_11465	Type_IV_methyl-directed_restriction_enzyme		SMA_83_02934	REBASE:SmaBB31ORF11465P&&&&&EnzType:putative_Type_IV_methyl-directed_restriction_enzyme&&&&&GenBank:CP114386&&&&&SeqLength:372&&&&&Locus:O3T14_11465&&&&&ProteinId:WAY99617.1	372	5.8e-262	351	94.4	1	372	1	372	373	372	1
EXT_SMA_615.1229	Cluster 4	178		UYU05063.1	CP109824	M.Sma31ORF5325P	OHY99_05325	Type_II_methyltransferase		EXT_SMA_615.1229_01971	REBASE:M.Sma31ORF5325P&&&&&EnzType:putative_Type_II_methyltransferase&&&&&GenBank:CP109824&&&&&SeqLength:178&&&&&Locus:OHY99_05325&&&&&ProteinId:UYU05063.1	171	4.5e-118	161	94.2	1	171	7	173	175	178	0.960674
EXT_SMA_615.1998	Cluster 1	299	GATC	ALE95376.1	CP012685	M.Sma836ORF1018P	ABH11_01018	Type_II_methyltransferase		EXT_SMA_615.1998_04411	REBASE:M.Sma836ORF1018P&&&&&EnzType:putative_Type_II_methyltransferase&&&&&RecSeq:GATC&&&&&GenBank:CP012685&&&&&SeqLength:299&&&&&Locus:ABH11_01018&&&&&ProteinId:ALE95376.1&&&&&GI:928490061	299	6.02e-205	281	94	1	299	1	298	302	299	1
EXT_SMA_615.765	Cluster 1	174		CAI2076769.1	OX291765	M.Sma1005ORF1828P	SAMEA13201000_01828	Type_II_methyltransferase		EXT_SMA_615.765_01590	REBASE:M.Sma1005ORF1828P&&&&&EnzType:putative_Type_II_methyltransferase&&&&&GenBank:OX291765&&&&&SeqLength:174&&&&&Locus:SAMEA13201000_01828&&&&&ProteinId:CAI2076769.1	166	4.25e-118	156	94	10	175	8	173	177	174	0.954023
EXT_SMA_211759.27	Cluster 5	68			CP076370	S1.MmoC180ORFCP		Type_I_specificity_subunit		EXT_SMA_211759.27_00841	REBASE:S1.MmoC180ORFCP&&&&&EnzType:putative_Type_I_specificity_subunit&&&&&GenBank:CP076370&&&&&SeqLength:68	66	6.63e-33	62	93.9	1	66	1	66	583	68	0.970588
EXT_SMA_615.1937	Cluster 4	219		KHE05391.1	JRHK01000002	M.CbrCB01ORF16430P	IB70_16430	Type_I_methyltransferase		EXT_SMA_615.1937_02059	REBASE:M.CbrCB01ORF16430P&&&&&EnzType:putative_Type_I_methyltransferase&&&&&GenBank:JRHK01000002&&&&&SeqLength:219&&&&&Locus:IB70_16430&&&&&ProteinId:KHE05391.1&&&&&GI:725512994	206	8.02e-128	193	93.7	1	206	1	206	864	219	0.940639
SMA_5_7	Cluster 5	174		QLJ60101.1	CP053925	M.Sma122010ORF9235P	HP475_09235	Type_II_methyltransferase	A0A7D5XUM2	SMA_5_7_02740	REBASE:M.Sma122010ORF9235P&&&&&EnzType:putative_Type_II_methyltransferase&&&&&GenBank:CP053925&&&&&SeqLength:174&&&&&Locus:HP475_09235&&&&&ProteinId:QLJ60101.1&&&&&UniProt:A0A7D5XUM2	174	5.84e-123	163	93.7	1	174	1	174	178	174	1
EXT_SMA_615.1937	Cluster 4	174		CAI2076769.1	OX291765	M.Sma1005ORF1828P	SAMEA13201000_01828	Type_II_methyltransferase		EXT_SMA_615.1937_03050	REBASE:M.Sma1005ORF1828P&&&&&EnzType:putative_Type_II_methyltransferase&&&&&GenBank:OX291765&&&&&SeqLength:174&&&&&Locus:SAMEA13201000_01828&&&&&ProteinId:CAI2076769.1	172	5.84e-123	161	93.6	6	177	3	174	178	174	0.988506
SMA_46	Cluster 3	388		UJA54421.1	CP090908	S1.SmaSys06ORF325P	L1F17_00330	Type_I_specificity_subunit		SMA_46_03866	REBASE:S1.SmaSys06ORF325P&&&&&EnzType:putative_Type_I_specificity_subunit&&&&&GenBank:CP090908&&&&&SeqLength:388&&&&&Locus:L1F17_00330&&&&&ProteinId:UJA54421.1	388	4.24e-263	363	93.6	1	388	1	388	389	388	1
EXT_SMA_211759.25	Cluster 4	253		CAH5074705.1	OW967953	Sma0ORF454P	AI2857V1_0458	Type_II_restriction_enzyme		EXT_SMA_211759.25_01048	REBASE:Sma0ORF454P&&&&&EnzType:putative_Type_II_restriction_enzyme&&&&&GenBank:OW967953&&&&&SeqLength:253&&&&&Locus:AI2857V1_0458&&&&&ProteinId:CAH5074705.1	252	1.29e-171	235	93.3	1	252	1	252	254	253	0.996047
EXT_SMA_615.2041	Cluster 5	253		CAH5074705.1	OW967953	Sma0ORF454P	AI2857V1_0458	Type_II_restriction_enzyme		EXT_SMA_615.2041_01009	REBASE:Sma0ORF454P&&&&&EnzType:putative_Type_II_restriction_enzyme&&&&&GenBank:OW967953&&&&&SeqLength:253&&&&&Locus:AI2857V1_0458&&&&&ProteinId:CAH5074705.1	252	7.77e-173	235	93.3	1	252	1	252	254	253	0.996047
EXT_SMA_615.1900	Cluster 3	507		AIA46436.1	CP005927	M.SspFS14ORF4910P	L085_04910	Type_I_methyltransferase		EXT_SMA_615.1900_04672	REBASE:M.SspFS14ORF4910P&&&&&EnzType:putative_Type_I_methyltransferase&&&&&GenBank:CP005927&&&&&SeqLength:507&&&&&Locus:L085_04910&&&&&ProteinId:AIA46436.1&&&&&GI:640857338	505	0	469	92.9	1	505	1	505	508	507	0.996055
EXT_SMA_615.1942	Cluster 3	320		ESB50769.1	AYCV01000063	Sen557928ORF15060P	SEEA7928_15060	Type_I_restriction_enzyme		EXT_SMA_615.1942_02463	REBASE:Sen557928ORF15060P&&&&&EnzType:putative_Type_I_restriction_enzyme&&&&&GenBank:AYCV01000063&&&&&SeqLength:320&&&&&Locus:SEEA7928_15060&&&&&ProteinId:ESB50769.1&&&&&GI:553425416	319	7.71e-217	296	92.8	6	324	1	319	326	320	0.996875
EXT_SMA_615.2086	Cluster 2	416		UNK27469.1	CP093323	S.SplB3706ORF22160P	MNO11_22160	Type_I_specificity_subunit		EXT_SMA_615.2086_02833	REBASE:S.SplB3706ORF22160P&&&&&EnzType:putative_Type_I_specificity_subunit&&&&&GenBank:CP093323&&&&&SeqLength:416&&&&&Locus:MNO11_22160&&&&&ProteinId:UNK27469.1	414	1.26e-264	384	92.8	137	549	3	416	550	416	0.995192
EXT_SMA_615.992	Cluster 2	411		UGA52437.1	CP087226	M.DfaB16ORF7370P	QR68_07370	Type_II_methyltransferase		EXT_SMA_615.992_00195	REBASE:M.DfaB16ORF7370P&&&&&EnzType:putative_Type_II_methyltransferase&&&&&GenBank:CP087226&&&&&SeqLength:411&&&&&Locus:QR68_07370&&&&&ProteinId:UGA52437.1	411	3.92e-282	381	92.7	1	411	1	411	412	411	1
EXT_SMA_615.179	Cluster 2	372		WAY99617.1	CP114386	SmaBB31ORF11465P	O3T14_11465	Type_IV_methyl-directed_restriction_enzyme		EXT_SMA_615.179_02892	REBASE:SmaBB31ORF11465P&&&&&EnzType:putative_Type_IV_methyl-directed_restriction_enzyme&&&&&GenBank:CP114386&&&&&SeqLength:372&&&&&Locus:O3T14_11465&&&&&ProteinId:WAY99617.1	378	8.25e-259	349	92.3	1	378	1	372	379	372	1.01613
EXT_SMA_615.1942	Cluster 3	372		WAY99617.1	CP114386	SmaBB31ORF11465P	O3T14_11465	Type_IV_methyl-directed_restriction_enzyme		EXT_SMA_615.1942_02458	REBASE:SmaBB31ORF11465P&&&&&EnzType:putative_Type_IV_methyl-directed_restriction_enzyme&&&&&GenBank:CP114386&&&&&SeqLength:372&&&&&Locus:O3T14_11465&&&&&ProteinId:WAY99617.1	378	8.25e-259	349	92.3	1	378	1	372	379	372	1.01613
EXT_SMA_615.1985	Cluster 4	372		WAY99617.1	CP114386	SmaBB31ORF11465P	O3T14_11465	Type_IV_methyl-directed_restriction_enzyme		EXT_SMA_615.1985_04231	REBASE:SmaBB31ORF11465P&&&&&EnzType:putative_Type_IV_methyl-directed_restriction_enzyme&&&&&GenBank:CP114386&&&&&SeqLength:372&&&&&Locus:O3T14_11465&&&&&ProteinId:WAY99617.1	378	8.25e-259	349	92.3	1	378	1	372	379	372	1.01613
EXT_SMA_615.516	Cluster 3	372		WAY99617.1	CP114386	SmaBB31ORF11465P	O3T14_11465	Type_IV_methyl-directed_restriction_enzyme		EXT_SMA_615.516_04739	REBASE:SmaBB31ORF11465P&&&&&EnzType:putative_Type_IV_methyl-directed_restriction_enzyme&&&&&GenBank:CP114386&&&&&SeqLength:372&&&&&Locus:O3T14_11465&&&&&ProteinId:WAY99617.1	378	8.25e-259	349	92.3	1	378	1	372	379	372	1.01613
EXT_SMA_615.1942	Cluster 3	688		ESB47167.1	AYCV01000083	Sen557928ORF18960P	SEEA7928_18945	Type_I_restriction_enzyme		EXT_SMA_615.1942_02462	REBASE:Sen557928ORF18960P&&&&&EnzType:putative_Type_I_restriction_enzyme&&&&&GenBank:AYCV01000083&&&&&SeqLength:688&&&&&Locus:SEEA7928_18945&&&&&ProteinId:ESB47167.1&&&&&GI:553421765	658	0	606	92.1	1	658	1	658	659	688	0.956395
EXT_SMA_615.2086	Cluster 2	287			CP056520	M.Kpn441ORF470P	HV197_00470	Type_I_methyltransferase		EXT_SMA_615.2086_02834	REBASE:M.Kpn441ORF470P&&&&&EnzType:putative_Type_I_methyltransferase&&&&&GenBank:CP056520&&&&&SeqLength:287&&&&&Locus:HV197_00470	287	4.16e-193	264	92	1	287	1	287	512	287	1
EXT_SMA_615.2047	Cluster 2	134			UASO01000004	S.Kpns9645ORF2119P		Type_I_specificity_subunit		EXT_SMA_615.2047_03000	REBASE:S.Kpns9645ORF2119P&&&&&EnzType:putative_Type_I_specificity_subunit&&&&&GenBank:UASO01000004&&&&&SeqLength:134	128	4.02e-75	117	91.4	1	128	1	128	459	134	0.955224
EXT_SMA_615.1817	Cluster 4	652		UGH70833.1	CP088665	EcoC0470ORF6395P	LQT33_06400	Type_II_restriction_enzyme		EXT_SMA_615.1817_03158	REBASE:EcoC0470ORF6395P&&&&&EnzType:putative_Type_II_restriction_enzyme&&&&&GenBank:CP088665&&&&&SeqLength:652&&&&&Locus:LQT33_06400&&&&&ProteinId:UGH70833.1	652	0	594	91.1	1	652	1	652	653	652	1
EXT_SMA_615.1942	Cluster 3	287			CP056520	M.Kpn441ORF470P	HV197_00470	Type_I_methyltransferase		EXT_SMA_615.1942_04768	REBASE:M.Kpn441ORF470P&&&&&EnzType:putative_Type_I_methyltransferase&&&&&GenBank:CP056520&&&&&SeqLength:287&&&&&Locus:HV197_00470	287	2.62e-189	261	90.9	1	287	1	287	512	287	1
EXT_SMA_615.1897	Cluster 4	763		AHY06726.1	CP007439	M.SplV4ORF9165P	sch_09165	Type_II_methyltransferase		EXT_SMA_615.1897_03506	REBASE:M.SplV4ORF9165P&&&&&EnzType:putative_Type_II_methyltransferase&&&&&GenBank:CP007439&&&&&SeqLength:763&&&&&Locus:sch_09165&&&&&ProteinId:AHY06726.1&&&&&GI:619731486	761	0	689	90.5	2	761	3	763	762	763	0.997379
EXT_SMA_615.994	Cluster 4	370		AOI28602.1	CP016952	S.Cfr151ORF1610P	BFQ28_01615	Type_I_specificity_subunit		EXT_SMA_615.994_01702	REBASE:S.Cfr151ORF1610P&&&&&EnzType:putative_Type_I_specificity_subunit&&&&&GenBank:CP016952&&&&&SeqLength:370&&&&&Locus:BFQ28_01615&&&&&ProteinId:AOI28602.1&&&&&GI:106149016	369	3.55e-249	334	90.5	1	369	1	369	374	370	0.997297
EXT_SMA_211759.25	Cluster 4	350	GTCGAC	AGO53457.1	CP006250	M.Spl4RORF4470P	SOD_c04470	Type_II_methyltransferase		EXT_SMA_211759.25_01049	REBASE:M.Spl4RORF4470P&&&&&EnzType:putative_Type_II_methyltransferase&&&&&RecSeq:GTCGAC&&&&&GenBank:CP006250&&&&&SeqLength:350&&&&&Locus:SOD_c04470&&&&&ProteinId:AGO53457.1&&&&&GI:514424251	300	1.89e-207	271	90.3	1	300	1	300	350	300	1
EXT_SMA_615.2041	Cluster 5	350	GTCGAC	AGO53457.1	CP006250	M.Spl4RORF4470P	SOD_c04470	Type_II_methyltransferase		EXT_SMA_615.2041_01010	REBASE:M.Spl4RORF4470P&&&&&EnzType:putative_Type_II_methyltransferase&&&&&RecSeq:GTCGAC&&&&&GenBank:CP006250&&&&&SeqLength:350&&&&&Locus:SOD_c04470&&&&&ProteinId:AGO53457.1&&&&&GI:514424251	300	1.89e-207	271	90.3	1	300	1	300	350	300	1
